# Supplementary material for: Synaptotagmin-4 induces anhedonic responses to chronic stress via BDNF signaling in the medial prefrontal cortex
Source: Exp Mol Med. 2024 Feb 1;56(2):329–43. doi: 10.1038/s12276-024-01156-8 (PMC10907712; doi:10.1038/s12276-024-01156-8)
Supplement: Supplementary file 2 — Supplementary table 3 [file 12276_2024_1156_MOESM2_ESM.xlsx]

## Sheet: DEG_1.3
Gene_ID	Transcript_ID	Gene_Symbol	Description	RES vs. CTRL FC	RES vs. CTRL volume	RES vs. CTRL stat_results	RES vs. CTRL raw pval	RES vs. CTRL bh pval	SUS vs. CTRL FC	SUS vs. CTRL volume	SUS vs. CTRL stat_results	SUS vs. CTRL raw pval	SUS vs. CTRL bh pval	SUS vs. RES FC	SUS vs. RES volume	SUS vs. RES stat_results	SUS vs. RES raw pval	SUS vs. RES bh pval	RES vs. CTRL fc sd	SUS vs. CTRL fc sd	SUS vs. RES fc sd	CTRL mean	RES mean	SUS mean	CTRL sd	RES sd	SUS sd	Normalized_CTRL_1	Normalized_CTRL_2	Normalized_CTRL_3	Normalized_RES_1	Normalized_RES_2	Normalized_RES_3	Normalized_SUS_1	Normalized_SUS_2	Normalized_SUS_3	FPKM_CTRL_1	FPKM_CTRL_2	FPKM_CTRL_3	FPKM_RES_1	FPKM_RES_2	FPKM_RES_3	FPKM_SUS_1	FPKM_SUS_2	FPKM_SUS_3	Read_Count_CTRL_1	Read_Count_CTRL_2	Read_Count_CTRL_3	Read_Count_RES_1
11306	NM_009592	Abcb7	ATP-binding cassette, sub-family B (MDR/TAP), member 7	1.24806	3.87047	4.56718	0.0261548	0.377666	1.41589	3.95683	3.70969	0.0321722	0.296725	1.13447	4.12362	1.49909	0.262052	0.698266	0.121239	0.234248	0.210307	3.71392	4.03361	4.21563	0.112566	0.045031	0.205429	3.585	3.79271	3.76406	3.98366	4.04608	4.07109	4.43008	4.19623	4.02059	11.0744	12.9483	12.5609	14.5103	15.5515	15.8775	20.8448	17.3232	15.4155	3273	4202	4417	3545
11482	NM_001277255,NM_001277257,NM_001277258,NM_001277259,NM_009612	Acvrl1	activin A receptor, type II-like 1	-1.53618	1.45041	-10.7384	0.0037796	0.363862	-1.10339	1.72033	-3.99912	0.0219535	0.296725	1.39223	1.3918	7.69565	0.00403684	0.673993	0.099897	0.061479	0.107447	1.79277	1.17342	1.65082	0.033274	0.094193	0.051697	1.79104	1.76039	1.82687	1.19085	1.07174	1.25769	1.63973	1.60557	1.70716	2.46299	2.44392	2.57864	1.20908	1.10919	1.4235	2.00337	1.94093	2.3476	459	504	575	188
11539	NM_001008533,NM_001039510,NM_001282945,NM_001291928,NM_001291930	Adora1	adenosine A1 receptor	1.05338	5.15859	0.542624	0.618709	0.810063	-1.32873	4.91191	-3.84232	0.019409	0.296725	-1.39966	4.94776	-3.69892	0.0287442	0.673993	0.239491	0.184844	0.227143	5.12121	5.19624	4.71116	0.141296	0.193368	0.119175	5.2274	5.17539	4.96084	5.33011	5.28407	4.97455	4.82377	4.72335	4.58636	37.054	35.1958	29.8689	38.6877	37.2441	30.5807	28.1434	25.6959	23.1109	9953	10310	9531	8409
11603	NM_021604	Agrn	agrin	-1.31662	4.57893	-8.08294	0.00186086	0.363862	-1.28203	4.59894	-3.23406	0.0594503	0.317153	1.02698	4.40397	0.357609	0.75073	0.913519	0.085038	0.191965	0.186035	4.78165	4.38481	4.42321	0.068821	0.049951	0.179204	4.86107	4.74428	4.7396	4.37575	4.34	4.43866	4.21892	4.49688	4.55385	28.0262	25.7285	25.465	19.3736	19.0052	20.6804	17.7267	21.601	22.5862	10612	10698	11472	6064
11658	NM_001331110,NM_009655	Alcam	activated leukocyte cell adhesion molecule	1.18761	5.31525	0.851802	0.477152	0.721976	1.55096	5.50015	2.16475	0.149605	0.401468	1.30595	5.62999	4.1627	0.0143341	0.673993	0.504411	0.506605	0.160237	5.19267	5.44073	5.82584	0.492648	0.1083	0.118097	4.65374	5.30445	5.61982	5.38442	5.37219	5.56559	5.69489	5.85833	5.92428	24.3464	38.4835	48.1059	40.0583	39.7403	46.6467	52.2018	57.5593	59.3033	6280	10909	14773	8540
11686	NM_009659	Alox12b	arachidonate 12-lipoxygenase, 12R type	-1.33786	1.87571	-5.80408	0.00438515	0.363862	-1.18716	1.96975	-3.26923	0.0312379	0.296725	1.12695	1.76156	2.26571	0.0866274	0.673993	0.125316	0.131133	0.131809	2.09739	1.67746	1.84988	0.088109	0.089112	0.097122	2.19871	2.05474	2.03872	1.60735	1.64729	1.77774	1.7938	1.7938	1.96202	3.60014	3.23208	3.13964	1.98028	2.17934	2.51841	2.32621	2.37016	2.98547	434	428	450	198
11690	NM_001308462,NM_009663	Alox5ap	arachidonate 5-lipoxygenase activating protein	-1.31405	1.5454	-6.36946	0.00365298	0.363862	-1.23161	1.5976	-2.37865	0.108587	0.360305	1.06694	1.40686	0.760136	0.513984	0.80974	0.107147	0.218845	0.212999	1.75492	1.3609	1.45437	0.083682	0.066916	0.202214	1.79689	1.65856	1.80931	1.37503	1.28804	1.41962	1.59036	1.55076	1.222	2.48007	2.22709	2.5385	1.52333	1.46835	1.7395	1.90636	1.82877	1.39663	130	127	156	66
11746	NM_001331120,NM_013471	Anxa4	annexin A4	1.15657	1.07666	5.0239	0.0111085	0.363862	1.32215	1.16093	8.67192	0.0027447	0.296725	1.14316	1.27957	3.59368	0.0236871	0.673993	0.072351	0.08047	0.093037	0.976832	1.18669	1.37972	0.039078	0.06089	0.070344	1.01608	0.937921	0.976502	1.20953	1.11768	1.23286	1.40949	1.29939	1.43029	1.01843	0.952795	1.0223	1.23737	1.17883	1.38527	1.5472	1.38183	1.77544	108	108	128	108
11815	NM_001301353,NM_001301354,NM_007470	Apod	apolipoprotein D	1.76199	4.26336	2.31895	0.119533	0.443782	1.74018	4.25519	4.36184	0.0124709	0.296725	-1.01253	4.68251	-0.050132	0.963526	0.987124	0.610379	0.317371	0.620689	3.8743	4.6915	4.67354	0.2098	0.573189	0.238135	3.79053	4.11304	3.71932	4.13532	4.65887	5.28031	4.69475	4.4255	4.90036	12.9217	16.4594	12.1307	16.2287	23.8496	37.8877	25.4213	20.5381	29.0419	1367	1908	1525	1420
11855	NM_009706	Arhgap5	Rho GTPase activating protein 5	1.40162	5.97976	4.10099	0.0150611	0.363862	1.37103	5.96446	4.76532	0.0214553	0.296725	-1.02231	6.21233	-0.357529	0.745378	0.911335	0.205724	0.165475	0.154199	5.74117	6.22827	6.19644	0.151537	0.139136	0.066471	5.58528	5.7503	5.88794	6.10973	6.38145	6.19361	6.27062	6.14228	6.1764	47.5606	52.7743	58.1966	66.3423	79.5228	71.9692	78.473	70.7167	71.6315	12681	15451	18461	14621
11857	NM_001301301,NM_001301303,NM_001301305,NM_001301308,NM_001301309,NM_007486	Arhgdib	Rho, GDP dissociation inhibitor (GDI) beta	-1.27683	1.57984	-2.67975	0.115129	0.440388	1.19761	1.89154	1.91597	0.180197	0.428137	1.52914	1.69221	17.7215	0.00244995	0.673993	0.22788	0.235186	0.059886	1.76592	1.41336	2.02608	0.227657	0.010081	0.059032	1.91213	1.50362	1.88202	1.402	1.41684	1.42123	1.97839	2.0921	2.00776	2.7542	1.90266	2.71803	1.56445	1.70321	1.74437	2.82554	3.15443	3.11529	168	127	197	80
11858	NM_009708	Rnd2	Rho family GTPase 2	-1.18352	4.50863	-3.06578	0.0450307	0.383441	-1.31007	4.43271	-3.1857	0.0417815	0.299667	-1.10693	4.31482	-1.30944	0.290534	0.70917	0.137331	0.211849	0.19387	4.63181	4.38873	4.24216	0.114355	0.076044	0.178333	4.75391	4.6143	4.52722	4.47331	4.36687	4.32601	4.26551	4.05331	4.40768	26.0057	23.6649	22.0195	20.7793	19.3416	19.1427	18.332	15.5423	20.3986	913	913	920	603
11950	NM_001304719,NM_009725	Atp5f1	ATP synthase, H+ transporting, mitochondrial F0 complex, subunit B1	1.30704	6.45067	4.03534	0.0547808	0.3902	1.55194	6.5698	4.94026	0.0379236	0.296725	1.18737	6.76946	1.55188	0.201382	0.680103	0.165811	0.222306	0.276533	6.26041	6.64671	6.89448	0.014879	0.165142	0.221808	6.26172	6.24491	6.27458	6.71036	6.45922	6.77057	7.1506	6.76534	6.76751	77.545	75.14	76.2665	100.749	84.0094	107.41	146.831	108.892	107.063	7195	7655	8419	7726
11958	NM_007507	Atp5k	ATP synthase, H+ transporting, mitochondrial F1F0 complex, subunit E	-1.37626	7.38257	-5.63352	0.0155978	0.363862	-1.20815	7.47889	-5.56363	0.00590391	0.296725	1.13915	7.24915	2.21055	0.115248	0.673993	0.14166	0.084927	0.147268	7.61653	7.15578	7.34374	0.052878	0.131421	0.066456	7.66845	7.6184	7.56275	7.00519	7.24727	7.2149	7.38406	7.38012	7.26703	207.169	194.301	188.223	123.882	142.788	147.859	176.004	163.621	151.026	3105	3197	3356	1535
11982	NM_009728	Atp10a	ATPase, class V, type 10A	-1.45475	1.89367	-6.16644	0.0143199	0.363862	-1.41982	1.91377	-4.82695	0.0292818	0.296725	1.0246	1.65993	0.269452	0.801387	0.933519	0.151893	0.181462	0.225387	2.18326	1.64249	1.67755	0.050991	0.143078	0.17415	2.14313	2.166	2.24064	1.53718	1.58489	1.80539	1.48029	1.81003	1.74233	3.42024	3.56218	3.76841	1.82336	2.03539	2.58948	1.67285	2.40954	2.42101	960	1098	1259	423
12009	NM_009734	Cep131	centrosomal protein 131	-1.29112	2.66036	-2.69396	0.0662679	0.3977	-1.3785	2.60924	-4.61605	0.00992564	0.296725	-1.06768	2.43473	-0.695226	0.532987	0.816414	0.236998	0.173764	0.235375	2.85104	2.48242	2.38795	0.12442	0.201712	0.121299	2.99011	2.81272	2.75028	2.34985	2.71456	2.38286	2.2526	2.42442	2.48683	6.9447	6.15467	5.74729	3.97808	5.63408	4.34587	3.57688	4.19689	4.7199	1276	1241	1256	604
12038	NM_009738	Bche	butyrylcholinesterase	1.19171	0.769928	1.61926	0.240406	0.550831	1.40156	0.863573	18.3189	0.00139699	0.296725	1.17609	1.01706	1.51598	0.268216	0.70023	0.270664	0.046049	0.267346	0.653734	0.906773	1.14077	0.04419	0.267032	0.012952	0.628563	0.627881	0.704759	0.83359	0.683962	1.20277	1.15572	1.13329	1.13329	0.545024	0.568277	0.662348	0.734937	0.603942	1.32883	1.16243	1.12912	1.24657	174	199	252	194
12068	NM_009748	Bet1	Bet1 golgi vesicular membrane trafficking protein	1.21969	3.43307	2.05715	0.111022	0.43801	1.51741	3.581	5.32905	0.00707556	0.296725	1.24409	3.73354	2.47539	0.0791793	0.673993	0.24124	0.195536	0.220472	3.2928	3.57932	3.89441	0.154634	0.185163	0.119677	3.11563	3.36215	3.40062	3.43204	3.51873	3.78719	4.02506	3.86808	3.79009	7.70545	9.42576	9.58179	9.51565	10.4745	12.9516	15.2182	13.5375	13.0013	580	779	858	592
12070	NM_001110233,NM_001110234,NM_009750	Ngfrap1	nerve growth factor receptor (TNFRSF16) associated protein 1	-1.37474	6.11726	-4.40921	0.0250572	0.376417	-1.22073	6.20561	-1.80901	0.150703	0.402361	1.12617	5.97708	1.27149	0.310853	0.720133	0.18037	0.275498	0.233512	6.35114	5.89198	6.0634	0.164172	0.074705	0.221239	6.50421	6.37146	6.17776	5.89332	5.81662	5.96601	5.88083	5.99995	6.30944	92.1225	82.473	71.1558	57.2708	53.9732	60.9945	60.2183	64.3909	78.228	4399	4320	4046	2260
12151	NM_007552	Bmi1	Bmi1 polycomb ring finger oncogene	1.19284	4.27959	3.51745	0.0254329	0.377666	1.30283	4.34091	7.06038	0.00496406	0.296725	1.0922	4.47185	2.08788	0.131658	0.673993	0.125274	0.093625	0.105554	4.15427	4.40868	4.53592	0.081601	0.095051	0.0459	4.06247	4.1818	4.21856	4.29892	4.46346	4.46366	4.58494	4.52887	4.49395	15.7515	17.2691	17.5437	18.306	20.6671	21.0915	23.3881	22.0712	21.66	2905	3498	3850	2791
12176	NM_009760	Bnip3	BCL2/adenovirus E1B interacting protein 3	1.27815	5.83716	3.01348	0.0614645	0.39448	1.41213	5.90651	3.8615	0.0375458	0.296725	1.10482	6.08835	0.90058	0.419311	0.76707	0.203502	0.223316	0.276583	5.66281	6.01687	6.16068	0.08598	0.184447	0.206101	5.56796	5.68486	5.73562	5.82682	6.19515	6.02865	6.37476	6.14368	5.96361	46.8731	50.3836	52.045	54.7948	70.3351	63.8843	84.0483	70.7342	60.989	4224	4986	5580	4082
12177	NM_009761	Bnip3l	BCL2/adenovirus E1B interacting protein 3-like	1.2494	5.40713	5.04114	0.0297449	0.377666	1.34029	5.45609	5.47338	0.00683214	0.296725	1.07275	5.62056	2.09816	0.14894	0.673993	0.11037	0.133715	0.083638	5.2489	5.57013	5.67145	0.107392	0.025465	0.079667	5.12639	5.29354	5.32678	5.54418	5.59509	5.57113	5.7605	5.64689	5.60695	34.5828	38.1014	38.9369	45.2014	46.1492	46.8678	54.8148	49.2581	47.9594	5745	6950	7695	6206
12192	NM_007564	Zfp36l1	zinc finger protein 36, C3H type-like 1	1.31288	1.93335	3.79256	0.0192497	0.36839	1.19498	1.87102	1.46725	0.243677	0.489889	-1.09866	2.07068	-0.778561	0.49677	0.803108	0.179359	0.303362	0.301996	1.74693	2.13967	2.00392	0.128445	0.125186	0.274827	1.65365	1.69372	1.89343	2.28009	2.03975	2.09916	1.88452	1.80898	2.31825	2.11627	2.2887	2.74556	3.73745	3.17356	3.39679	2.5676	2.40915	4.05662	325	385	501	474
12293	NM_001110843,NM_001110844,NM_001110845,NM_001110846,NM_009784	Cacna2d1	calcium channel, voltage-dependent, alpha2/delta subunit 1	1.08915	5.78861	1.39319	0.280725	0.582331	1.31075	5.91932	3.95233	0.0246637	0.296725	1.20347	5.98264	4.72114	0.0189905	0.673993	0.153167	0.171086	0.098027	5.72734	5.85054	6.11773	0.146835	0.043583	0.087806	5.64689	5.6383	5.89682	5.8118	5.89773	5.84209	6.02865	6.2042	6.12036	49.2997	48.5596	58.5746	54.3919	56.4834	56.0258	67.3421	73.6639	68.8574	18812	20324	26567	17154
12301	NM_009786	Cacybp	calcyclin binding protein	1.14805	5.22161	2.27894	0.092173	0.42264	1.31863	5.31875	3.80293	0.0192611	0.296725	1.14858	5.42117	2.17005	0.106575	0.673993	0.151385	0.181744	0.159519	5.12297	5.32216	5.52201	0.123495	0.087558	0.133342	4.98779	5.15125	5.22988	5.24013	5.31198	5.41436	5.67352	5.42252	5.47	30.7749	34.5291	36.2831	36.1549	38.0112	41.4775	51.4945	41.8971	43.5522	3340	4115	4685	3244
12335	NM_001109761,NM_001177799,NM_007601	Capn3	calpain 3	-1.15463	1.69704	-1.25763	0.277637	0.579924	1.14193	1.89724	1.41002	0.25738	0.501584	1.31851	1.78483	3.19474	0.048642	0.673993	0.285689	0.235205	0.216272	1.80392	1.59648	1.9954	0.212328	0.191142	0.101185	1.69627	1.66698	2.04851	1.58946	1.40895	1.79104	2.11212	1.94139	1.93267	2.21543	2.24264	3.16584	1.93846	1.68954	2.56226	3.17821	2.73024	2.90082	332	370	565	261
12343	NM_007604	Capza2	capping protein (actin filament) muscle Z-line, alpha 2	1.22003	6.69547	2.06081	0.114011	0.440312	1.36538	6.77448	3.41121	0.0353755	0.296725	1.11913	6.92119	1.49328	0.211709	0.683845	0.24115	0.228136	0.188347	6.55355	6.84047	7.00286	0.193293	0.14419	0.121177	6.34714	6.58321	6.7303	6.67659	6.94785	6.89698	7.12285	7.00519	6.88053	81.6064	96.4481	103.962	97.9052	116.419	117.462	142.667	127.389	115.694	8317	10793	12605	8247
12390	NM_001277756,NM_016900	Cav2	caveolin 2	1.2858	3.91835	2.20012	0.09554	0.426701	1.60863	4.06971	6.26553	0.0146967	0.296725	1.25107	4.2624	2.43589	0.119139	0.673993	0.285513	0.189593	0.229787	3.74121	4.10388	4.42704	0.179807	0.221782	0.060124	3.57043	3.72435	3.92885	3.99578	3.95688	4.35899	4.41341	4.49282	4.37491	10.9725	12.3421	14.142	14.661	14.5022	19.5867	20.5956	21.5167	19.9377	1535	1893	2349	1695
12417	NM_007624	Cbx3	chromobox 3	1.35058	5.46401	4.06747	0.0172699	0.365185	1.48658	5.53013	5.87666	0.00823286	0.296725	1.1007	5.75389	1.70355	0.169496	0.676502	0.184629	0.168587	0.140739	5.25152	5.6851	5.82352	0.14612	0.112858	0.084087	5.10086	5.26108	5.39263	5.61911	5.62078	5.81541	5.91929	5.76176	5.78951	33.8754	37.3528	41.0046	47.4422	47.2234	55.1124	61.6544	53.511	54.0534	3135	3795	4514	3629
12448	NM_001037134,NM_001282943,NM_009830	Ccne2	cyclin E2	1.32195	1.96752	3.58407	0.0546236	0.3902	1.39876	2.00396	4.49966	0.0327837	0.296725	1.0581	2.2195	0.54762	0.613136	0.855222	0.194597	0.186365	0.257713	1.77646	2.17913	2.26061	0.055603	0.186484	0.177877	1.75984	1.73106	1.83847	2.06581	2.39436	2.07722	2.45802	2.11278	2.21103	2.38464	2.36982	2.6067	3.07077	4.38248	3.32454	4.2697	3.21582	3.69644	375	410	492	401
12450	NM_009831	Ccng1	cyclin G1	1.09744	4.93227	1.63553	0.192527	0.511298	1.36799	5.08667	3.7332	0.0242502	0.296725	1.24653	5.15631	2.96131	0.067386	0.673993	0.142058	0.209734	0.185944	4.86566	4.9998	5.31771	0.121641	0.073374	0.170855	4.72993	4.9022	4.96484	4.97768	4.94003	5.08169	5.4935	5.30737	5.15226	25.6149	28.8276	29.9326	29.8408	29.4007	33.1248	44.32	38.8407	34.388	4584	5664	6373	4414
12453	NM_017367	Ccni	cyclin I	1.35608	6.19877	7.119	0.00928208	0.363862	1.19335	6.10912	3.80295	0.0276387	0.296725	-1.13636	6.3295	-4.5242	0.0151952	0.673993	0.106915	0.116146	0.070606	5.98295	6.42239	6.23796	0.099839	0.03825	0.059347	5.9114	5.94043	6.09701	6.42848	6.45722	6.38145	6.23014	6.18291	6.30083	60.0041	60.5985	67.1739	82.6905	83.8192	82.2987	76.1574	72.2839	77.9133	8634	9575	11500	9835
12512	NM_001042580,NM_001282966,NM_007653	Cd63	CD63 antigen	1.38406	3.76118	3.66419	0.0239788	0.374774	1.11317	3.61053	0.77706	0.49936	0.690647	-1.24336	3.8426	-1.50165	0.226764	0.687431	0.221652	0.344756	0.362455	3.53402	4.00293	3.68869	0.135301	0.175566	0.317097	3.44023	3.47271	3.68912	4.19022	3.84209	3.97648	3.60218	3.42382	4.04006	9.92229	10.1926	11.91	16.7891	13.3542	14.8473	11.059	9.64854	15.6708	458	521	656	646
12554	NM_019707	Cdh13	cadherin 13	-1.32878	5.82555	-2.31688	0.115116	0.440388	-1.33028	5.82471	-3.85123	0.0199811	0.296725	-1.00113	5.6233	-0.00883761	0.993508	0.997879	0.306581	0.185169	0.318697	6.03421	5.62411	5.62248	0.115566	0.283965	0.144679	6.05295	6.13925	5.91041	5.76469	5.29728	5.81036	5.66529	5.46123	5.74093	65.6496	69.3337	59.2013	52.8497	37.6126	54.9561	51.1419	43.2663	52.5324	13182	15287	14143	8772
12576	NM_009875	Cdkn1b	cyclin-dependent kinase inhibitor 1B	1.34288	3.90135	15.0224	0.000226512	0.363862	1.3	3.87911	5.342	0.020654	0.296725	-1.03299	4.09633	-0.67935	0.560446	0.829534	0.04904	0.122725	0.119375	3.69447	4.1198	4.07298	0.040099	0.028231	0.115989	3.65124	3.70173	3.73045	4.1524	4.10313	4.10388	4.18002	3.94974	4.08918	11.5857	12.1374	12.2346	16.3964	16.1889	16.2391	17.1825	14.3729	16.2336	1430	1645	1797	1673
12632	NM_007688	Cfl2	cofilin 2, muscle	1.26227	4.59664	2.18352	0.103396	0.433335	1.35155	4.64393	4.07562	0.0185059	0.296725	1.07073	4.81677	0.697187	0.537427	0.819098	0.266546	0.184702	0.244937	4.4317	4.76772	4.86632	0.150279	0.220143	0.107383	4.2593	4.50082	4.53498	4.51516	4.86908	4.91893	4.98779	4.78404	4.82712	18.2607	21.7968	22.1286	21.4781	27.8635	29.3614	31.5918	26.8089	27.5961	2753	3609	3970	2677
12652	NM_007693	Chga	chromogranin A	-1.35564	5.54613	-5.64293	0.0181576	0.365185	-1.33983	5.55493	-5.57743	0.0237189	0.296725	1.0118	5.33945	0.543452	0.618741	0.856535	0.134739	0.131065	0.053946	5.76996	5.33099	5.34792	0.127324	0.044084	0.031093	5.85833	5.82754	5.62402	5.30445	5.30664	5.38188	5.33165	5.32833	5.38377	58.1137	55.7704	48.1751	37.9824	37.8734	40.4285	39.8227	39.4374	41.1274	5696	6003	5618	3077
12662	NM_018818	Chm	choroidermia (RAB escort protein 1)	1.16604	4.44073	1.99078	0.11789	0.442361	1.3278	4.53121	3.21926	0.0365297	0.296725	1.13873	4.64569	1.42773	0.229765	0.688537	0.192815	0.220074	0.22737	4.3313	4.55292	4.74034	0.130218	0.142201	0.177415	4.20312	4.32733	4.46346	4.38872	4.6357	4.63434	4.91846	4.73892	4.56364	17.4411	19.1488	20.9243	19.5649	23.3759	23.8709	29.9557	26.0033	22.7901	4356	5252	6218	4039
12667	NM_001278041,NM_009893	Chrd	chordin	-1.29077	3.34321	-3.29342	0.0324704	0.378812	-1.30922	3.33238	-3.61018	0.0267206	0.296725	-1.01429	3.15391	-0.21902	0.837466	0.944912	0.193656	0.186488	0.161924	3.5324	3.16417	3.14369	0.151758	0.1203	0.108385	3.65557	3.57876	3.36286	3.0261	3.21996	3.24644	3.02542	3.23827	3.16738	11.6216	11.0396	9.34864	6.85395	8.32915	8.63115	7.02508	8.35454	8.04668	1974	2053	1888	954
12695	NM_001005784,NM_001005787,NM_007704,NM_172696	Inadl	InaD-like (Drosophila)	1.76558	2.27664	1.38978	0.29239	0.592067	-1.30914	1.69781	-2.84244	0.0474328	0.30574	-2.3114	2.03094	-2.05449	0.170284	0.676502	1.02212	0.236809	1.01906	1.90321	2.72335	1.51458	0.176551	1.00676	0.157824	1.76746	1.83935	2.1028	3.34488	3.26336	1.56179	1.69407	1.45215	1.39752	2.40163	2.64649	3.31304	8.89466	8.58363	2.04722	2.11572	1.63792	1.71178	735	799	983	1645
12767	NM_009911	Cxcr4	chemokine (C-X-C motif) receptor 4	1.37834	0.794879	2.83683	0.0545263	0.390166	1.38019	0.795606	3.82548	0.0193714	0.296725	1.00134	1.06033	0.0123613	0.990859	0.997407	0.282646	0.210477	0.271468	0.596429	1.05936	1.0613	0.158894	0.233755	0.138034	0.685236	0.691066	0.412984	1.31052	0.848158	1.0194	1.00011	0.964432	1.21935	0.601417	0.641557	0.358151	1.40834	0.812816	1.06688	0.931695	0.898449	1.39272	56	66	40	109
12793	NM_009919	Cnih1	cornichon family AMPA receptor auxiliary protein 1	1.32034	4.91833	6.59176	0.0105671	0.363862	1.3583	4.93792	4.74848	0.010585	0.296725	1.02875	5.14327	0.528535	0.642478	0.865465	0.105344	0.161151	0.133999	4.72196	5.12287	5.16376	0.097753	0.039263	0.128117	4.6091	4.77663	4.78014	5.12081	5.16312	5.08468	5.26268	5.01904	5.20956	23.4871	26.2903	26.3226	32.958	34.2133	33.1548	38.204	31.7432	35.943	1788	2197	2384	2074
12799	NM_001146318,NM_009923	Cnp	2',3'-cyclic nucleotide 3' phosphodiesterase	1.7125	5.79521	2.78282	0.0498081	0.388364	1.2202	5.56184	0.660122	0.557548	0.731168	-1.40346	5.94672	-1.11313	0.34681	0.734456	0.483051	0.753345	0.760869	5.42014	6.19624	5.70725	0.333125	0.349808	0.675689	5.44132	5.74216	5.07692	5.93083	6.06524	6.59263	5.56796	5.11206	6.44173	42.9121	52.3479	32.4908	58.9762	63.7476	94.7575	47.3007	33.8596	85.9746	5380	7226	4843	6166
12833	NM_009933	Col6a1	collagen, type VI, alpha 1	-1.40579	4.48252	-1.70308	0.171359	0.494912	-1.67849	4.34533	-3.54982	0.0266277	0.296725	-1.19398	4.11368	-0.956404	0.407655	0.761388	0.499743	0.364558	0.463209	4.73494	4.24355	3.98778	0.289899	0.407064	0.221046	4.7612	5.01081	4.4328	3.78234	4.55268	4.39564	4.08288	4.14536	3.7351	26.1316	31.2326	20.4552	12.4865	22.0517	20.047	15.9116	16.6606	12.5062	5332	6998	4966	2106
12834	NM_001347207,NM_146007	Col6a2	collagen, type VI, alpha 2	-1.30051	2.74549	-3.81692	0.0233475	0.374134	-1.34031	2.72209	-7.07693	0.010751	0.296725	-1.0306	2.54065	-0.517967	0.651445	0.869487	0.172018	0.10342	0.145419	2.94156	2.56248	2.519	0.097824	0.141494	0.033558	2.92857	3.04523	2.85088	2.46112	2.5022	2.72413	2.48203	2.54753	2.52743	6.65658	7.42252	6.23461	4.41408	4.77341	5.72157	4.38574	4.68167	4.87816	1291	1580	1441	701
12846	NM_001111062,NM_001111063,NM_007744	Comt	catechol-O-methyltransferase	1.5643	4.55585	6.37647	0.0202942	0.36839	1.61377	4.57673	6.48472	0.0119409	0.296725	1.03163	4.91243	1.08181	0.361986	0.740394	0.175342	0.184414	0.071922	4.24451	4.89002	4.93494	0.172598	0.030897	0.064948	4.42965	4.21584	4.08804	4.86058	4.92219	4.8873	4.86709	4.99653	4.94121	20.7528	17.653	15.9813	27.3318	29.1441	28.813	28.8758	31.1776	29.892	2287	2134	2088	2486
12854	NM_007745	Cort	cortistatin	-1.19903	2.52679	-1.25047	0.308166	0.603173	-1.30109	2.46395	-3.02344	0.0399676	0.297605	-1.08512	2.33958	-0.549494	0.621966	0.858007	0.362719	0.217534	0.371487	2.66112	2.39925	2.28139	0.142975	0.333352	0.163948	2.65767	2.80578	2.51989	2.21537	2.19833	2.78404	2.37349	2.37859	2.0921	5.34803	6.12186	4.74797	3.54707	3.69184	6.02774	3.97766	4.04735	3.35269	186	234	197	102
12891	NM_001136057,NM_001146183,NM_009947	Cpne6	copine VI	-1.39442	5.51662	-5.56782	0.0231252	0.374134	-1.08653	5.70148	-0.908199	0.455324	0.65971	1.28337	5.459	2.32949	0.0917256	0.673993	0.149214	0.228339	0.267621	5.76166	5.282	5.64193	0.037302	0.144476	0.225272	5.78319	5.71859	5.78319	5.35036	5.11602	5.3796	5.39762	5.68672	5.84144	54.6455	51.5227	53.8972	39.1011	32.9119	40.4167	41.7277	50.6777	56.0499	6160	6356	7205	3643
12912	NM_001037726,NM_009952,NM_133828	Creb1	cAMP responsive element binding protein 1	1.21188	3.83594	2.95604	0.091886	0.422225	1.35506	3.91287	4.04033	0.0225582	0.296725	1.11814	4.05682	2.74481	0.0957517	0.673993	0.162449	0.187919	0.101663	3.69982	3.97707	4.13818	0.160262	0.026568	0.09813	3.51703	3.76621	3.81622	3.94646	3.99058	3.99417	4.22393	4.15943	4.03116	10.5108	12.7356	13.0334	14.1354	14.9472	15.0287	17.7794	16.8342	15.5548	4517	6018	6670	5029
12982	NM_009970	Csf2ra	colony stimulating factor 2 receptor, alpha, low-affinity (granulocyte-macrophage)	-1.28679	2.28701	-4.99746	0.00985306	0.363862	-1.40329	2.2183	-4.32177	0.0183705	0.296725	-1.09053	2.04888	-1.1909	0.326706	0.724889	0.126081	0.195902	0.181844	2.47613	2.11234	1.98731	0.102973	0.072753	0.166656	2.39802	2.59282	2.43754	2.08479	2.19485	2.05739	2.15652	1.9821	1.82333	4.34637	5.12073	4.43894	3.11788	3.68508	3.26899	3.28521	2.83162	2.61658	413	534	502	245
13057	NM_001301284,NM_007806	Cyba	cytochrome b-245, alpha polypeptide	-1.43351	2.11643	-3.46789	0.0373021	0.381682	-1.02845	2.37176	-0.179062	0.871542	0.929152	1.39385	2.09844	1.91353	0.142959	0.673993	0.259492	0.391501	0.433643	2.39208	1.87253	2.35161	0.127599	0.225952	0.370124	2.53934	2.31419	2.32273	2.08063	1.63219	1.90478	1.98944	2.33619	2.7292	4.8638	4.04765	4.04635	3.11208	2.14888	2.83078	2.84846	3.9092	5.69485	190	172	189	99
13134	NM_001038610,NM_007826	Dach1	dachshund 1 (Drosophila)	1.20076	1.4867	2.71166	0.0752698	0.405756	1.3601	1.5668	5.07512	0.0362197	0.296725	1.1327	1.71205	4.14662	0.0511901	0.673993	0.168594	0.151433	0.07509	1.36057	1.62452	1.80429	0.151191	0.074601	0.00856	1.25248	1.2959	1.53334	1.71046	1.58662	1.57648	1.81263	1.80471	1.79553	1.40217	1.50634	1.93156	2.22112	2.03977	2.07158	2.37413	2.39806	2.54851	388	453	625	500
13176	NM_007831	Dcc	deleted in colorectal carcinoma	1.30758	2.31935	4.00318	0.019477	0.36839	1.11445	2.21074	2.0131	0.114588	0.366102	-1.17329	2.40281	-2.42712	0.0808009	0.673993	0.167398	0.134507	0.164536	2.13396	2.52086	2.29029	0.097576	0.136018	0.09258	2.16861	2.20948	2.02378	2.67734	2.43102	2.4542	2.38639	2.2828	2.20168	3.50634	3.6933	3.08315	5.2109	4.50458	4.62033	4.02808	3.73258	3.67336	1858	2149	1944	2282
13178	NM_007832	Dck	deoxycytidine kinase	1.27006	2.91932	3.5387	0.0419141	0.382885	1.378	2.97426	3.56426	0.0237194	0.296725	1.08498	3.15514	1.13395	0.346494	0.734354	0.168815	0.224786	0.179734	2.75196	3.09686	3.21453	0.152845	0.071673	0.164825	2.58135	2.87639	2.79813	3.0795	3.17562	3.03546	3.38125	3.21065	3.05167	5.03616	6.459	5.97932	7.18332	8.03404	7.32943	9.33391	8.17346	7.39528	790	1113	1116	932
13180	NM_025273	Pcbd1	pterin 4 alpha carbinolamine dehydratase/dimerization cofactor of hepatocyte nuclear factor 1 alpha (TCF1) 1	-1.35859	2.20556	-4.70454	0.0176431	0.365185	1.05659	2.47706	0.425303	0.699915	0.828428	1.43548	2.2412	3.01585	0.0807553	0.673993	0.162771	0.323426	0.299523	2.43767	1.99556	2.51709	0.143848	0.076172	0.289676	2.45925	2.28425	2.56951	2.02911	2.04919	1.90837	2.27306	2.44098	2.83722	4.54431	3.93593	4.95709	2.98186	3.20887	2.83785	3.64774	4.26887	6.2268	192	183	249	104
13486	NM_026106	Dr1	down-regulator of transcription 1	1.29987	3.98749	7.05731	0.00960256	0.363862	1.42519	4.05032	8.08214	0.00166019	0.296725	1.09641	4.24704	3.08801	0.0557904	0.673993	0.092861	0.109544	0.074481	3.80279	4.18116	4.31395	0.08682	0.032945	0.066798	3.70426	3.83604	3.86808	4.14586	4.21109	4.18653	4.38495	4.30456	4.25234	12.0815	13.3311	13.5396	16.3581	17.4224	17.3296	20.0891	18.8615	18.2772	1910	2314	2546	2137
13542	NM_001302342,NM_010091	Dvl1	dishevelled segment polarity protein 1	-1.31522	5.1739	-6.88343	0.00298797	0.363862	-1.24649	5.21397	-4.75643	0.00902222	0.296725	1.05514	5.01859	1.29264	0.272525	0.701932	0.099469	0.115751	0.103764	5.37533	4.98002	5.05746	0.079137	0.060261	0.084472	5.45345	5.37731	5.29521	4.9153	5.03451	4.99024	4.97396	5.05554	5.14287	43.5025	40.6598	37.9527	28.4474	31.0783	30.9165	31.2509	32.5367	34.1252	7652	7888	7978	4155
13560	NM_001301784,NM_007893,NR_125990	E4f1	E4F transcription factor 1	-1.18143	2.85759	-3.19095	0.0402308	0.382885	-1.37574	2.74065	-5.99393	0.00624588	0.296725	-1.16447	2.62772	-2.44534	0.0708439	0.673993	0.130565	0.132986	0.155596	2.98039	2.73985	2.52018	0.072534	0.108563	0.111464	2.99359	3.04542	2.90217	2.68824	2.8646	2.66673	2.39645	2.61275	2.55134	6.9771	7.42252	6.51283	5.25591	6.3768	5.47402	4.05369	4.96465	4.97469	951	1111	1057	592
13612	NM_001037987,NM_010103	Edil3	EGF-like repeats and discoidin I-like domains 3	1.24716	5.00026	2.41015	0.0735427	0.405239	1.47084	5.11422	5.9448	0.0265251	0.296725	1.17935	5.27977	2.53705	0.125328	0.673993	0.228997	0.162179	0.162474	4.84347	5.16212	5.4001	0.161778	0.162073	0.0114	4.68215	4.84256	5.0057	5.0011	5.16003	5.32522	5.38868	5.40016	5.41148	24.7592	27.5852	30.8195	30.2708	34.147	38.894	41.4294	41.3351	42.0812	6796	8324	10077	6864
13654	NM_001347458,NM_010118	Egr2	early growth response 2	-2.2808	1.41278	-3.36308	0.0304817	0.378503	-1.25854	1.95474	-0.807808	0.464841	0.666775	1.81226	1.29797	2.29062	0.090196	0.673993	0.612637	0.711316	0.648617	2.12764	0.9381	1.79589	0.47989	0.380827	0.525048	2.63651	2.06316	1.68325	1.14154	1.174	0.498758	1.94139	2.23284	1.21344	5.26414	3.2593	2.24304	1.13624	1.26253	0.425891	2.72698	3.57311	1.38223	801	545	407	143
13685	NM_007918	Eif4ebp1	eukaryotic translation initiation factor 4E binding protein 1	-1.47048	1.70216	-5.6635	0.00479222	0.363862	-1.20542	1.86325	-3.34019	0.039421	0.297605	1.21989	1.58349	3.55184	0.0334649	0.673993	0.170128	0.139768	0.139834	2.00288	1.44659	1.73335	0.120261	0.120337	0.071222	2.12118	1.88075	2.00671	1.55427	1.46882	1.31669	1.78069	1.65144	1.76791	3.34338	2.76027	3.04138	1.85726	1.79848	1.53962	2.30232	2.0518	2.48461	169	153	183	78
13808	NM_001136062,NM_001276285,NM_007933	Eno3	enolase 3, beta muscle	-1.26549	2.14736	-3.39114	0.0302994	0.378503	-1.31593	2.11663	-4.95736	0.0361995	0.296725	-1.03986	1.95583	-0.910749	0.4547	0.782897	0.173501	0.138386	0.107234	2.32392	1.98422	1.92784	0.137393	0.10595	0.016544	2.48126	2.26285	2.22764	1.87182	2.08225	1.9986	1.94638	1.91458	1.92255	4.61817	3.8628	3.7254	2.57206	3.32969	3.09741	2.7371	2.67855	2.87706	360	331	345	174
13838	NM_007936	Epha4	Eph receptor A4	-1.10791	5.84217	-1.84306	0.199477	0.517665	1.20659	6.05052	2.42868	0.0720852	0.328509	1.3368	5.97444	5.24184	0.030457	0.673993	0.138942	0.193225	0.138379	5.91657	5.76872	6.1875	0.136916	0.02364	0.136344	5.87547	5.8049	6.06932	5.76753	5.7457	5.79293	6.09461	6.34403	6.12387	58.5914	54.6163	66.4734	52.9638	51.2639	54.4378	70.4655	80.6598	68.9638	19025	19474	25681	14216
13858	NM_001159964,NM_007943	Eps15	epidermal growth factor receptor pathway substrate 15	1.29636	6.21804	4.86854	0.00942609	0.363862	1.31832	6.22979	3.72307	0.0254012	0.296725	1.01694	6.4202	0.241405	0.824479	0.940913	0.133223	0.185484	0.173847	6.03363	6.4081	6.43233	0.104713	0.082362	0.153099	5.92095	6.05199	6.12795	6.31322	6.46117	6.4499	6.60118	6.39323	6.30256	60.3437	65.0557	68.6297	76.729	84.19	86.0019	100.23	83.858	77.9459	13552	16093	18427	14522
13875	NM_010155	Erf	Ets2 repressor factor	-1.49422	3.07247	-5.485	0.01001	0.363862	-1.29856	3.18176	-2.82484	0.0477971	0.30574	1.15067	2.89587	1.83002	0.161991	0.675285	0.182962	0.231106	0.191641	3.3758	2.7964	2.99888	0.158365	0.091627	0.168317	3.5573	3.30434	3.26576	2.74114	2.74589	2.90217	2.80549	3.11227	3.07889	10.836	9.04171	8.66008	5.51732	5.77123	6.60485	5.86326	7.59453	7.54553	1948	1785	1853	820
14017	NM_001033711,NM_010161	Evi2a	ecotropic viral integration site 2a	1.62112	2.48168	4.42375	0.0149452	0.363862	1.47669	2.42246	2.35539	0.111795	0.362982	-1.0978	2.7864	-0.524712	0.6337	0.86241	0.272894	0.413539	0.444381	2.15754	2.85453	2.7199	0.154938	0.224646	0.383417	2.07648	2.33619	2.05994	2.65959	2.80379	3.1002	2.7693	2.31419	3.07623	3.21879	4.11884	3.20337	5.14241	6.06972	7.67044	5.71822	3.8301	7.52715	276	396	312	362
14077	NM_010174	Fabp3	fatty acid binding protein 3, muscle and heart	-1.33059	6.44479	-5.1389	0.0130052	0.363862	-1.1454	6.55546	-3.01173	0.0437968	0.303052	1.16168	6.34924	2.47117	0.074062	0.673993	0.138886	0.112636	0.151545	6.65412	6.24205	6.45827	0.06712	0.121591	0.090453	6.7281	6.63715	6.59711	6.10175	6.31685	6.30755	6.55086	6.45383	6.37011	109.176	99.2445	94.5626	65.8117	75.4085	77.8999	97.3261	88.0481	81.8117	3586	3579	3695	1787
14089	NM_007986	Fap	fibroblast activation protein	1.3017	0.840195	5.44394	0.0132744	0.363862	1.13235	0.755615	3.25922	0.037841	0.296725	-1.14956	0.945786	-2.58888	0.066484	0.673993	0.121027	0.095296	0.134526	0.671256	1.05165	0.850577	0.053064	0.108774	0.079155	0.730336	0.627645	0.655787	1.04194	1.16496	0.948059	0.929202	0.851626	0.770902	0.645088	0.568137	0.611335	0.984768	1.25022	0.974633	0.848842	0.759558	0.745129	90	87	101	113
14102	NM_001146708,NM_007987	Fas	Fas (TNF receptor superfamily member 6)	-1.42749	0.623394	-2.89431	0.0473838	0.386738	-1.24118	0.759246	-1.48918	0.211538	0.457938	1.15011	0.508424	1.05812	0.355991	0.736866	0.307285	0.362552	0.330279	0.930934	0.417452	0.619221	0.241644	0.189822	0.270281	0.654443	1.03668	1.10168	0.328996	0.288002	0.635358	0.508325	0.422026	0.927312	0.569516	1.0951	1.19422	0.237678	0.21797	0.571422	0.384192	0.312459	0.940268	43	91	102	15
14118	NM_007993	Fbn1	fibrillin 1	-1.37245	0.960081	-5.43364	0.0104199	0.363862	-1.12179	1.12931	-2.20104	0.143425	0.394658	1.22344	0.892187	6.33161	0.00987765	0.673993	0.145595	0.130472	0.079591	1.21524	0.758494	1.04944	0.126266	0.072491	0.03286	1.32827	1.23849	1.07897	0.728565	0.70576	0.841158	1.02242	1.08602	1.03989	1.53632	1.41407	1.16495	0.624026	0.631429	0.833987	0.966695	1.06809	1.10879	781	789	705	263
14183	NM_001347638,NM_010207,NM_201601	Fgfr2	fibroblast growth factor receptor 2	1.30559	3.20163	5.20261	0.00660056	0.363862	1.30381	3.2007	1.63854	0.231932	0.479147	-1.00136	3.39877	-0.0083744	0.99401	0.997879	0.128075	0.404581	0.406064	3.01505	3.39975	3.39779	0.087181	0.093822	0.395076	2.91438	3.06558	3.06519	3.32391	3.37067	3.50467	3.3684	3.01822	3.80674	6.5816	7.53497	7.39718	8.78027	9.39981	10.4635	9.2397	7.04937	13.1285	1703	2176	2318	1901
14208	NM_008014	Ppm1g	protein phosphatase 1G (formerly 2C), magnesium-dependent, gamma isoform	-1.25992	4.33931	-5.70893	0.00522518	0.363862	-1.38389	4.26838	-7.01541	0.00223387	0.296725	-1.0984	4.10759	-2.1992	0.0979896	0.673993	0.101131	0.115727	0.106639	4.50918	4.17585	4.04045	0.078257	0.064057	0.085255	4.43603	4.5917	4.49981	4.22948	4.19314	4.10492	3.99222	3.99024	4.13888	20.8271	23.2767	21.5533	17.3455	17.1959	16.2488	14.8439	14.8259	16.8447	2314	2840	2849	1593
14265	NM_001290424,NM_008031	Fmr1	fragile X mental retardation syndrome 1	1.24748	4.41222	2.91944	0.0465006	0.385126	1.30473	4.44333	4.19367	0.0352642	0.296725	1.04589	4.60687	0.878478	0.448655	0.779293	0.189267	0.158496	0.127639	4.25559	4.57461	4.63935	0.149417	0.116174	0.052872	4.08989	4.29684	4.38006	4.5209	4.70792	4.49501	4.68378	4.65339	4.58087	16.0564	18.7362	19.6366	21.5473	24.7119	21.6063	25.2067	24.4023	23.0438	3604	4626	5247	4008
14269	NM_001038700,NM_001177648,NM_001177649,NM_001177650,NM_019406	Fnbp1	formin binding protein 1	1.32647	3.59818	3.02144	0.0446771	0.383441	-1.13237	3.30927	-1.11248	0.344194	0.573633	-1.50205	3.502	-3.28191	0.0331445	0.673993	0.233652	0.279231	0.30976	3.40015	3.80775	3.22081	0.1353	0.190492	0.244262	3.3611	3.55069	3.28868	3.99472	3.81459	3.61392	3.09347	3.06653	3.50243	9.30848	10.812	8.85073	14.633	13.004	11.4307	7.42796	7.32028	10.4347	2037	2619	2295	2681
14282	NM_001347586,NM_008036	Fosb	FBJ osteosarcoma oncogene B	-1.38407	2.42558	-2.23043	0.117776	0.442361	-1.32416	2.46048	-3.11177	0.03615	0.296725	1.04524	2.23412	0.298905	0.784843	0.927547	0.364139	0.225471	0.369928	2.67135	2.20243	2.26627	0.152622	0.330611	0.165962	2.6954	2.81051	2.50812	2.57401	1.94081	2.09246	2.08225	2.31195	2.40461	5.50722	6.14456	4.70776	4.82148	2.8948	3.3808	3.09021	3.82639	4.37535	1047	1278	1062	760
14284	NM_008037	Fosl2	fos-like antigen 2	-1.18089	3.12579	-2.23479	0.0919926	0.422431	-1.33779	3.03085	-3.41405	0.0337607	0.296725	-1.13286	2.91678	-1.36053	0.248088	0.69332	0.185915	0.213002	0.229115	3.24803	3.00815	2.82818	0.117133	0.144375	0.177903	3.18968	3.38288	3.17154	3.17318	2.90516	2.94613	2.69635	2.75767	3.03054	8.15708	9.58226	8.0752	7.7361	6.58115	6.86452	5.38744	5.62224	7.25982	2455	3166	2891	1924
14319	NM_010239,NR_073181	Fth1	ferritin heavy polypeptide 1	1.32575	8.93623	6.44099	0.00314408	0.363862	-1.01438	8.72483	-0.113064	0.919379	0.956822	-1.34481	8.92568	-2.32927	0.129428	0.673993	0.109394	0.315516	0.317817	8.73514	9.14194	8.71454	0.072492	0.081927	0.307076	8.81872	8.69731	8.68939	9.23654	9.09464	9.09464	8.52526	8.54952	9.06885	489.122	424.577	418.824	549.449	503.05	544.436	378.968	363.562	526.358	23646	22536	24087	21954
14348	NM_010243	Fut9	fucosyltransferase 9	1.40864	5.77381	4.04165	0.0164006	0.3646	1.39503	5.7671	2.97979	0.0464858	0.304482	-1.00976	6.01924	-0.0912418	0.932588	0.976462	0.211832	0.279178	0.265905	5.53195	6.02625	6.01224	0.161412	0.137183	0.227786	5.36177	5.68287	5.55121	5.87547	6.14368	6.0596	6.25154	5.98714	5.79805	40.6593	50.3412	45.8425	56.4871	68.051	65.1452	77.2039	63.5983	54.3401	25016	34010	33557	28727
14388	NM_001301298,NM_021356	Gab1	growth factor receptor bound protein 2-associated protein 1	1.33663	2.278	5.54133	0.00705962	0.363862	1.06998	2.12653	0.354794	0.753758	0.86329	-1.2492	2.33087	-1.18209	0.353461	0.735584	0.130841	0.476425	0.470353	2.0783	2.49689	2.17589	0.10693	0.0754	0.46427	2.09283	2.17722	1.96485	2.54874	2.4104	2.53154	1.9821	1.83991	2.70566	3.26186	3.60005	2.92394	4.72196	4.42325	4.91504	2.8384	2.48882	5.56919	816	987	870	974
14394	NM_010250	Gabra1	gamma-aminobutyric acid (GABA) A receptor, subunit alpha 1	1.38353	6.48902	2.70409	0.0870037	0.417461	1.39389	6.49421	4.10895	0.0210286	0.296725	1.00749	6.7328	0.056749	0.957999	0.985011	0.299992	0.201961	0.328523	6.25907	6.72742	6.73818	0.106902	0.280298	0.171348	6.14991	6.26373	6.36356	6.64435	7.03986	6.49805	6.85433	6.81882	6.54139	70.7106	75.7884	81.6984	96.6048	124.399	88.8212	119.261	112.422	91.9483	17006	20016	23378	19205
14397	NM_010251	Gabra4	gamma-aminobutyric acid (GABA) A receptor, subunit alpha 4	1.20617	4.98788	1.9631	0.139377	0.460714	1.37274	5.07789	5.92939	0.00928076	0.296725	1.1381	5.21741	1.49299	0.255511	0.697566	0.238601	0.133512	0.21651	4.8545	5.12493	5.31155	0.118067	0.207342	0.062335	4.8008	4.77282	4.98987	4.8911	5.28639	5.19729	5.33952	5.35501	5.24013	26.8145	26.2307	30.5319	27.9559	37.351	35.5424	40.0261	40.077	36.6463	5673	6094	7686	4889
14432	NM_008083	Gap43	growth associated protein 43	-1.49572	7.02208	-4.69974	0.0151915	0.363862	-1.22249	7.17213	-3.87029	0.0242196	0.296725	1.2235	6.88163	2.55842	0.0973727	0.673993	0.214065	0.129704	0.197019	7.3185	6.73766	7.02868	0.109157	0.184143	0.070056	7.26139	7.44437	7.24975	6.7359	6.5544	6.92268	7.06632	6.94785	7.07187	160.304	176.535	152.376	102.957	88.8354	120.184	136.623	123.574	133.078	10702	12942	12103	5682
14489	NM_008098	Mtpn	myotrophin	1.17384	6.69665	2.3344	0.0812249	0.411126	1.34404	6.79197	5.49233	0.00804359	0.296725	1.14499	6.91024	2.26379	0.10352	0.673993	0.171572	0.134523	0.149453	6.58203	6.81327	7.0086	0.112244	0.129762	0.074148	6.463	6.59711	6.68597	6.71962	6.96139	6.75879	6.95767	7.09367	6.97446	89.0629	97.0809	101.902	101.7	118.12	106.597	128.937	135.685	123.658	18473	22111	25146	17436
14555	NM_010271	Gpd1	glycerol-3-phosphate dehydrogenase 1 (soluble)	1.07974	4.98918	1.38235	0.252484	0.558512	-1.21209	4.79339	-6.06038	0.0116163	0.296725	-1.30875	4.84686	-5.49435	0.0232187	0.673993	0.13869	0.079309	0.122373	4.93415	5.04484	4.65665	0.072628	0.118153	0.031859	4.95767	4.9921	4.85267	5.01548	5.1749	4.94413	4.67915	4.6706	4.62019	29.978	30.6743	27.6452	30.6723	34.5047	29.9784	25.1284	24.7081	23.7721	4284	4814	4701	3624
14579	NM_010276	Gem	GTP binding protein (gene overexpressed in skeletal muscle)	-1.2021	0.606334	-2.09234	0.165184	0.488989	1.10044	0.819619	1.03069	0.390035	0.61021	1.32284	0.659558	7.83339	0.00623587	0.673993	0.219828	0.23205	0.089249	0.753479	0.487925	0.891565	0.217032	0.034947	0.082123	1.00184	0.600279	0.658323	0.498758	0.448844	0.516172	0.986018	0.837051	0.851626	0.999744	0.540625	0.614079	0.385786	0.355245	0.446047	0.912145	0.737358	0.849109	116	69	85	37
14590	NM_010281	Ggh	gamma-glutamyl hydrolase	1.13343	2.97563	0.791916	0.473149	0.719729	1.4714	3.15296	3.29234	0.0494627	0.306383	1.29818	3.25015	2.04474	0.143225	0.673993	0.395213	0.293126	0.318915	2.88665	3.06735	3.44384	0.264962	0.293238	0.125372	2.60306	2.92902	3.12788	2.86479	2.93365	3.40361	3.57043	3.31972	3.44137	5.12496	6.77643	7.77282	6.05941	6.71165	9.70974	10.7974	8.91164	9.97964	349	507	630	341
14605	NM_001077364,NM_010286,NR_122039	Tsc22d3	TSC22 domain family, member 3	-1.37008	5.61267	-5.40466	0.0111344	0.363862	-1.51636	5.53594	-10.4586	0.000472653	0.296725	-1.10677	5.31645	-1.74597	0.175981	0.676502	0.145579	0.099469	0.145189	5.84439	5.39013	5.24377	0.070737	0.127238	0.06993	5.90174	5.86609	5.76535	5.24322	5.46499	5.46218	5.19807	5.32428	5.20898	59.5953	57.7018	53.3355	36.292	42.4766	42.8875	36.5203	39.2962	35.9405	5945	6332	6344	2961
14618	NM_001302496,NM_001302497,NM_001302498,NM_008124	Gjb1	gap junction protein, beta 1	1.69056	1.58277	2.80315	0.0486554	0.388364	1.34184	1.44533	1.39207	0.239305	0.485925	-1.25988	1.832	-1.09483	0.337699	0.729598	0.468056	0.527822	0.52727	1.24871	2.00621	1.67292	0.331406	0.330525	0.410812	1.17505	1.61074	0.960322	1.82008	1.81072	2.38783	1.50457	1.37303	2.14117	1.27151	2.11935	1.00338	2.45485	2.56306	4.37178	1.71811	1.50638	3.48974	104	190	98	167
14658	NM_001281969,NM_001345955,NM_001345956,NM_001345957,NM_001345958,NM_001345959,NM_001345996,NM_010298	Glrb	glycine receptor, beta subunit	1.2588	6.36817	3.07	0.0603166	0.39448	1.38561	6.43528	5.65132	0.0079367	0.296725	1.10074	6.60524	1.1426	0.323122	0.723318	0.187338	0.144208	0.209907	6.20431	6.53636	6.67483	0.076911	0.170822	0.121986	6.12387	6.21195	6.27712	6.36647	6.7081	6.53452	6.79472	6.67893	6.55086	69.6047	73.3495	76.4995	79.413	99.6398	91.0741	114.201	102.416	92.5593	10897	12642	14266	10291
14701	NM_001177556,NM_001177557,NM_001177558,NM_001177559,NM_001177560,NM_025278	Gng12	guanine nucleotide binding protein (G protein), gamma 12	1.30628	4.48472	7.89292	0.00617476	0.363862	1.20262	4.42722	3.77067	0.0505918	0.306736	-1.08619	4.62156	-1.46335	0.227608	0.687431	0.084587	0.122269	0.141184	4.29613	4.68159	4.56231	0.032952	0.077904	0.117745	4.25812	4.31669	4.31357	4.66467	4.61353	4.76656	4.51085	4.47905	4.69702	18.2505	18.9893	18.7176	23.8504	23.0166	26.3822	22.1027	21.3329	25.0439	3967	4537	4841	4287
14745	NM_001290486,NM_010336,NM_172989	Lpar1	lysophosphatidic acid receptor 1	1.69468	2.83035	3.93588	0.0303789	0.378503	1.41819	2.71566	1.60468	0.232362	0.479782	-1.19496	3.10518	-0.738217	0.511022	0.809041	0.334897	0.544055	0.602909	2.47531	3.23632	2.97935	0.14942	0.299716	0.523134	2.42911	2.64237	2.35444	2.9807	3.16208	3.56618	2.96927	2.46134	3.50746	4.44899	5.35522	4.14911	6.61047	7.97066	11.0027	6.6778	4.33808	10.4858	776	1025	848	946
14789	NM_013534	P3h3	prolyl 3-hydroxylase 3	-1.23886	2.08427	-3.32712	0.0369129	0.381682	-1.35155	2.01551	-6.01647	0.00385326	0.296725	-1.09097	1.87163	-1.34122	0.260773	0.698266	0.160865	0.12512	0.162213	2.2445	1.93549	1.80988	0.087234	0.135158	0.089695	2.14502	2.30797	2.28049	1.85973	2.09153	1.8552	1.70633	1.8637	1.8596	3.42487	4.02528	3.90996	2.54315	3.3608	2.72066	2.14472	2.54997	2.70369	489	631	664	300
14807	NM_001081097	Grik3	glutamate receptor, ionotropic, kainate 3	1.01854	4.95611	0.194263	0.857721	0.938592	-1.39383	4.69724	-3.4034	0.0348182	0.296725	-1.41967	4.70982	-4.96449	0.0079531	0.673993	0.236269	0.243801	0.176383	4.94288	4.96938	4.46382	0.205123	0.117249	0.13177	5.07026	5.05212	4.70625	5.09734	4.86709	4.9437	4.54723	4.53232	4.31191	32.7993	32.1828	24.9972	32.4379	27.8304	29.9494	22.7131	22.1441	19.0781	14882	16034	13494	12165
14863	NM_008183	Gstm2	glutathione S-transferase, mu 2	1.12339	0.672532	0.915905	0.4515	0.704095	1.33714	0.775575	12.4967	0.00287558	0.296725	1.19027	0.878382	1.38988	0.298276	0.71382	0.31744	0.058094	0.313149	0.593818	0.761679	1.01296	0.055139	0.312615	0.018293	0.611481	0.532011	0.637961	0.978893	0.40339	0.902756	1.00075	1.00415	1.034	0.531832	0.472359	0.590626	0.899634	0.312459	0.922002	0.933252	0.956146	1.09909	29	28	38	40
14960	NM_010378	H2-Aa	histocompatibility 2, class II antigen A, alpha	1.00145	0.65513	0.0179479	0.986575	0.994535	1.44546	0.880616	5.18407	0.00660521	0.296725	1.44336	0.882026	4.58723	0.01149	0.673993	0.202338	0.177588	0.199902	0.654082	0.656179	1.18561	0.12751	0.157105	0.123607	0.509743	0.701087	0.751418	0.837547	0.568854	0.562136	1.32827	1.11811	1.11045	0.423579	0.652247	0.726844	0.738307	0.482672	0.495376	1.41578	1.10836	1.217	24	40	48	34
14961	NM_207105	H2-Ab1	histocompatibility 2, class II antigen A, beta 1	-1.0265	0.562717	-0.213048	0.84223	0.93148	1.38193	0.781134	2.67882	0.0596004	0.317258	1.41855	0.755386	3.31636	0.0295632	0.673993	0.306737	0.301748	0.263445	0.581898	0.544168	1.04859	0.240558	0.190314	0.182164	0.350871	0.563853	0.830971	0.738964	0.358677	0.534864	0.885283	1.24505	1.01542	0.277707	0.504915	0.825709	0.632803	0.269918	0.466717	0.786177	1.29506	1.075	18	34	61	33
14976	NM_001185182,NM_010385	Pfdn6	prefoldin subunit 6	-1.36904	5.2523	-5.67811	0.00874124	0.363862	-1.15397	5.37947	-4.2106	0.017661	0.296725	1.18637	5.15241	3.32848	0.0542519	0.673993	0.138233	0.084991	0.128298	5.48377	5.03061	5.27715	0.070254	0.119049	0.047831	5.55179	5.48804	5.41148	5.05651	4.90074	5.13457	5.30737	5.30209	5.22201	46.4118	43.646	41.5319	31.5113	28.5808	34.1871	39.2946	38.7015	36.2983	1713	1749	1808	947
15114	NM_010404,NM_177981	Hap1	huntingtin-associated protein 1	-1.64254	5.77784	-4.55485	0.0289292	0.377666	-1.35543	5.92345	-3.23574	0.0556489	0.312605	1.21182	5.56782	1.43215	0.227306	0.687431	0.272243	0.234856	0.335225	6.14689	5.43096	5.70814	0.091918	0.256257	0.216122	6.08416	6.2524	6.1041	5.50926	5.14468	5.63893	5.55075	5.61911	5.95455	67.1077	75.3043	67.4582	44.0933	33.756	49.2509	46.511	48.0973	60.5641	11940	14680	14299	6528
15193	NM_001304784,NM_001304785,NM_001331053,NM_008233	Hdgfl2	HDGF like 2	-1.42281	4.79094	-7.00674	0.0119102	0.363862	-1.31901	4.84821	-7.14808	0.00785535	0.296725	1.07869	4.59763	1.26787	0.278916	0.705816	0.125759	0.096792	0.14929	5.05205	4.54332	4.6526	0.038056	0.119863	0.088997	5.09505	5.02269	5.03842	4.45362	4.49688	4.67945	4.55268	4.68176	4.72335	33.6803	31.5025	31.5407	20.5131	21.1798	24.7225	22.7917	24.8745	25.519	3967	4072	4418	1999
15234	NM_001289458,NM_001289459,NM_001289460,NM_001289461,NM_010427	Hgf	hepatocyte growth factor	-1.21133	2.60604	-1.72251	0.162002	0.485353	1.07778	2.80152	0.801729	0.484993	0.681736	1.30555	2.65679	3.25794	0.0454534	0.673993	0.278129	0.233464	0.204502	2.74801	2.47141	2.85608	0.21218	0.179821	0.097392	2.60995	2.64176	2.99233	2.27061	2.52605	2.61758	2.96212	2.77063	2.83547	5.16041	5.35505	6.99458	3.71017	4.86866	5.26775	6.63606	5.67823	6.21377	693	817	1104	415
15245	NM_020259	Hhip	Hedgehog-interacting protein	1.31703	1.02494	3.57485	0.0291283	0.377666	1.25834	0.997452	1.82249	0.18336	0.432159	-1.04664	1.20933	-0.338351	0.756898	0.915354	0.192489	0.315071	0.336648	0.84537	1.24266	1.17689	0.107215	0.159865	0.296268	0.790496	0.968915	0.776699	1.21503	1.0984	1.41453	1.14804	0.896107	1.48653	0.722531	0.999727	0.760458	1.24461	1.15753	1.73168	1.15365	0.815592	1.88054	337	512	422	480
15278	NM_001331054,NM_001331055,NM_008249	Tfb2m	transcription factor B2, mitochondrial	1.20223	3.11985	4.82444	0.0154861	0.363862	1.32512	3.18642	4.79948	0.0115122	0.296725	1.10221	3.325	1.88456	0.170938	0.676502	0.095397	0.146561	0.129039	2.98982	3.25554	3.39594	0.083456	0.046214	0.12048	2.91664	3.08071	2.97211	3.20468	3.26698	3.29496	3.46697	3.46401	3.25683	6.60086	7.62538	6.90034	7.94752	8.61149	8.93117	9.99869	9.97975	8.64389	829	1051	1030	824
15452	NM_013556	Hprt	hypoxanthine guanine phosphoribosyl transferase	1.27139	6.34285	9.95995	0.00208557	0.363862	1.34188	6.38062	7.40832	0.00328453	0.296725	1.05545	6.55723	1.52925	0.243474	0.69322	0.06024	0.09919	0.088178	6.17201	6.51842	6.59627	0.053349	0.027977	0.083622	6.11053	6.20611	6.1994	6.54518	6.5207	6.48937	6.69277	6.55086	6.54518	68.8986	73.0912	72.1393	88.7309	87.2813	88.4781	106.346	94.0173	92.1715	4770	5556	5942	5077
15490	NM_010476	Hsd17b7	hydroxysteroid (17-beta) dehydrogenase 7	1.17685	2.98144	3.77621	0.0628739	0.395522	1.32431	3.06221	5.19155	0.007889	0.296725	1.12529	3.18523	3.59223	0.0683615	0.673993	0.107759	0.135199	0.082114	2.86628	3.10122	3.27152	0.107583	0.006162	0.081882	2.74232	2.92132	2.93522	3.10509	3.10446	3.09411	3.34488	3.2865	3.18318	5.72762	6.7299	6.70086	7.2987	7.63132	7.64254	9.0667	8.69901	8.12417	1345	1735	1872	1416
15512	NM_001002012,NM_008301	Hspa2	heat shock protein 2	-1.38057	4.51144	-3.92713	0.0268378	0.377666	-1.06515	4.70432	-0.663626	0.556893	0.730861	1.29613	4.468	2.31621	0.083691	0.673993	0.205204	0.237643	0.279835	4.75007	4.28481	4.65902	0.100686	0.178804	0.21526	4.83394	4.63841	4.77786	4.2181	4.14894	4.48737	4.52353	4.5463	4.90723	27.509	23.9677	26.3014	17.157	16.694	21.5099	22.3286	22.4036	29.1432	3621	3464	4120	1838
15569	NM_001177883,NM_001347149,NM_010486,NM_207685,NM_207686	Elavl2	ELAV (embryonic lethal, abnormal vision, Drosophila)-like 2 (Hu antigen B)	1.3008	4.85309	4.27985	0.0149794	0.363862	1.28389	4.844	4.01148	0.0187665	0.296725	-1.01317	5.03704	-0.186796	0.860916	0.952319	0.153543	0.155662	0.175089	4.66709	5.04649	5.02761	0.092601	0.122476	0.125122	4.56117	4.73271	4.70739	5.005	4.95015	5.18432	5.16312	5.00324	4.91646	22.8029	25.5866	25.0056	30.3529	29.6719	35.228	35.5932	31.3257	29.2905	4696	5824	6172	5198
15572	NM_001038698,NM_001163397,NM_001163399,NM_001347178,NM_010488	Elavl4	ELAV (embryonic lethal, abnormal vision, Drosophila)-like 4 (Hu antigen D)	1.41152	5.05741	6.35142	0.00343744	0.363862	1.49798	5.09807	6.50673	0.00300736	0.296725	1.06125	5.35485	1.02273	0.36815	0.743042	0.135601	0.155196	0.145257	4.81489	5.31214	5.39791	0.103377	0.087754	0.115754	4.69576	4.88109	4.86781	5.21114	5.35557	5.36971	5.51014	5.40465	5.27893	24.9761	28.4014	27.8938	35.1642	39.2212	40.0533	44.992	41.424	37.5936	5146	6436	6849	5996
15586	NM_001331161,NM_008317	Hyal1	hyaluronoglucosaminidase 1	-1.1856	1.4124	-2.06596	0.108109	0.43612	-1.4296	1.25656	-3.6659	0.025909	0.296725	-1.20581	1.15204	-1.87054	0.139981	0.673993	0.205918	0.243616	0.250011	1.54054	1.29493	1.02493	0.140081	0.150928	0.199314	1.66446	1.56861	1.38855	1.39752	1.12162	1.36564	0.851994	1.24291	0.979871	2.14139	2.03516	1.66464	1.55806	1.18425	1.62094	0.740861	1.29104	1.01892	256	273	235	153
15901	NM_010495	Id1	inhibitor of DNA binding 1	-1.24798	2.28537	-2.18075	0.12186	0.445028	1.0798	2.50551	0.637708	0.559208	0.732302	1.34757	2.33644	3.34467	0.04142	0.673993	0.253839	0.300846	0.222865	2.45074	2.13115	2.56151	0.229427	0.108615	0.194606	2.58505	2.18583	2.58135	2.05774	2.07979	2.25592	2.41821	2.48325	2.78306	5.05548	3.63045	5.00148	3.05467	3.32041	3.89031	4.12666	4.40966	5.96313	243	192	286	122
15902	NM_010496	Id2	inhibitor of DNA binding 2	1.21589	5.70583	1.68555	0.22658	0.538343	1.3824	5.79544	5.45116	0.0189288	0.296725	1.13694	5.94044	1.00946	0.389288	0.752637	0.289798	0.148441	0.3177	5.56656	5.84858	6.03374	0.050419	0.285379	0.139616	5.6154	5.5147	5.56959	5.54062	6.1041	5.90101	6.1293	5.87352	6.0984	48.2876	44.4324	46.4214	45.1409	65.9808	58.3585	71.8137	58.3431	67.3222	3152	3185	3605	2436
15931	NM_010498	Ids	iduronate 2-sulfatase	1.31453	6.98253	4.62922	0.00982751	0.363862	1.10832	6.86183	1.77718	0.150509	0.402292	-1.18605	7.05843	-2.98757	0.0405309	0.673993	0.14762	0.144607	0.142716	6.78805	7.18259	6.93642	0.105676	0.103075	0.09871	6.68597	6.7812	6.89698	7.27947	7.19403	7.07427	6.82481	6.97221	7.01225	106.219	110.372	118.57	146.361	137.094	135.207	117.683	124.662	128.229	27100	30921	35991	30866
15958	NM_008332	Ifit2	interferon-induced protein with tetratricopeptide repeats 2	1.07014	2.18507	0.719496	0.512743	0.743524	1.33231	2.33453	3.20707	0.0329955	0.296725	1.24498	2.38736	2.24384	0.0888089	0.673993	0.23544	0.223552	0.244023	2.13672	2.23452	2.55065	0.151427	0.180282	0.164455	2.06079	2.03829	2.31109	2.30615	2.02944	2.36799	2.73165	2.50991	2.4104	3.18267	3.18478	4.003	3.82715	3.14555	4.30214	5.54072	4.52625	4.39774	645	709	966	642
16423	NM_010581	Cd47	CD47 antigen (Rh-related antigen, integrin-associated signal transducer)	1.41619	5.75694	4.35613	0.0155181	0.363862	1.14235	5.60658	2.39506	0.0825522	0.338806	-1.23972	5.85637	-2.94965	0.0629385	0.673993	0.199609	0.138854	0.182042	5.5114	6.01342	5.70341	0.113984	0.163864	0.079297	5.38442	5.60487	5.54492	6.0545	6.15284	5.83293	5.64517	5.67134	5.79372	41.4064	47.414	45.6772	64.5417	68.6242	55.6457	50.2829	50.1937	54.1442	4067	5114	5338	5240
16426	NM_008407	Itih3	inter-alpha trypsin inhibitor, heavy chain 3	-1.26271	3.75191	-2.21192	0.108461	0.43612	-1.39669	3.67504	-3.10816	0.0459114	0.30384	-1.10611	3.51392	-1.30535	0.262138	0.698266	0.263514	0.268607	0.193053	3.92394	3.58742	3.44192	0.228386	0.131453	0.141385	4.18378	3.75499	3.83305	3.44137	3.69626	3.62462	3.46459	3.29058	3.57061	17.2237	12.6442	13.1896	9.58674	11.9657	11.5215	9.98052	8.74338	11.0023	2490	2007	2269	1146
16450	NM_010588	Jag2	jagged 2	-1.33761	3.33638	-3.71144	0.0257615	0.377666	-1.25105	3.38738	-2.18751	0.0966495	0.350873	1.06919	3.18103	0.737443	0.512266	0.809209	0.195846	0.25586	0.226693	3.5528	3.13314	3.22966	0.16191	0.110184	0.198114	3.73307	3.50556	3.41976	3.01716	3.14583	3.23643	3.07807	3.15708	3.45383	12.3608	10.4313	9.69573	6.80902	7.87324	8.55493	7.34661	7.86499	10.0651	2572	2383	2400	1171
16527	NM_010608	Kcnk3	potassium channel, subfamily K, member 3	1.24013	2.89721	2.46689	0.100557	0.430705	-1.17969	2.62421	-3.76853	0.0207409	0.296725	-1.46297	2.76859	-4.46132	0.0309336	0.673993	0.218002	0.109576	0.213105	2.74612	3.05661	2.50771	0.084019	0.201161	0.070341	2.83393	2.73795	2.66649	3.26387	3.04382	2.86216	2.47781	2.58806	2.45726	6.1455	5.7805	5.36627	8.36997	7.2637	6.40587	4.36519	4.86353	4.59039	1202	1241	1249	1353
16560	NM_001110315,NM_001294149,NM_001294150,NM_008440	Kif1a	kinesin family member 1A	-1.08025	7.91955	-1.28194	0.325767	0.615268	-1.30469	7.78121	-4.41102	0.0456816	0.30384	-1.20776	7.72669	-2.22871	0.0897391	0.673993	0.150475	0.150668	0.211648	7.97543	7.86406	7.59172	0.01657	0.14956	0.149755	7.98812	7.98148	7.95668	8.02024	7.8498	7.72214	7.42678	7.62921	7.71917	265.472	248.423	245.09	243.464	215.678	216.526	180.277	199.918	210.18	111869	115069	122999	85252
16572	NM_001039000,NM_008447	Kif5a	kinesin family member 5A	1.14598	8.61071	3.82858	0.0515538	0.388364	-1.15271	8.40984	-2.21048	0.153256	0.403455	-1.32099	8.50639	-3.84006	0.0296809	0.673993	0.088936	0.160656	0.181149	8.51298	8.70957	8.30795	0.02127	0.086355	0.159242	8.48842	8.52526	8.52526	8.78487	8.72852	8.61531	8.24821	8.18721	8.48842	393.707	376.918	375.055	422.794	379.983	399.696	309.681	288.194	339.994	127061	133749	143434	112407
16600	NM_010637	Klf4	Kruppel-like factor 4 (gut)	-1.36489	0.714101	-3.03921	0.0464925	0.385126	-1.06033	0.929704	-0.659476	0.569204	0.740065	1.28723	0.682381	4.12962	0.0313579	0.673993	0.255765	0.221972	0.152783	0.972921	0.524134	0.888406	0.21371	0.140512	0.059994	1.20978	0.914466	0.794521	0.685236	0.426908	0.460257	0.899286	0.823717	0.942216	1.32926	0.914153	0.782707	0.570248	0.336349	0.384742	0.805248	0.726006	0.962749	208	157	146	74
16653	NM_021284	Kras	Kirsten rat sarcoma viral oncogene homolog	1.31521	4.79288	3.4904	0.0252689	0.376861	1.26843	4.76775	3.81726	0.0375179	0.296725	-1.03688	4.96841	-0.612239	0.586392	0.841833	0.196159	0.155653	0.147826	4.59931	4.9946	4.94235	0.142923	0.134356	0.061653	4.43437	4.67683	4.68672	4.98956	5.13141	4.86284	4.89389	4.92142	5.01175	20.8048	24.653	24.5624	30.0927	33.3681	28.3887	29.3599	29.6507	31.5947	4986	6488	7003	5961
16706	NM_001348207,NM_013571	Ksr1	kinase suppressor of ras 1	-1.43192	3.50195	-1.73372	0.215928	0.530993	-1.36614	3.53828	-4.20547	0.0188702	0.296725	1.04815	3.28628	0.221337	0.842452	0.946664	0.517455	0.185379	0.530953	3.77049	3.25253	3.32038	0.100534	0.507595	0.15575	3.86457	3.78234	3.66455	2.67585	3.45015	3.63159	3.22184	3.23936	3.49994	13.7248	12.8556	11.6881	5.20595	9.95849	11.5696	8.26852	8.36161	10.4171	3778	4025	3840	1227
16848	NM_008494	Lfng	LFNG O-fucosylpeptide 3-beta-N-acetylglucosaminyltransferase	-1.40602	3.44422	-3.10741	0.0381813	0.382752	-1.44579	3.42255	-3.00031	0.0399883	0.297605	-1.02828	3.18699	-0.249057	0.81628	0.938028	0.274026	0.307034	0.279802	3.69879	3.20717	3.16694	0.21339	0.171915	0.220759	3.93637	3.52341	3.6366	3.03641	3.20489	3.38022	3.06874	3.01232	3.41976	14.418	10.6109	11.4346	6.91858	8.23332	9.53276	7.28487	7.01712	9.80604	1690	1366	1595	671
16885	NM_001305875,NM_010717,NR_131247	Limk1	LIM-domain containing, protein kinase	-1.233	4.06704	-1.47578	0.217287	0.531412	-1.72511	3.80732	-5.47525	0.0123174	0.296725	-1.39912	3.66851	-2.80902	0.0778058	0.673993	0.354643	0.248862	0.298756	4.22093	3.91876	3.43424	0.221866	0.276672	0.11273	4.41713	4.26551	3.98016	3.8252	4.23008	3.701	3.53405	3.45671	3.31197	20.5809	18.3483	14.7714	12.9523	17.5898	12.1898	10.5136	9.93115	8.99563	3504	3438	3006	1831
16913	NM_010724	Psmb8	proteasome (prosome, macropain) subunit, beta type 8 (large multifunctional peptidase 7)	-1.39588	1.31113	-3.55626	0.0241417	0.375444	-1.02351	1.55676	-0.182539	0.865362	0.926016	1.36382	1.29709	2.51307	0.0806083	0.673993	0.234354	0.318146	0.308527	1.57361	1.09244	1.54008	0.174571	0.156355	0.265973	1.37303	1.69118	1.65663	1.00948	0.995039	1.27279	1.27345	1.80539	1.54142	1.60123	2.2852	2.1904	0.93432	1.00305	1.45666	1.33054	2.40048	1.98486	101	158	164	49
16956	NM_008509	Lpl	lipoprotein lipase	1.20985	1.95636	1.31211	0.288853	0.588884	1.32483	2.01649	3.79583	0.0209449	0.296725	1.09503	2.1631	0.644258	0.574062	0.835772	0.362792	0.185169	0.352106	1.82377	2.0986	2.22957	0.144788	0.332648	0.11543	1.65762	1.92296	1.89072	2.4133	1.75052	2.13198	2.11816	2.22191	2.34864	2.12404	2.88133	2.73933	4.23	2.40548	3.48363	3.19439	3.54191	4.15997	442	658	678	727
17000	NM_010736	Ltbr	lymphotoxin B receptor	-1.35996	1.67468	-3.01979	0.0400442	0.382885	-1.01755	1.89848	-0.180637	0.865443	0.926016	1.33649	1.66364	2.8118	0.0488035	0.673993	0.25441	0.240724	0.257764	1.91108	1.46752	1.88597	0.167675	0.191336	0.172722	2.02777	1.71893	1.98653	1.67661	1.30116	1.42478	1.94031	1.69261	2.02499	3.08028	2.34482	2.98285	2.15081	1.48773	1.75197	2.72423	2.14935	3.14547	331	277	381	191
17067	NM_001252055,NM_001252056,NM_001252057,NM_001252058,NM_010741	Ly6c1	lymphocyte antigen 6 complex, locus C1	-1.67625	3.78026	-3.8977	0.0334023	0.380886	-1.28835	3.98425	-3.02754	0.0394952	0.297605	1.30109	3.61083	1.94347	0.147089	0.673993	0.331169	0.209114	0.338411	4.1712	3.42596	3.80568	0.139425	0.300388	0.15585	4.03172	4.17131	4.31057	3.31539	3.19653	3.76596	3.7039	3.72805	3.9851	15.4364	17.1268	18.6711	8.72169	8.18957	12.7541	11.9086	12.2054	14.9856	671	820	962	315
17084	NM_010745	Ly86	lymphocyte antigen 86	1.26723	2.63341	2.00807	0.120647	0.444474	1.43341	2.71544	3.12413	0.0383935	0.297212	1.13113	2.89731	0.939312	0.400818	0.757922	0.294714	0.287988	0.327799	2.4681	2.80978	2.98755	0.176552	0.235978	0.227522	2.56481	2.26433	2.57517	2.59984	2.76432	3.06519	3.22684	2.96185	2.77397	4.97368	3.87004	4.97507	4.92008	5.85593	7.48081	8.2957	6.7116	5.91774	255	218	303	209
17118	NM_008538	Marcks	myristoylated alanine rich protein kinase C substrate	1.44063	5.59221	4.06893	0.0300249	0.378503	1.51461	5.62657	4.72338	0.0236738	0.296725	1.05135	5.89777	0.995918	0.376522	0.746827	0.224204	0.219631	0.125648	5.33506	5.86176	5.934	0.203369	0.094384	0.08294	5.10926	5.39211	5.50381	5.90572	5.75341	5.92615	5.92428	5.85635	6.02138	34.1564	40.9978	44.3422	57.7782	51.4349	59.2506	62.1035	57.4856	63.5186	7337	9670	11332	10259
17120	NM_010752	Mad1l1	MAD1 mitotic arrest deficient 1-like 1	-1.19292	2.75858	-2.34404	0.0807632	0.411126	-1.33369	2.67299	-4.76839	0.0279361	0.296725	-1.118	2.55253	-2.13729	0.136615	0.673993	0.188056	0.150897	0.130411	2.88876	2.63426	2.47334	0.143402	0.12166	0.046966	3.05365	2.81944	2.79319	2.57171	2.5566	2.77447	2.45493	2.52672	2.43836	7.32167	6.18866	5.95237	4.813	4.99102	5.97889	4.26299	4.59678	4.50441	992	921	960	539
17132	NM_001025577	Maf	avian musculoaponeurotic fibrosarcoma oncogene homolog	1.51761	1.97321	3.94656	0.016917	0.3646	1.52182	1.97493	3.48579	0.0268652	0.296725	1.00277	2.29892	0.0233601	0.982542	0.994044	0.264115	0.301014	0.296423	1.69512	2.29692	2.30092	0.190394	0.183049	0.233152	1.66698	1.52037	1.89802	2.31195	2.47199	2.10682	2.07752	2.2825	2.54273	2.1484	1.93773	2.75396	3.85334	4.65521	3.41659	3.07467	3.73207	4.93006	402	398	613	596
17135	NM_010757	Mafk	v-maf musculoaponeurotic fibrosarcoma oncogene family, protein K (avian)	-1.32612	2.29748	-13.5517	0.00388	0.363862	-1.11061	2.43324	-2.41543	0.134693	0.386517	1.19406	2.22714	3.71066	0.0371332	0.673993	0.052046	0.108527	0.119434	2.51009	2.10288	2.35875	0.010544	0.050967	0.108013	2.51241	2.49858	2.51929	2.16169	2.07162	2.07533	2.46431	2.3635	2.24844	4.75217	4.74618	4.74634	3.35661	3.29615	3.32027	4.28589	3.99457	3.82126	689	756	819	403
17179	NM_001285853,NM_001285854,NM_001285855,NM_010768	Matk	megakaryocyte-associated tyrosine kinase	-1.30337	6.30258	-3.97016	0.0256771	0.377666	-1.34628	6.27844	-4.13192	0.01721	0.296725	-1.03293	6.09094	-0.60033	0.582527	0.840432	0.166759	0.179823	0.134851	6.4966	6.11436	6.06762	0.144845	0.082635	0.106566	6.58975	6.57032	6.32972	6.02138	6.17941	6.14228	5.95856	6.17151	6.07278	98.3864	95.591	79.661	62.7476	69.6781	69.1322	63.9883	71.6784	65.8759	9362	9979	9015	4925
17196	NM_001025245,NM_001025251,NM_001025254,NM_001025255,NM_001025256,NM_001025258,NM_001025259,NM_010777	Mbp	myelin basic protein	2.1084	7.49917	4.31538	0.0124929	0.363862	1.27404	7.15295	0.728114	0.526362	0.709296	-1.65489	7.68457	-1.51423	0.240205	0.692208	0.431931	0.831189	0.831278	6.98038	8.05653	7.32979	0.305301	0.305542	0.773089	7.05608	7.2407	6.64435	7.89234	7.86818	8.40906	7.09718	6.69971	8.19247	135.743	154.052	99.1712	224.462	221.461	359.187	138.834	103.685	289.833	17005	20790	15814	21811
17202	NM_016977	Mc4r	melanocortin 4 receptor	-1.55375	1.6775	-6.77348	0.00436378	0.363862	-1.30518	1.82301	-2.80004	0.0794666	0.334724	1.19045	1.51	1.67563	0.183072	0.677655	0.162568	0.237689	0.259972	2.02523	1.38948	1.64098	0.087575	0.136964	0.220967	2.08191	2.06941	1.92436	1.41068	1.5146	1.24315	1.86681	1.6309	1.42522	3.22894	3.27457	2.8163	1.58314	1.88247	1.4026	2.51755	2.00431	1.76042	462	514	479	187
17261	NM_001310587,NM_001310593,NM_133665	Mef2d	myocyte enhancer factor 2D	1.1131	4.92488	1.64647	0.237638	0.549287	-1.17205	4.7323	-2.70624	0.109199	0.360856	-1.30461	4.80715	-3.06122	0.0381637	0.673993	0.162615	0.14659	0.217053	4.8482	5.00278	4.61916	0.020251	0.161349	0.145184	4.86872	4.84765	4.82823	5.1692	4.9921	4.84704	4.46463	4.64015	4.75271	28.1936	27.6619	27.2506	34.112	30.3707	28.0948	21.3739	24.0942	26.1116	7849	8441	9027	7853
17263	NR_003633,NR_027651,NR_027652	Meg3	maternally expressed 3	-1.34071	6.79427	-1.74882	0.188196	0.508954	-1.65386	6.63622	-4.97006	0.00807379	0.296725	-1.23358	6.43286	-1.22029	0.311344	0.720345	0.418937	0.252953	0.429855	7.00906	6.58606	6.28322	0.165406	0.384902	0.19138	6.90009	7.19939	6.9277	6.15168	6.88468	6.72183	6.14805	6.50221	6.1994	121.318	149.192	121.257	68.085	112.515	103.946	72.4581	91.4485	72.7304	50306	71606	63559	25531
17313	NM_008597	Mgp	matrix Gla protein	-1.72989	3.34179	-3.23048	0.043059	0.382902	-1.12351	3.67547	-0.566062	0.613254	0.770413	1.53972	3.26628	1.8211	0.146847	0.673993	0.423932	0.514086	0.592224	3.76044	2.96975	3.59242	0.215955	0.364803	0.466527	3.81514	3.52239	3.94378	3.04497	2.57321	3.29108	3.28278	3.36549	4.129	13.1832	10.5928	14.3411	6.96432	5.05788	8.89704	8.59715	9.23471	16.7306	418	369	541	183
17319	NM_010798	Mif	macrophage migration inhibitory factor	-1.35287	7.1062	-3.30115	0.0338849	0.380886	-1.19087	7.20044	-2.26636	0.131571	0.384111	1.13604	6.98293	2.16952	0.129604	0.673993	0.228772	0.192599	0.146904	7.32755	6.89153	7.07554	0.184188	0.135689	0.056296	7.53568	7.26139	7.18559	6.7812	6.85036	7.04304	7.14044	7.04632	7.03986	192.921	155.9	144.863	106.781	110.428	130.928	144.548	131.745	130.284	5485	4867	4900	2510
17347	NM_021462	Mknk2	MAP kinase-interacting serine/threonine kinase 2	-1.12662	3.4164	-1.58451	0.212068	0.527556	-1.31163	3.302	-3.51052	0.0356112	0.296725	-1.16422	3.21993	-2.95722	0.0423851	0.673993	0.188013	0.193094	0.128482	3.50348	3.33148	3.11212	0.167521	0.085357	0.096031	3.69297	3.44239	3.37508	3.39813	3.36104	3.23527	3.00138	3.17242	3.16256	11.9798	9.96905	9.42969	9.23927	9.31105	8.54514	6.86607	7.93888	8.01934	2120	1937	1985	1352
17441	NM_010814	Mog	myelin oligodendrocyte glycoprotein	1.99608	3.26899	3.23345	0.0327207	0.378986	1.20669	2.94062	0.48567	0.662605	0.804038	-1.65418	3.42312	-1.32889	0.287668	0.707963	0.534151	0.96666	0.946411	2.80821	3.80538	3.07926	0.402527	0.351126	0.878865	2.91525	3.1464	2.36298	3.52575	3.69094	4.19945	2.85757	2.33247	4.04775	6.58598	8.01574	4.17882	10.2275	11.9235	17.5046	6.11586	3.89908	15.7757	577	771	436	741
17691	NM_010831	Sik1	salt inducible kinase 1	-1.51134	1.78025	-3.04056	0.0463676	0.384904	-1.25462	1.93238	-1.7743	0.173876	0.421529	1.20462	1.63587	1.95561	0.125989	0.673993	0.339414	0.319459	0.237877	2.10292	1.50709	1.77567	0.283435	0.186727	0.147372	2.39207	2.09112	1.82556	1.7087	1.47245	1.3401	1.8815	1.83815	1.60735	4.32535	3.33275	2.57359	2.21922	1.80297	1.57816	2.55821	2.48592	2.12916	1004	850	711	426
17750	NM_008630	Mt2	metallothionein 2	-1.23228	4.39028	-2.05236	0.111307	0.43801	-1.85193	4.07484	-3.84022	0.0290554	0.296725	-1.50284	3.9374	-2.62746	0.0832037	0.673993	0.254305	0.400977	0.387414	4.54353	4.24219	3.6545	0.194119	0.164283	0.350857	4.76251	4.39258	4.4755	4.054	4.31566	4.35692	3.27015	3.73572	3.95762	26.155	20.2497	21.1875	15.2742	18.6125	19.569	8.53911	12.2769	14.718	747	635	720	361
17758	NM_001205330,NM_001205331,NM_001205332,NM_001311163,NM_001311164,NM_008633	Map4	microtubule-associated protein 4	1.3718	6.53278	5.01035	0.0104271	0.363862	1.15631	6.41263	3.11056	0.0368299	0.296725	-1.18636	6.64038	-2.82006	0.0613741	0.673993	0.157659	0.11667	0.151421	6.30873	6.76479	6.51825	0.088147	0.130715	0.076433	6.21734	6.3156	6.39323	6.84026	6.84026	6.61385	6.43646	6.53044	6.58786	74.7405	79.2468	83.2095	110.956	109.093	95.718	88.2241	92.8081	94.7362	15581	18010	20475	18743
17912	NM_001161817,NM_001290982,NM_010863	Myo1b	myosin IB	-1.10602	2.77222	-1.37061	0.247445	0.555322	1.18049	2.96314	1.90436	0.130178	0.382459	1.30564	2.88646	3.4154	0.0324822	0.673993	0.183715	0.21772	0.195122	2.84586	2.70049	3.08525	0.146767	0.110503	0.160816	2.81111	2.7196	3.00689	2.58908	2.70233	2.81006	2.92181	3.24331	3.09061	6.04366	5.71513	7.06079	4.87215	5.58603	6.1632	6.4322	8.38192	7.61733	1558	1615	2160	1031
17925	NM_001142322,NM_001142323,NM_015742	Myo9b	myosin IXb	-1.13051	2.90665	-2.07293	0.11576	0.441281	-1.30277	2.7992	-5.30015	0.00624693	0.296725	-1.15237	2.71528	-2.31808	0.0861186	0.673993	0.147877	0.124699	0.152877	2.99649	2.8195	2.6149	0.083804	0.121839	0.09234	3.02863	3.05946	2.90137	2.72864	2.95796	2.77192	2.51241	2.6407	2.6916	7.18583	7.49455	6.50937	5.46469	6.82293	5.96335	4.50406	5.09981	5.5105	2658	3039	2864	1671
18013	NM_010895	Neurod2	neurogenic differentiation 2	1.17856	4.59839	2.53017	0.089645	0.419844	-1.15616	4.37548	-1.45464	0.225922	0.472976	-1.3626	4.4897	-3.62576	0.0494459	0.673993	0.162254	0.249263	0.213229	4.4814	4.71842	4.27206	0.146615	0.069502	0.201584	4.6143	4.50578	4.32413	4.71424	4.78992	4.6511	4.04285	4.35156	4.42177	23.5804	21.9526	18.8677	24.7289	26.3558	24.1372	15.4032	19.4852	20.5719	3796	3881	3614	3291
18021	NM_010901	Nfatc3	nuclear factor of activated T cells, cytoplasmic, calcineurin dependent 3	1.30644	1.76142	7.03245	0.00215476	0.363862	1.10637	1.65043	1.27221	0.308319	0.544983	-1.18084	1.84096	-2.09356	0.145048	0.673993	0.094982	0.198543	0.198402	1.57912	1.96477	1.72496	0.06737	0.066953	0.186763	1.61986	1.50136	1.61615	2.03305	1.96202	1.89923	1.81109	1.51067	1.85311	2.04272	1.90091	2.09532	2.98864	2.94549	2.81601	2.3703	1.75994	2.69017	631	645	770	763
18027	NM_001122952,NM_001122953,NM_010905	Nfia	nuclear factor I/A	1.58469	3.04783	3.56024	0.036086	0.381682	1.09728	2.79993	1.13059	0.322452	0.555639	-1.44419	3.12159	-2.92149	0.0650517	0.673993	0.323132	0.205185	0.314375	2.73377	3.39796	2.8677	0.154407	0.283853	0.135127	2.5558	2.81343	2.83208	3.60999	3.50841	3.07549	2.89513	2.72096	2.98701	4.94092	6.16243	6.1291	10.8748	10.3903	7.5377	6.32183	5.44861	6.99688	2398	3291	3535	4354
18035	NM_010907	Nfkbia	nuclear factor of kappa light polypeptide gene enhancer in B cells inhibitor, alpha	-1.39901	3.21474	-6.88073	0.00257847	0.363862	-1.29348	3.27517	-4.6935	0.00948865	0.296725	1.08159	3.03769	1.53433	0.20372	0.680232	0.121937	0.137005	0.127733	3.46605	2.98165	3.0948	0.093069	0.078784	0.100542	3.56692	3.44774	3.3835	2.91762	2.95769	3.06963	3.01193	3.06581	3.20665	10.9366	10.0004	9.4654	6.31684	6.82076	7.50096	6.92066	7.31881	8.28862	887	890	913	424
18114	NM_010925	Rrp1	ribosomal RNA processing 1 homolog (S. cerevisiae)	-1.3294	6.7095	-12.554	0.00340375	0.363862	-1.33615	6.70573	-11.2611	0.00499527	0.296725	-1.00508	6.5036	-0.152947	0.885973	0.960826	0.056674	0.064305	0.082759	6.91803	6.50725	6.49995	0.015782	0.054433	0.062338	6.90377	6.93499	6.91535	6.56403	6.45552	6.50221	6.45167	6.57032	6.47784	121.512	120.589	120.156	90.3429	83.5415	89.1595	89.8081	95.1126	87.2371	12521	13644	14730	7695
18121	NM_008711	Nog	noggin	1.14548	1.99364	1.71185	0.193878	0.512146	1.38031	2.11785	3.61786	0.0464298	0.304482	1.20501	2.22448	1.68877	0.167827	0.676502	0.198264	0.222617	0.27594	1.89807	2.09403	2.36307	0.079761	0.181512	0.207837	1.97611	1.81669	1.90142	2.20409	1.88452	2.19346	2.15142	2.37092	2.56687	2.91602	2.5833	2.76167	3.5143	2.74488	3.67747	3.27196	4.02309	5.0237	288	280	325	287
18127	NM_008713	Nos3	nitric oxide synthase 3, endothelial cell	-1.32905	1.27877	-4.34776	0.0214091	0.37306	-1.08456	1.44058	-1.2263	0.30641	0.543637	1.22542	1.22785	2.47694	0.0684494	0.673993	0.163491	0.16541	0.205082	1.50033	1.08994	1.38322	0.07756	0.143923	0.146099	1.48068	1.43448	1.58582	1.16299	0.92414	1.18269	1.41892	1.22258	1.50815	1.79713	1.77078	2.0346	1.16452	0.912216	1.29543	1.56186	1.26677	1.92129	381	412	513	204
18146	NM_008721	Npdc1	neural proliferation, differentiation and control 1	1.03227	5.65646	0.427653	0.705241	0.860607	-1.29136	5.44602	-2.60898	0.0597012	0.317258	-1.33304	5.46812	-4.09147	0.0407728	0.673993	0.185586	0.244902	0.175564	5.63359	5.67941	5.26469	0.178321	0.051418	0.167865	5.83543	5.56796	5.49739	5.69284	5.72278	5.62261	5.07408	5.32954	5.39047	57.2654	46.2197	44.0506	50.0057	50.7291	48.6494	33.5317	39.4981	41.3451	4426	3923	4051	3195
18159	NM_010933	Nppc	natriuretic peptide type C	-1.31598	2.6471	-10.6892	0.00119729	0.363862	-1.15092	2.74931	-4.97991	0.0152107	0.296725	1.14342	2.55128	4.02089	0.0163329	0.673993	0.064189	0.070532	0.083288	2.85257	2.45643	2.64978	0.032849	0.055147	0.062415	2.88552	2.85237	2.81983	2.45474	2.40215	2.51241	2.72177	2.61684	2.61074	6.42105	6.34139	6.07172	4.39341	4.39931	4.83351	5.49838	4.98661	5.19921	344	373	387	195
18164	NM_008730	Nptx1	neuronal pentraxin 1	1.28205	6.6914	2.67673	0.0559879	0.391903	-1.15737	6.40828	-1.96026	0.155833	0.405997	-1.48381	6.58222	-5.75233	0.0124249	0.673993	0.231946	0.186303	0.171419	6.51457	6.87303	6.30372	0.171935	0.155684	0.071744	6.52885	6.67893	6.33595	6.9817	6.9427	6.69467	6.23781	6.29322	6.38014	94.1959	101.409	79.9804	121.216	116.363	101.098	76.3836	78.4064	82.5732	25540	30193	25801	27167
18166	NM_010934	Npy1r	neuropeptide Y receptor Y1	-1.14734	3.05981	-1.96628	0.163699	0.487326	1.22241	3.30225	2.46081	0.0758388	0.33176	1.40252	3.19698	6.39441	0.00899464	0.673993	0.174671	0.203927	0.13219	3.16056	2.96227	3.45029	0.16526	0.05656	0.119479	3.10372	3.03122	3.34674	2.89723	2.98962	2.99995	3.32908	3.45383	3.56796	7.64358	7.33522	9.22309	6.21678	6.99749	7.14077	8.95021	9.90599	10.9802	1180	1243	1694	793
18167	NM_001205099,NM_008731	Npy2r	neuropeptide Y receptor Y2	1.01907	2.1317	0.127895	0.906869	0.962234	1.36163	2.33018	2.04991	0.133989	0.38598	1.33616	2.34512	3.16785	0.0344409	0.673993	0.368989	0.376285	0.228596	2.11812	2.14537	2.56346	0.335773	0.153	0.169844	1.75234	2.18968	2.41235	2.18425	1.97668	2.27518	2.75918	2.47647	2.45474	2.36323	3.63854	4.34861	3.43751	2.98799	3.94737	5.67661	4.39039	4.5861	385	690	885	491
18205	NM_001164034,NM_001164035,NM_008742	Ntf3	neurotrophin 3	1.03822	1.07094	0.428288	0.690512	0.853475	1.32599	1.23106	4.27393	0.0357782	0.296725	1.27718	1.26255	3.80054	0.0454414	0.673993	0.218809	0.164968	0.160859	1.04423	1.09834	1.4513	0.15687	0.152543	0.051052	1.17842	0.871767	1.08251	0.926205	1.15205	1.21676	1.40015	1.45149	1.50226	1.27511	0.857397	1.17136	0.837974	1.23124	1.35577	1.53427	1.63623	1.91165	88	65	96	48
18286	NM_001113213,NM_001113214,NM_001177659,NM_001177661,NM_013615	Odf2	outer dense fiber of sperm tails 2	-1.27993	4.61973	-2.86043	0.0579724	0.393785	-1.42804	4.5369	-5.24505	0.00666336	0.296725	-1.11571	4.36543	-1.21743	0.297864	0.71382	0.215608	0.169747	0.224737	4.80119	4.44512	4.28716	0.111342	0.184634	0.128129	4.90419	4.81634	4.68305	4.34119	4.6583	4.33588	4.13942	4.35417	4.36788	28.876	27.0787	24.4841	18.9022	23.8475	19.2963	16.6117	19.5237	19.8593	4403	4630	4503	2477
18295	NM_008760	Ogn	osteoglycin	1.19643	0.967006	1.48001	0.219314	0.532874	1.60343	1.13691	4.93499	0.00812171	0.296725	1.34017	1.29914	2.50915	0.0764056	0.673993	0.302801	0.239069	0.291595	0.846251	1.10499	1.52741	0.178627	0.244502	0.158891	0.713076	0.776436	1.04924	1.34383	0.855191	1.11596	1.36564	1.53334	1.68325	0.628169	0.737396	1.12682	1.46082	0.821707	1.19378	1.47796	1.79677	2.291	82	106	175	158
18301	NM_001111073,NM_001287213,NM_001287217,NM_008761	Fxyd5	FXYD domain-containing ion transport regulator 5	-1.39291	1.76935	-3.0557	0.0709699	0.402851	-1.30646	1.82146	-6.67624	0.00653941	0.296725	1.06617	1.59192	0.614709	0.597892	0.848206	0.271002	0.100056	0.260452	2.02448	1.54637	1.63881	0.088368	0.25619	0.046928	2.05994	1.92389	2.0896	1.76966	1.60278	1.26668	1.61133	1.693	1.6121	3.17824	2.88559	3.27419	2.35068	2.08567	1.44673	1.94868	2.15003	2.13723	172	170	210	106
18514	NM_001291508,NM_001291509,NM_008783,NM_183355	Pbx1	pre B cell leukemia homeobox 1	1.30959	5.3662	3.54954	0.0308229	0.378503	1.13467	5.26551	3.02392	0.0881058	0.34315	-1.15416	5.45988	-2.23282	0.152303	0.673993	0.189875	0.1044	0.160457	5.17516	5.56428	5.35743	0.10297	0.15953	0.017223	5.05846	5.21382	5.25321	5.7483	5.47955	5.46499	5.34801	5.34698	5.37731	32.5753	36.2908	36.8047	52.1641	43.0661	43.0298	40.2893	39.9083	40.8192	11775	14372	15776	15530
18516	NM_001290576,NM_016768	Pbx3	pre B cell leukemia homeobox 3	1.35736	1.48272	3.33371	0.0403507	0.382885	1.08838	1.33831	1.62311	0.201255	0.448203	-1.24713	1.55195	-2.66046	0.097407	0.673993	0.22902	0.13039	0.207426	1.27862	1.71941	1.4008	0.114948	0.198084	0.061551	1.15243	1.30606	1.37736	1.68792	1.93136	1.53896	1.44994	1.33177	1.4207	1.22824	1.5265	1.6444	2.17434	2.8672	1.99758	1.62763	1.43751	1.75478	176	244	282	261
18519	NM_001190846,NM_020005	Kat2b	K(lysine) acetyltransferase 2B	1.57653	2.73502	4.11742	0.0332167	0.380744	1.30631	2.61192	3.01407	0.0562554	0.312986	-1.20686	2.94428	-1.45653	0.223652	0.687108	0.276273	0.221526	0.322573	2.42628	3.08304	2.81177	0.103314	0.256229	0.195959	2.33425	2.53803	2.40657	2.89595	3.37508	2.97808	2.73071	2.66936	3.03526	4.10435	4.90674	4.33306	6.21156	9.42754	7.02862	5.5391	5.23515	7.28928	981	1285	1232	1227
18577	NM_001310750,NM_019798,NM_183408	Pde4a	phosphodiesterase 4A, cAMP specific	1.09173	4.20132	1.10068	0.333915	0.621206	-1.2511	3.9736	-3.06971	0.0373445	0.296725	-1.36587	4.03393	-3.9582	0.0176104	0.673993	0.199254	0.18236	0.196834	4.13848	4.2651	3.81528	0.130794	0.150317	0.127076	4.26961	4.13781	4.00803	4.39808	4.29523	4.102	3.73997	3.962	3.74388	18.3618	16.7352	15.0812	19.6764	18.3621	16.2191	12.2589	14.5205	12.5813	4133	4115	4042	3617
18626	NM_001159367,NM_011065	Per1	period circadian clock 1	-1.33296	3.78813	-1.86735	0.152609	0.475392	-1.46391	3.71605	-3.6363	0.0223248	0.296725	-1.09824	3.51824	-0.621517	0.577649	0.83772	0.384591	0.261892	0.376748	4.00112	3.58649	3.4513	0.193078	0.332612	0.176942	4.21839	3.93575	3.84921	3.62309	3.89928	3.23709	3.27442	3.62831	3.45116	17.6748	14.4527	13.3442	10.9847	13.8978	8.5644	8.555	11.2442	10.0437	4227	3796	3796	2170
18627	NM_011066	Per2	period circadian clock 2	-1.1133	3.34517	-0.88333	0.453264	0.705546	-1.35141	3.19889	-3.41777	0.0408979	0.298153	-1.21388	3.12571	-1.40242	0.242401	0.69322	0.303614	0.220177	0.345347	3.42349	3.26864	2.98902	0.103428	0.285455	0.194372	3.50532	3.30724	3.4579	3.3378	3.51317	2.95497	2.76573	3.08102	3.12032	10.4161	9.0664	10.0051	8.84448	10.4259	6.91116	5.70618	7.39587	7.78042	3120	2982	3566	2190
18633	NM_145122,NR_028114	Pex16	peroxisomal biogenesis factor 16	-1.2973	3.56153	-5.06419	0.0279759	0.377666	-1.30936	3.55449	-7.44018	0.00814781	0.296725	-1.00929	3.37204	-0.153997	0.886024	0.960826	0.128432	0.090525	0.150118	3.75423	3.37872	3.36537	0.032818	0.124168	0.084367	3.79198	3.73253	3.73818	3.50043	3.25223	3.3835	3.45322	3.28498	3.35792	12.9405	12.4272	12.2986	10.0543	8.52064	9.55851	9.90831	8.6884	9.33631	960	1001	1062	621
18709	NM_008841	Pik3r2	phosphatidylinositol 3-kinase, regulatory subunit, polypeptide 2 (p85 beta)	-1.22461	5.48612	-2.96319	0.0734985	0.405239	-1.31993	5.43031	-2.94884	0.0422679	0.299907	-1.07784	5.28756	-1.03063	0.393222	0.75426	0.170867	0.235216	0.181737	5.63423	5.34191	5.23377	0.160459	0.058725	0.171987	5.81295	5.58717	5.50256	5.33165	5.40509	5.28899	5.04572	5.27251	5.38308	56.0139	46.8276	44.2854	38.7009	40.7748	38.0728	32.9073	37.9468	41.0916	9094	8349	8555	5194
18710	NM_181585	Pik3r3	phosphatidylinositol 3 kinase, regulatory subunit, polypeptide 3 (p55)	1.31715	4.2308	3.77943	0.0195505	0.36839	1.10785	4.10998	1.42933	0.226686	0.473667	-1.18892	4.30754	-2.48587	0.0678667	0.673993	0.182128	0.179065	0.173943	4.03676	4.43417	4.18452	0.132247	0.125225	0.120726	3.89185	4.15094	4.06747	4.47395	4.53468	4.29389	4.32229	4.09722	4.13406	13.9892	16.8843	15.7432	20.7866	21.7748	18.7318	19.2055	16.0728	16.7912	3592	4761	4810	4412
18718	NM_008845	Pip4k2a	phosphatidylinositol-5-phosphate 4-kinase, type II, alpha	1.3215	4.34793	11.8409	0.00198132	0.363862	1.19141	4.27596	2.35138	0.123491	0.374731	-1.10919	4.47829	-1.44106	0.28232	0.705816	0.058829	0.186121	0.179689	4.15149	4.55366	4.40416	0.053916	0.023536	0.178141	4.15455	4.20381	4.09611	4.55429	4.57688	4.52982	4.21839	4.42055	4.57354	16.8682	17.5023	16.0808	22.0493	22.4609	22.1253	17.7244	20.4312	22.9213	3005	3424	3408	3247
18739	NM_008851,NR_075078	Pitpnm1	phosphatidylinositol transfer protein, membrane-associated 1	-1.16983	5.62807	-2.66846	0.0581368	0.393785	-1.31656	5.54042	-4.67126	0.0104286	0.296725	-1.12543	5.43015	-1.83602	0.140244	0.673993	0.14689	0.14712	0.160819	5.74236	5.51605	5.34558	0.093161	0.113567	0.113865	5.84563	5.66463	5.71682	5.62782	5.51958	5.40077	5.22299	5.36571	5.44804	57.5929	49.5566	51.4332	47.7451	44.0617	40.9409	37.2249	40.4032	43.0572	12561	11804	13304	8560
18763	NM_013630	Pkd1	polycystic kidney disease 1 homolog	-1.08917	3.83225	-0.943776	0.408796	0.674604	-1.32868	3.68366	-5.26636	0.0122532	0.296725	-1.2199	3.62491	-2.4422	0.111604	0.673993	0.226145	0.134842	0.20338	3.89436	3.77113	3.48436	0.118238	0.192773	0.064824	3.99555	3.92313	3.76439	3.61591	3.98691	3.71058	3.41006	3.51367	3.52936	15.0229	14.3589	12.566	10.9318	14.8884	12.272	9.58009	10.3291	10.6731	10924	11465	10871	6571
18777	NM_008866	Lypla1	lysophospholipase 1	1.31133	3.57299	4.47241	0.0155021	0.363862	1.41788	3.62595	8.68	0.00162164	0.296725	1.08126	3.82979	1.40317	0.261887	0.698266	0.151435	0.100518	0.139128	3.38282	3.77385	3.88656	0.082704	0.126857	0.057131	3.30185	3.37945	3.46716	3.62998	3.86963	3.82193	3.93184	3.90546	3.82237	8.89724	9.55079	10.0893	11.0342	13.6165	13.2713	14.2403	13.9606	13.2663	1111	1310	1499	1139
18823	NM_001290561,NM_001290562,NM_011123	Plp1	proteolipid protein (myelin) 1	2.14301	7.06018	3.08474	0.0367804	0.381682	1.53346	6.83317	1.09393	0.355921	0.583443	-1.3975	7.386	-0.853044	0.457244	0.784063	0.617435	0.976577	0.980391	6.53173	7.63137	7.14852	0.432297	0.440845	0.875684	6.45383	6.99768	6.14368	7.2149	7.58612	8.0931	7.03986	6.33224	8.07347	87.9881	129.306	69.3395	141.467	179.579	279.408	133.839	80.071	264.406	15436	24919	14498	20595
18933	NM_001025570,NM_011127,NM_175686	Prrx1	paired related homeobox 1	1.31476	1.10849	6.18843	0.0163196	0.3646	1.19438	1.04886	3.42557	0.0633419	0.321222	-1.10079	1.25214	-1.46311	0.219257	0.686578	0.110499	0.12957	0.164011	0.928525	1.32333	1.18478	0.032394	0.105644	0.125455	0.925713	0.897628	0.962234	1.44503	1.26974	1.25521	1.07619	1.15604	1.32211	0.884462	0.886482	1.00502	1.64637	1.43958	1.41856	1.04578	1.16671	1.55764	208	233	289	318
18992	NM_008899	Pou3f2	POU domain, class 3, transcription factor 2	1.32144	2.52678	3.05231	0.0381503	0.382752	1.50797	2.61328	4.69941	0.0099141	0.296725	1.14116	2.82947	1.5669	0.192884	0.680103	0.228179	0.218417	0.210578	2.33372	2.73583	2.92633	0.166476	0.15605	0.141392	2.31786	2.17573	2.50755	2.71717	2.90037	2.58995	2.80314	3.08071	2.89513	4.0555	3.59279	4.7077	5.40653	6.54721	5.15637	5.85838	7.39351	6.51088	1306	1270	1803	1439
19027	NM_013635,NM_198710	Sypl	synaptophysin-like protein	1.28387	2.95493	3.17033	0.0386662	0.382885	1.33282	2.98022	3.95	0.0275495	0.296725	1.03813	3.16755	0.648977	0.554284	0.827168	0.196951	0.181748	0.144078	2.78018	3.14067	3.19466	0.159787	0.115143	0.086605	2.59927	2.90202	2.83925	3.02927	3.13353	3.25922	3.2082	3.10208	3.2737	5.10992	6.59742	6.16988	6.87553	7.77928	8.70913	8.18687	7.51432	8.76099	1209	1715	1738	1346
19055	NM_001293622,NM_008913	Ppp3ca	protein phosphatase 3, catalytic subunit, alpha isoform	1.26186	7.74715	2.08975	0.129314	0.450753	1.3236	7.78079	4.28678	0.0135823	0.296725	1.04893	7.95112	0.44231	0.691307	0.889205	0.278117	0.163423	0.26986	7.58119	7.91674	7.98566	0.124963	0.248462	0.105314	7.48397	7.53746	7.72214	7.78337	8.20341	7.76344	7.94563	8.10511	7.90622	187.431	186.288	208.299	209.142	271.427	221.286	261.448	271.732	236.542	46545	50802	61543	42938
19056	NM_001310426,NM_001310427,NM_008914	Ppp3cb	protein phosphatase 3, catalytic subunit, beta isoform	1.38757	6.26945	3.67484	0.0279472	0.377666	1.27463	6.2102	4.64956	0.0245975	0.296725	-1.08861	6.44865	-1.09623	0.37533	0.746341	0.222732	0.130412	0.193526	6.03762	6.51019	6.3877	0.120758	0.187156	0.049242	5.90365	6.07114	6.13808	6.55904	6.66807	6.30345	6.39776	6.43114	6.33421	59.6676	65.9921	69.0723	89.9598	96.1003	77.5638	84.9748	87.0572	79.7426	11725	14239	16148	14611
19058	NM_024459	Ppp3r1	protein phosphatase 3, regulatory subunit B, alpha isoform (calcineurin B, type I)	1.4554	7.86449	4.02769	0.0193644	0.36839	1.4448	7.8594	6.14632	0.00962623	0.296725	-1.00734	8.13458	-0.0909508	0.934398	0.976856	0.232829	0.1496	0.200904	7.59844	8.13986	8.12931	0.134586	0.189989	0.06532	7.45333	7.62283	7.71917	8.16437	8.31641	7.93881	8.06615	8.1966	8.12519	184.764	196.046	207.831	271.228	296.164	253.072	280.395	291.66	273.934	26821	31251	35895	32545
19070	NM_001310585,NM_025283	Mob4	MOB family member 4, phocein	1.15857	4.80324	1.90814	0.131245	0.452134	1.36093	4.91551	3.31652	0.0310656	0.296725	1.17466	5.02537	1.84873	0.147102	0.673993	0.192753	0.23219	0.217591	4.69824	4.91059	5.14283	0.147852	0.123667	0.179031	4.52754	4.78609	4.78109	4.76783	4.97906	4.98487	5.34842	5.05882	5.02126	22.2772	26.4581	26.3366	25.5884	30.1669	30.8284	40.3059	32.6022	31.742	3232	4213	4542	3067
19183	NM_008949	Psmc3ip	proteasome (prosome, macropain) 26S subunit, ATPase 3, interacting protein	-1.302	1.28034	-3.21207	0.0327621	0.378986	-1.19243	1.35187	-2.16783	0.0966912	0.350873	1.09189	1.16573	1.12477	0.323653	0.723318	0.205301	0.202866	0.195295	1.48477	1.10404	1.23087	0.150271	0.139882	0.136284	1.5932	1.31324	1.54788	1.07428	0.981443	1.25642	1.2458	1.35907	1.08773	2.00092	1.54224	1.95999	1.0376	0.99192	1.42269	1.29073	1.48279	1.1746	100	85	117	43
19268	NM_011213	Ptprf	protein tyrosine phosphatase, receptor type, F	-1.33291	4.47401	-5.05613	0.0218023	0.374134	-1.23594	4.53071	-2.15557	0.153727	0.403804	1.07846	4.32566	0.686918	0.539741	0.820627	0.142019	0.245565	0.274757	4.6861	4.27152	4.38049	0.0499	0.132964	0.240442	4.71737	4.71237	4.62855	4.41253	4.14842	4.2536	4.10752	4.47304	4.56089	25.412	25.1806	23.5787	19.8446	16.6839	18.1694	16.2543	21.2559	22.7289	9973	10852	11010	6438
19291	NM_011221	Purb	purine rich element binding protein B	1.30957	7.09502	4.88934	0.0207297	0.369539	1.28476	7.08158	4.41887	0.0224523	0.296725	-1.01931	7.27842	-0.573877	0.597478	0.848016	0.137836	0.141694	0.08329	6.90314	7.29223	7.26464	0.126765	0.054123	0.063308	6.7812	6.894	7.03423	7.24727	7.3523	7.27713	7.1922	7.29232	7.30939	111.804	117.09	130.644	144.434	150.843	154.448	151.806	156.01	155.298	48638	55934	67620	51937
19317	NM_001159516,NM_001159517,NM_021881	Qk	quaking	1.3644	6.0985	4.46052	0.0202652	0.36839	1.21121	6.01512	2.00472	0.117586	0.369626	-1.12647	6.24025	-1.4854	0.241352	0.692661	0.174064	0.238851	0.20034	5.87848	6.32674	6.15493	0.153642	0.081806	0.182877	5.71352	5.90443	6.0175	6.26959	6.42045	6.29019	6.06676	6.03285	6.36519	51.8848	59.0573	63.6101	73.8167	81.834	76.9375	69.1288	65.6534	81.6189	15173	18921	22090	18053
19330	NM_001278447,NM_181070	Rab18	RAB18, member RAS oncogene family	1.30634	4.92613	3.50177	0.0357629	0.381682	1.35079	4.94928	4.35668	0.0362625	0.296725	1.03402	5.14674	0.781835	0.491412	0.800765	0.190691	0.172462	0.106935	4.73713	5.12266	5.17093	0.165335	0.095013	0.049067	4.54901	4.80301	4.85937	5.1133	5.22201	5.03268	5.12897	5.22488	5.15893	22.6128	26.8153	27.7325	32.8457	35.6926	31.7267	34.8014	36.6975	34.5416	4259	5546	6214	5114
19645	NM_009029	Rb1	retinoblastoma 1	1.30876	3.42321	4.59673	0.0127049	0.363862	1.22305	3.37673	3.63414	0.031346	0.296725	-1.07008	3.57361	-1.53095	0.202854	0.680103	0.146273	0.138446	0.110548	3.23461	3.6228	3.52509	0.119042	0.084998	0.070685	3.11282	3.24029	3.35071	3.60493	3.71532	3.54817	3.44851	3.53892	3.58784	7.68503	8.59679	9.25366	10.8326	12.0985	10.853	9.87343	10.5316	11.1404	1824	2241	2613	2125
19821	NM_011277	Rnf2	ring finger protein 2	1.06498	3.90171	0.803884	0.46654	0.715409	1.31119	4.04728	4.02929	0.020663	0.296725	1.23119	4.09467	3.13833	0.0415164	0.673993	0.195699	0.168025	0.165598	3.85656	3.94739	4.24744	0.139835	0.13691	0.093158	3.73534	3.82481	4.00955	3.79377	3.99187	4.05653	4.33452	4.25859	4.14921	12.389	13.2505	15.1078	12.6056	14.9577	15.7222	19.3872	18.2226	16.953	1925	2261	2793	1619
19894	NM_001302344,NM_001302345,NM_011286	Rph3a	rabphilin 3A	1.1886	6.07663	1.31091	0.310512	0.60446	-1.32348	5.74755	-6.62093	0.00285061	0.296725	-1.57309	5.86664	-3.41544	0.0646713	0.673993	0.329336	0.105776	0.331456	5.95328	6.20254	5.54894	0.069957	0.321821	0.079339	6.02044	5.88083	5.95856	6.37146	6.40473	5.83143	5.48907	5.63893	5.51881	63.7737	57.9963	60.7407	79.6575	80.9017	55.6032	44.1571	48.7545	45.221	13532	13508	15336	13979
20200	NM_011313	S100a6	S100 calcium binding protein A6 (calcyclin)	1.14717	3.32624	1.78786	0.163205	0.487053	1.35048	3.43859	3.72681	0.0242744	0.296725	1.17723	3.5425	2.64818	0.0585764	0.673993	0.191893	0.201456	0.153959	3.22868	3.42676	3.66215	0.163866	0.099854	0.117186	3.07032	3.21817	3.39755	3.31351	3.46459	3.50216	3.57093	3.79432	3.62119	7.44153	8.45772	9.55183	8.70891	10.0513	10.4507	10.8022	12.8341	11.4356	275	343	420	266
20215	NM_009118	Sag	S-antigen, retina and pineal gland (arrestin)	-1.19635	1.22811	-2.27017	0.0879068	0.417461	1.10432	1.43401	1.20866	0.29697	0.534913	1.32115	1.29094	3.13894	0.0350804	0.673993	0.197329	0.205157	0.221711	1.36422	1.10558	1.50738	0.126239	0.151666	0.161719	1.38504	1.22886	1.47875	1.06918	0.975427	1.27214	1.66537	1.5146	1.34217	1.62608	1.39383	1.82888	1.02889	0.982967	1.45598	2.05209	1.7651	1.59778	144	135	192	75
20320	NM_001293673,NM_009145	Nptn	neuroplastin	1.27468	7.52406	2.36575	0.097097	0.428343	1.32845	7.55312	4.95105	0.0118822	0.296725	1.04218	7.73091	0.43286	0.700268	0.89252	0.256346	0.143343	0.238523	7.35102	7.70116	7.76077	0.121176	0.225897	0.076574	7.22534	7.36061	7.46712	7.57889	7.96184	7.56275	7.76849	7.83319	7.68063	156.098	167.014	176.62	181.091	232.882	192.07	225.357	227.075	204.975	16552	19450	22287	15875
20350	NM_001311151,NM_011349	Sema3f	sema domain, immunoglobulin domain (Ig), short basic domain, secreted, (semaphorin) 3F	-1.20964	1.8258	-2.37104	0.0889575	0.418794	-1.34205	1.74315	-3.32692	0.0306457	0.296725	-1.10946	1.617	-1.46535	0.221832	0.687108	0.200577	0.220967	0.177135	1.96824	1.69366	1.54381	0.169825	0.106727	0.141372	2.10178	2.02583	1.77711	1.78214	1.57513	1.72372	1.63741	1.38118	1.61283	3.28555	3.15365	2.45139	2.36829	2.01429	2.39445	1.99865	1.52051	2.13771	564	601	506	341
20356	NM_009154	Sema5a	sema domain, seven thrombospondin repeats (type 1 and type 1-like), transmembrane domain (TM) and short cytoplasmic domain, (semaphorin) 5A	1.42166	3.5955	4.50883	0.0219297	0.374134	-1.07317	3.29933	-0.653881	0.549693	0.726128	-1.52569	3.54042	-4.74957	0.0228856	0.673993	0.194983	0.269878	0.222254	3.35066	3.85824	3.24878	0.175293	0.085386	0.205198	3.42086	3.47997	3.15115	3.90807	3.75964	3.90699	3.41187	3.01838	3.31609	9.73382	10.2543	7.921	13.7396	12.4741	14.0913	9.58619	7.05022	9.03689	5399	6246	5227	6299
20358	NM_001311097,NM_018744	Sema6a	sema domain, transmembrane domain (TM), and cytoplasmic domain, (semaphorin) 6A	1.30596	2.06803	3.53847	0.031752	0.378503	1.14913	1.98215	1.96158	0.130163	0.382459	-1.13647	2.17529	-1.48036	0.21344	0.683845	0.188508	0.177081	0.215942	1.88442	2.26952	2.08496	0.100653	0.159387	0.145694	1.84839	1.80673	1.99812	2.45355	2.17537	2.17966	1.99923	2.00247	2.25319	2.58352	2.55886	3.015	4.38677	3.62682	3.63048	2.87127	2.88589	3.83838	903	990	1259	1282
20418	NM_009167	Shc3	src homology 2 domain-containing transforming protein C3	-1.44046	5.4172	-4.21223	0.0140138	0.363862	-1.33767	5.47297	-2.36745	0.0978195	0.351262	1.07684	5.21345	0.58455	0.596782	0.847745	0.216508	0.307074	0.316483	5.68686	5.16032	5.26713	0.143194	0.162393	0.271643	5.83699	5.55179	5.67179	5.34616	5.08909	5.04572	4.99533	5.26745	5.53862	57.2943	45.7537	49.8676	38.9212	32.3535	32.136	31.781	37.8253	45.6967	4516	3960	4677	2536
20452	NM_001159745,NM_009183	St8sia4	ST8 alpha-N-acetyl-neuraminide alpha-2,8-sialyltransferase 4	1.07456	2.88288	0.635637	0.571127	0.782964	1.32787	3.02914	3.5819	0.0245382	0.296725	1.23573	3.08413	1.7898	0.163427	0.67557	0.282704	0.197831	0.295517	2.83148	2.93522	3.24059	0.125954	0.253095	0.152554	2.68849	2.92602	2.87991	2.90516	2.6985	3.20201	3.41581	3.13726	3.16871	5.46618	6.75952	6.3932	6.25641	5.56892	8.35038	9.60128	7.75411	8.05191	1476	2000	2022	1256
20496	NM_009194	Slc12a2	solute carrier family 12, member 2	1.49954	3.98658	4.33098	0.0177389	0.365185	1.32033	3.90033	2.4508	0.0941859	0.350342	-1.13573	4.19672	-0.987606	0.382417	0.749362	0.23376	0.283324	0.322032	3.70503	4.28954	4.10592	0.124923	0.19758	0.254296	3.60814	3.84602	3.66092	4.0787	4.31948	4.47044	4.04562	3.88719	4.38495	11.2422	13.4221	11.6494	15.5287	18.6686	21.1892	15.4527	13.7517	20.0326	3762	4931	4637	4295
20501	NM_009196	Slc16a1	solute carrier family 16 (monocarboxylic acid transporters), member 1	1.22099	3.7571	3.22094	0.0451429	0.383441	1.33981	3.82102	4.53937	0.0148024	0.296725	1.09732	3.9703	1.99355	0.118417	0.673993	0.154897	0.161029	0.116405	3.61583	3.90388	4.03786	0.134858	0.076199	0.087998	3.4955	3.76159	3.5904	3.82003	3.92272	3.96889	4.11815	3.94378	4.05165	10.3368	12.6913	11.0323	12.8975	14.1244	14.7493	16.381	14.3192	15.8306	2350	3168	2984	2424
20525	NM_011400	Slc2a1	solute carrier family 2 (facilitated glucose transporter), member 1	-1.61918	4.21327	-11.8431	0.00390805	0.363862	-1.4621	4.29246	-2.88195	0.100552	0.353546	1.10743	3.95288	0.744746	0.523746	0.813139	0.101682	0.329375	0.342393	4.57522	3.87995	4.02717	0.028229	0.097685	0.328163	4.56458	4.60722	4.55385	3.9002	3.96592	3.77373	3.714	3.99902	4.36851	22.8324	23.5667	22.4626	13.6767	14.6147	12.8421	12.0039	14.9104	19.8616	3014	3416	3528	1492
20539	NM_011404	Slc7a5	solute carrier family 7 (cationic amino acid transporter, y+ system), member 5	-1.33503	3.72574	-4.08346	0.0362899	0.381682	-1.37723	3.70192	-4.5904	0.0273398	0.296725	-1.03161	3.50061	-0.334346	0.754918	0.915007	0.176821	0.174237	0.232619	3.94	3.52313	3.47823	0.061288	0.16586	0.163102	3.90546	4.01076	3.90378	3.70978	3.39264	3.46697	3.31077	3.48731	3.6366	14.1246	15.2371	13.8554	11.7963	9.53553	10.1594	8.80639	10.1349	11.5413	2547	3017	2972	1758
20598	NM_009213	Smpd2	sphingomyelin phosphodiesterase 2, neutral	-1.36176	2.48757	-8.45192	0.002792	0.363862	-1.1785	2.59908	-9.05126	0.0115879	0.296725	1.1555	2.37676	4.55023	0.0447638	0.673993	0.09129	0.045343	0.079372	2.72025	2.27478	2.4833	0.045221	0.079302	0.003326	2.67013	2.75799	2.73264	2.35528	2.27234	2.19673	2.48659	2.48337	2.47994	5.39553	5.8693	5.6562	3.99043	3.91462	3.69045	4.40566	4.41071	4.68742	444	530	554	272
20604	NM_009215	Sst	somatostatin	-1.19291	7.41583	-1.70611	0.16635	0.489736	-1.39033	7.30258	-3.36977	0.0335836	0.296725	-1.16549	7.17836	-1.79106	0.149467	0.673993	0.258358	0.244366	0.213655	7.54416	7.28967	7.06874	0.201016	0.1623	0.13895	7.72895	7.57342	7.33012	7.40068	7.10341	7.36493	6.96927	7.00945	7.2275	217.297	189.724	161.166	161.338	128.606	164.738	129.359	127.966	147.487	6679	6404	5894	4099
20630	NM_011432	Snrpc	U1 small nuclear ribonucleoprotein C	-1.35348	3.79858	-3.62945	0.025911	0.377666	-1.06245	3.97924	-1.16667	0.343142	0.573124	1.27392	3.75709	3.47768	0.0618077	0.673993	0.208392	0.129756	0.173957	4.02318	3.58651	3.93578	0.12248	0.1686	0.042838	4.12628	4.05549	3.88779	3.54085	3.44543	3.77323	3.88862	3.97227	3.94646	16.47	15.7087	13.7162	10.3616	9.9239	12.8366	13.7787	14.6288	14.5568	643	673	637	335
20678	NM_001113559,NM_001243163,NM_001347506,NM_011444	Sox5	SRY (sex determining region Y)-box 5	1.40528	2.74043	4.13678	0.0281404	0.377666	1.16641	2.61465	1.90334	0.162685	0.410651	-1.20478	2.85928	-3.91379	0.0176619	0.673993	0.205518	0.202095	0.118946	2.50597	2.99682	2.72805	0.18565	0.088158	0.079852	2.37968	2.71913	2.41911	3.02266	3.06918	2.89864	2.81415	2.71359	2.65642	4.28519	5.71455	4.37776	6.83807	7.40708	6.59602	5.89778	5.41858	5.36339	1587	2305	1934	2101
20682	NM_011448	Sox9	SRY (sex determining region Y)-box 9	1.56613	2.37339	4.86258	0.0111851	0.363862	1.40882	2.30577	2.83629	0.0692973	0.325877	-1.11166	2.64149	-0.796469	0.475286	0.792355	0.230535	0.30197	0.332116	2.07174	2.71895	2.56623	0.130444	0.190081	0.272342	1.93362	2.08877	2.19284	2.92512	2.68106	2.55067	2.38482	2.43448	2.8794	2.81521	3.32802	3.61707	6.35611	5.48955	5.00324	4.02478	4.23491	6.4538	599	778	916	1118
20822	NM_013835	Trove2	TROVE domain family, member 2	1.2706	4.32226	3.04458	0.0593324	0.39448	1.3614	4.36984	3.76418	0.0294846	0.296725	1.07147	4.54798	1.30423	0.264458	0.699129	0.196557	0.204806	0.132256	4.15295	4.49846	4.59805	0.177607	0.084205	0.101986	3.94852	4.26926	4.24109	4.40742	4.57354	4.51442	4.70442	4.58861	4.50111	14.5464	18.3772	17.807	19.7894	22.418	21.934	25.5422	23.1207	21.7351	6509	9030	9480	7320
20873	NM_011495,NM_173169,NR_045576	Plk4	polo-like kinase 4	-1.02175	1.34691	-0.172089	0.875075	0.945975	1.30697	1.5436	3.65998	0.0215808	0.296725	1.33539	1.52592	2.31356	0.110206	0.673993	0.312379	0.182778	0.312384	1.36252	1.33149	1.74875	0.129237	0.284392	0.129249	1.27796	1.29832	1.51129	1.222	1.11811	1.65435	1.73106	1.88593	1.62925	1.44845	1.51279	1.89062	1.26035	1.17994	2.22	2.19458	2.60311	2.17198	264	303	411	190
20887	NM_133670	Sult1a1	sulfotransferase family 1A, phenol-preferring, member 1	-1.50945	2.85386	-3.12876	0.0511541	0.388364	-1.40039	2.91326	-3.2235	0.0365092	0.296725	1.07788	2.62581	0.52206	0.631704	0.862247	0.328846	0.261047	0.358951	3.16629	2.57227	2.68046	0.154013	0.290551	0.210774	3.30953	3.18594	3.0034	2.33754	2.48203	2.89723	2.55856	2.55897	2.92384	8.94222	8.23678	7.04167	3.93954	4.69312	6.59035	4.67002	4.72318	6.64257	629	636	589	229
20909	NM_009294	Stx4a	syntaxin 4A (placental)	1.14541	3.8426	1.57521	0.197163	0.516215	-1.21323	3.60379	-3.72678	0.055582	0.312511	-1.38965	3.69681	-4.64884	0.0389927	0.673993	0.215366	0.129599	0.176868	3.74592	3.94178	3.46706	0.126285	0.174455	0.02912	3.81019	3.60042	3.82714	4.13507	3.79601	3.89426	3.4709	3.43621	3.49407	13.1288	11.2355	13.131	16.2238	12.8289	13.9336	10.0302	9.74212	10.3499	915	860	1089	935
20911	NM_011503	Stxbp2	syntaxin binding protein 2	-1.14836	2.59423	-1.23389	0.290459	0.58993	-1.46138	2.40676	-3.80811	0.0355681	0.296725	-1.27259	2.31596	-3.07959	0.046379	0.673993	0.280141	0.248944	0.195592	2.69593	2.49636	2.1486	0.226049	0.165472	0.104284	2.8343	2.81842	2.43508	2.36799	2.68311	2.438	2.10778	2.26712	2.07091	6.14552	6.18354	4.43131	4.03976	5.49679	4.56043	3.16106	3.6802	3.27674	853	942	732	464
20947	NM_009302	Swap70	SWA-70 protein	-1.25071	1.87473	-2.39945	0.0762619	0.405756	1.07932	2.09738	0.97705	0.405998	0.621449	1.34991	1.9246	4.41263	0.0209387	0.673993	0.232976	0.195212	0.169909	2.04304	1.72029	2.15316	0.178208	0.150065	0.079684	2.1487	1.83729	2.14313	1.63973	1.62772	1.89343	2.21978	2.06489	2.17481	3.43495	2.63214	3.44103	2.06197	2.13478	2.79637	3.46611	3.06872	3.60154	712	599	848	353
20964	NM_001110780,NM_013680	Syn1	synapsin I	1.28891	6.25178	3.12296	0.0750898	0.405756	-1.08746	6.0106	-1.09805	0.372777	0.59642	-1.40164	6.18919	-3.14128	0.0350199	0.673993	0.203075	0.190803	0.268587	6.07139	6.43754	5.95042	0.052472	0.196179	0.183446	6.12601	6.02138	6.06676	6.65173	6.3943	6.26658	5.75114	5.98789	6.11225	69.697	64.0409	66.3195	96.9009	80.4987	75.7889	54.5293	63.6045	68.131	11415	11516	12932	13124
20983	NM_009308	Syt4	synaptotagmin IV	1.12551	6.80208	1.84243	0.19006	0.509367	1.34548	6.92808	4.64475	0.0341472	0.296725	1.19544	7.01549	7.70295	0.0015573	0.673993	0.160361	0.159648	0.057909	6.71732	6.8879	7.14544	0.154676	0.042318	0.039531	6.54518	6.76217	6.84462	6.93174	6.84729	6.88468	7.16701	7.1695	7.09982	95.0489	108.072	113.469	118.057	109.596	116.534	148.305	142.041	135.766	19026	23755	27024	19534
21345	NM_011526	Tagln	transgelin	-1.58467	1.11873	-5.05605	0.00998394	0.363862	1.07445	1.55	0.244968	0.828114	0.906155	1.70265	1.15674	1.7843	0.201056	0.680103	0.227529	0.732477	0.745296	1.49907	0.834884	1.60266	0.128114	0.188033	0.721186	1.35857	1.5292	1.60943	1.01144	0.637168	0.856039	1.23211	1.14209	2.43379	1.57893	1.95263	2.08367	0.937868	0.55596	0.852398	1.26263	1.14472	4.49477	129	175	202	64
21375	NM_009322	Tbr1	T-box brain gene 1	1.41793	4.70685	4.06708	0.0157026	0.363862	-1.00223	4.46009	-0.0283689	0.978877	0.990206	-1.42108	4.70515	-4.84174	0.00956301	0.673993	0.214546	0.195966	0.181367	4.46169	4.96547	4.45848	0.160528	0.14234	0.112398	4.57772	4.52887	4.27849	5.07452	5.01745	4.80445	4.35805	4.4375	4.57989	23.0144	22.2821	18.2438	31.9437	30.7601	27.1792	19.6684	20.7313	23.0386	4696	4992	4429	5387
21399	NM_001159750,NM_001159751,NM_011541	Tcea1	transcription elongation factor A (SII) 1	1.15597	5.04021	2.37367	0.0765808	0.405756	1.30262	5.1239	4.90777	0.0103216	0.296725	1.12686	5.23129	2.26432	0.0921612	0.673993	0.152582	0.134609	0.131806	4.93674	5.14585	5.31816	0.109608	0.106147	0.078139	4.82938	4.93239	5.04846	5.0462	5.25748	5.13386	5.37844	5.22988	5.34616	27.412	29.3832	31.7872	31.2634	36.5631	34.1721	41.0713	36.811	39.9183	3748	4416	5158	3541
21400	NM_009326	Tcea2	transcription elongation factor A (SII), 2	-1.33023	4.5554	-2.64255	0.0688459	0.401569	-1.35706	4.54031	-2.97328	0.0485072	0.305801	-1.02016	4.33978	-0.15963	0.880946	0.959417	0.269833	0.256597	0.312517	4.76589	4.35421	4.3254	0.143152	0.22873	0.212955	4.90981	4.76433	4.62352	4.09012	4.48979	4.48271	4.47837	4.41566	4.08219	28.9941	26.1113	23.506	15.6557	21.1106	21.4143	21.6078	20.3392	16.1786	1731	1712	1669	773
21817	NM_009373	Tgm2	transglutaminase 2, C polypeptide	-1.45419	1.93978	-3.7843	0.0425155	0.382902	-1.12162	2.14422	-1.02754	0.395503	0.613915	1.29651	1.86633	1.84387	0.140284	0.673993	0.247255	0.279109	0.351918	2.22861	1.68839	2.06303	0.08715	0.231387	0.265154	2.23362	2.13905	2.31314	1.88991	1.4357	1.73955	1.8802	1.94175	2.36713	3.7321	3.49442	4.01159	2.6076	1.73961	2.43154	2.55271	2.73064	4.2163	680	699	870	393
21827	NM_013691	Thbs3	thrombospondin 3	-1.40033	1.70494	-4.29627	0.0295974	0.377666	-1.21635	1.81828	-2.27925	0.096833	0.350873	1.15125	1.57761	2.56767	0.0725576	0.673993	0.195837	0.214724	0.137075	1.96504	1.47927	1.68248	0.181203	0.074282	0.115203	1.7714	2.1305	1.99322	1.44463	1.56455	1.42864	1.57093	1.80102	1.67548	2.41143	3.46378	3.00165	1.64275	1.98819	1.75754	1.87005	2.39159	2.27429	394	622	584	222
21846	NM_011587	Tie1	tyrosine kinase with immunoglobulin-like and EGF-like domains 1	-1.3895	1.23353	-4.46565	0.0139473	0.363862	-1.20302	1.35354	-1.88279	0.159818	0.409681	1.15501	1.11799	1.34934	0.25747	0.697597	0.184066	0.245314	0.266872	1.49343	1.01886	1.22676	0.106862	0.14987	0.220816	1.40296	1.46599	1.61133	1.16461	0.865181	1.02679	1.02029	1.20044	1.45956	1.66677	1.82894	2.0867	1.16821	0.834948	1.07887	0.965264	1.2377	1.83033	332	400	495	193
21941	NM_009401	Tnfrsf8	tumor necrosis factor receptor superfamily, member 8	-1.28724	0.82696	-2.00687	0.116486	0.441672	1.10738	1.10004	1.03268	0.396431	0.614319	1.42547	0.884117	4.06031	0.0392354	0.673993	0.3144	0.246801	0.218168	1.02892	0.664638	1.17607	0.236814	0.206802	0.0695	1.11003	0.762215	1.21453	0.85798	0.446595	0.68934	1.16962	1.24857	1.11003	1.15694	0.71749	1.36498	0.759448	0.352925	0.640791	1.17958	1.29743	1.21679	94	64	132	51
21946	NM_009402	Pglyrp1	peptidoglycan recognition protein 1	-1.34387	1.40667	-2.93621	0.0732914	0.405125	-1.3232	1.41962	-6.15742	0.00428864	0.296725	1.01563	1.22067	0.158097	0.886952	0.960901	0.251527	0.113651	0.245065	1.63593	1.20954	1.2319	0.089794	0.234953	0.069667	1.59847	1.73839	1.57093	1.16146	1.46481	1.00233	1.28735	1.15371	1.25465	2.00832	2.39065	2.00877	1.16273	1.79184	1.04622	1.35351	1.16337	1.44945	71	92	84	34
21956	NM_001130174,NM_001130175,NM_001130176,NM_001130177,NM_001130178,NM_001130179,NM_001130180,NM_001130181,NM_011619	Tnnt2	troponin T2, cardiac	-1.44396	1.77653	-3.64579	0.0222268	0.374134	-1.20599	1.92136	-2.23401	0.0953083	0.350873	1.19733	1.656	2.00858	0.125575	0.673993	0.25181	0.209505	0.224046	2.06121	1.53118	1.79099	0.168974	0.186698	0.123855	2.1995	2.11127	1.87287	1.33356	1.55537	1.7046	1.65082	1.83649	1.88566	3.60218	3.39653	2.69849	1.44489	1.97049	2.33932	2.02163	2.48464	2.7721	226	234	202	76
22040	NM_001012236,NM_011637	Trex1	three prime repair exonuclease 1	-1.34504	3.26723	-3.53776	0.0242653	0.375605	-1.38578	3.24416	-4.15008	0.0143479	0.296725	-1.03029	3.03879	-0.365078	0.733815	0.906179	0.209372	0.196449	0.204266	3.48804	3.06039	3.01734	0.142661	0.153246	0.135056	3.62562	3.4977	3.34079	2.88455	3.13119	3.16544	3.0391	2.87272	3.14019	11.3926	10.3806	9.17682	6.16249	7.76842	8.09262	7.11834	6.20512	7.9037	623	625	597	280
22041	NM_133977	Trf	transferrin	1.70012	5.95794	3.14836	0.0450081	0.383441	1.15476	5.69026	0.480119	0.662982	0.804241	-1.47226	6.06761	-1.39602	0.276203	0.704239	0.421208	0.748919	0.69236	5.58741	6.35304	5.79501	0.359816	0.218973	0.65682	5.53061	5.97225	5.25938	6.27893	6.18075	6.59946	5.67873	5.2041	6.50221	45.481	61.8213	36.9675	74.3562	69.7192	94.8214	51.61	36.085	88.7952	5443	8124	5264	7355
22153	NM_009451	Tubb4a	tubulin, beta 4A class IVA	1.26469	7.12769	2.2152	0.13741	0.458802	-1.17084	6.84559	-2.20505	0.119151	0.371839	-1.48075	7.01021	-3.26252	0.039396	0.673993	0.264896	0.17873	0.300659	6.9603	7.29909	6.73276	0.076546	0.253596	0.161509	7.03521	6.96348	6.88222	7.49351	7.39152	7.01225	6.55571	6.77057	6.87202	134.223	124.515	116.873	171.652	156.091	128.166	97.5992	108.961	115.45	15345	15632	15897	16221
22190	NM_019639	Ubc	ubiquitin C	-1.30503	8.10411	-4.91347	0.00900774	0.363862	-1.2716	8.12325	-6.68623	0.0115812	0.296725	1.02628	7.93303	0.588395	0.60828	0.853146	0.135392	0.089799	0.11018	8.29842	7.91434	7.95177	0.084425	0.105846	0.030599	8.31641	8.3724	8.20645	7.96184	7.98812	7.79307	7.91741	7.96184	7.97607	354.102	341.851	293.3	235.585	237.846	224.454	255.357	248.451	246.559	43753	46383	43118	24061
22200	NM_001111106,NM_001301857,NM_001301858,NM_001301859,NM_011666	Uba3	ubiquitin-like modifier activating enzyme 3	1.45109	4.50073	3.15659	0.0746733	0.405239	1.49075	4.51901	4.69043	0.0267285	0.296725	1.02733	4.79671	0.193263	0.857213	0.951412	0.294734	0.212716	0.348626	4.24016	4.7773	4.8162	0.072719	0.285622	0.1999	4.1576	4.29468	4.26821	4.88141	4.99626	4.45423	4.59754	4.98956	4.86151	16.9174	18.7041	18.1403	27.8173	30.4266	20.9258	23.6062	31.0613	28.3204	2272	2613	2865	3084
22209	NM_001313696,NM_019668	Ube2a	ubiquitin-conjugating enzyme E2A	1.28818	3.79786	3.44927	0.0486621	0.388364	1.42309	3.86572	4.93538	0.0252276	0.296725	1.10473	4.05613	2.73282	0.0548164	0.673993	0.183454	0.178642	0.091073	3.61958	3.98492	4.12861	0.169225	0.07084	0.057237	3.4255	3.69696	3.73628	3.91511	4.05675	3.98289	4.17131	4.15094	4.06357	9.79251	12.0996	12.2837	13.833	15.6799	14.9098	17.0783	16.6999	15.973	870	1180	1298	1016
22218	NM_009460	Sumo1	small ubiquitin-like modifier 1	1.20319	6.0311	2.48962	0.0800621	0.409605	1.34874	6.11114	3.38789	0.0276088	0.296725	1.12098	6.24784	1.56417	0.205513	0.681691	0.185657	0.220663	0.182441	5.89914	6.166	6.33076	0.157917	0.097624	0.154124	5.71682	5.99272	5.98789	6.12685	6.09403	6.27712	6.49913	6.29651	6.19664	52.0565	62.8022	62.1698	67.0028	65.7055	76.1463	92.5117	78.6082	72.6341	3246	4300	4612	3453
22234	NM_011673	Ugcg	UDP-glucose ceramide glucosyltransferase	1.34182	4.85463	4.20887	0.0144006	0.363862	1.26437	4.8134	4.1833	0.0376086	0.296725	-1.06126	5.02829	-1.23086	0.318888	0.722062	0.174565	0.140117	0.120704	4.64717	5.07136	4.98558	0.133298	0.112715	0.043181	4.50111	4.67813	4.76225	5.13555	5.13732	4.94121	5.01408	5.00677	4.9359	21.8667	24.6937	25.9266	33.334	33.5502	29.869	32.1499	31.4748	29.7916	4173	5175	5887	5259
22239	NM_011674	Ugt8a	UDP galactosyltransferase 8A	2.04834	3.49973	3.43705	0.0308082	0.378503	1.73883	3.39621	1.9501	0.150917	0.402427	-1.178	3.93502	-0.532913	0.62637	0.859686	0.521298	0.708871	0.768146	3.02051	4.05497	3.81863	0.303482	0.423852	0.640623	2.78394	3.36269	2.91491	3.78959	3.83152	4.54379	3.82003	3.17731	4.45855	5.92077	9.42753	6.58307	12.5745	13.2193	22.3553	13.0994	7.96041	21.1093	1094	1912	1447	1920
22327	NM_011692	Vbp1	von Hippel-Lindau binding protein 1	1.26378	5.29858	2.53387	0.0832182	0.412924	1.48975	5.4123	4.37946	0.0228473	0.296725	1.17881	5.58755	2.74651	0.0518388	0.673993	0.230872	0.227439	0.149666	5.1324	5.47015	5.70747	0.203261	0.109484	0.102045	4.89992	5.27657	5.22071	5.35145	5.49181	5.56718	5.82406	5.66399	5.63438	28.7777	37.7621	36.1119	39.183	43.3867	46.6905	57.4755	49.8635	48.9725	2365	3407	3530	2661
22339	NM_001025250,NM_001025257,NM_001110266,NM_001110267,NM_001110268,NM_001287056,NM_001287057,NM_001287058,NM_001317041,NM_009505	Vegfa	vascular endothelial growth factor A	1.44927	3.18716	7.01681	0.00817052	0.363862	1.32827	3.1288	3.60397	0.0558929	0.312702	-1.0911	3.40258	-0.967047	0.397127	0.756306	0.132142	0.196827	0.22528	2.93072	3.46605	3.34027	0.052209	0.121391	0.189777	2.90312	2.99093	2.89811	3.46331	3.58878	3.34605	3.15115	3.33896	3.53069	6.52051	7.1254	6.49693	9.76895	11.0985	9.26131	7.80239	9.05088	10.6777	1111	1330	1305	1385
22343	NM_011699	Lin7c	lin-7 homolog C (C. elegans)	1.09138	5.20856	1.09736	0.354975	0.635903	1.36969	5.368	3.81675	0.028547	0.296725	1.25501	5.4334	4.21801	0.0141752	0.673993	0.199119	0.20596	0.134564	5.14587	5.27202	5.59972	0.17883	0.087568	0.102173	4.95015	5.1867	5.30075	5.19224	5.25811	5.36571	5.71149	5.57655	5.51112	29.8178	35.6105	38.1498	34.7727	36.5969	39.9479	52.6643	46.7378	45.0991	6329	8299	9633	6100
22351	NM_001164567,NM_011700	Vill	villin-like	-1.303	1.99982	-5.6205	0.0150191	0.363862	-1.11157	2.12216	-1.09417	0.355039	0.583024	1.17222	1.92921	1.80077	0.203222	0.680103	0.11767	0.241564	0.22049	2.19983	1.818	2.04723	0.10859	0.045325	0.215781	2.25293	2.07491	2.27166	1.86576	1.77559	1.81263	2.06819	2.25177	1.82174	3.8101	3.28571	3.87789	2.55473	2.47287	2.61203	3.05495	3.62553	2.61291	558	541	686	317
22409	NM_009518	Wnt10a	wingless-type MMTV integration site family, member 10A	1.43151	1.39607	2.8623	0.0459231	0.384618	1.2675	1.32105	1.69061	0.168156	0.415085	-1.1294	1.58842	-0.88316	0.429046	0.772346	0.313177	0.350367	0.344298	1.16108	1.67862	1.50307	0.226159	0.216638	0.267599	1.42173	1.04473	1.01679	1.47875	1.90883	1.64828	1.56547	1.73395	1.20978	1.70413	1.10628	1.07596	1.70691	2.8122	2.21149	1.86221	2.24637	1.37663	172	123	129	142
22436	NM_011723	Xdh	xanthine dehydrogenase	-1.36161	1.10916	-3.80863	0.0551272	0.390386	-1.45505	1.04909	-3.2188	0.0325489	0.296725	-1.06863	0.859419	-0.76496	0.519556	0.811585	0.202516	0.291153	0.216821	1.35395	0.908632	0.812873	0.198459	0.040333	0.213036	1.13915	1.39218	1.53051	0.955169	0.886928	0.883798	0.569572	0.965957	0.903089	1.2057	1.67571	1.92748	0.872226	0.859146	0.896117	0.441129	0.899763	0.911389	286	436	543	171
22594	NM_009532	Xrcc1	X-ray repair complementing defective repair in Chinese hamster cells 1	-1.33022	3.30479	-6.49636	0.0029524	0.363862	-1.21076	3.37625	-4.17758	0.0139488	0.296725	1.09866	3.17251	2.12984	0.100728	0.673993	0.109757	0.114396	0.110392	3.51703	3.10537	3.24111	0.080456	0.074654	0.081322	3.6067	3.49322	3.45116	3.19062	3.07381	3.05167	3.14803	3.29834	3.27698	11.2365	10.3575	9.95357	7.85777	7.43863	7.42883	7.7812	8.78775	8.78106	1243	1258	1310	719
22654	NM_011747	Zfp13	zinc finger protein 13	-1.36276	3.1695	-2.8331	0.0532976	0.389544	-1.34834	3.17772	-4.67839	0.0391294	0.297605	1.01069	2.96175	0.118584	0.916219	0.971257	0.272993	0.159637	0.224087	3.40062	2.95409	2.96943	0.157788	0.222774	0.024222	3.58037	3.3365	3.28498	2.98742	2.71652	3.15831	2.97948	2.98701	2.9418	11.0494	9.25804	8.82861	6.64504	5.64657	8.04917	6.75041	6.87261	6.7497	1213	1116	1153	603
22762	NM_011766	Zfpm2	zinc finger protein, multitype 2	1.2609	3.33142	2.27508	0.14671	0.469121	-1.09554	3.10187	-0.793233	0.484112	0.681171	-1.38137	3.26148	-5.72782	0.0228415	0.673993	0.254628	0.28744	0.140945	3.16838	3.50284	3.03674	0.252579	0.03224	0.137208	3.33213	3.29553	2.8775	3.50956	3.46777	3.5312	3.1712	2.89694	3.04209	9.10312	8.979	6.37036	10.1422	10.0698	10.6966	7.91462	6.33366	7.32494	2324	2517	1935	2140
22785	NM_001290993,NM_011774	Slc30a4	solute carrier family 30 (zinc transporter), member 4	1.14372	4.59962	2.09746	0.111235	0.43801	1.30722	4.69305	3.88029	0.0241212	0.296725	1.14296	4.79292	1.71128	0.163055	0.675403	0.159978	0.172522	0.195108	4.50378	4.69751	4.89028	0.092977	0.130185	0.145324	4.43678	4.46463	4.60993	4.56988	4.8301	4.69254	5.02958	4.90166	4.7396	20.8315	21.2894	23.3098	22.3136	27.0475	24.9792	32.5957	29.2883	25.8597	5852	6568	7792	5178
22793	NM_001289617,NM_001289618,NM_001289619,NM_011777	Zyx	zyxin	1.02901	2.96973	0.174157	0.872301	0.945159	-1.32914	2.73624	-1.84965	0.174666	0.422404	-1.3677	2.75531	-3.16537	0.0394902	0.673993	0.410289	0.384397	0.247192	2.94918	2.99043	2.53868	0.357067	0.202089	0.142352	3.33111	2.89273	2.6237	3.21504	2.93294	2.82332	2.56552	2.38482	2.6657	9.09274	6.5288	5.18064	8.01474	6.70705	6.22191	4.70787	4.05969	5.40294	1232	982	858	909
23831	NM_011797	Car14	carbonic anhydrase 14	1.30874	1.3662	3.30717	0.0334747	0.380886	-1.04801	1.15151	-0.227408	0.839251	0.911599	-1.37157	1.32666	-1.49904	0.251408	0.695235	0.203297	0.515262	0.526678	1.18583	1.57401	1.11818	0.121315	0.163133	0.500777	1.25465	1.25709	1.04576	1.45611	1.50573	1.76019	0.703345	0.976729	1.67447	1.40893	1.44246	1.12123	1.66394	1.86691	2.47868	0.587889	0.916567	2.27329	118	133	112	115
23849	NM_011803	Klf6	Kruppel-like factor 6	1.16369	4.50389	2.12927	0.100388	0.430696	1.31399	4.58862	4.58271	0.0137574	0.296725	1.12916	4.70138	1.98585	0.129571	0.673993	0.177906	0.148896	0.152851	4.39586	4.61457	4.78982	0.123404	0.128148	0.083316	4.27137	4.39808	4.51815	4.61634	4.48555	4.74183	4.8855	4.73328	4.75068	18.389	20.3426	21.8503	23.0133	21.0179	25.9506	29.2052	25.8612	26.0899	3980	4834	5626	4117
23882	NM_011817	Gadd45g	growth arrest and DNA-damage-inducible 45 gamma	-1.82389	3.0243	-3.56348	0.0449066	0.383441	-1.10706	3.41457	-0.628146	0.585742	0.751943	1.6475	2.96002	6.25824	0.0048416	0.673993	0.421419	0.40462	0.199346	3.48872	2.62171	3.34199	0.388312	0.163732	0.113714	3.8635	3.51451	3.08816	2.6024	2.46849	2.79424	3.33397	3.45949	3.23249	13.7104	10.5348	7.5271	4.9266	4.64198	6.08113	8.98673	9.94924	8.45325	760	642	497	226
24017	NM_001113413,NM_001304454,NM_001304456,NM_011883,NR_130743	Rnf13	ring finger protein 13	1.2813	4.89323	3.06915	0.0663269	0.397755	1.34309	4.92588	7.44227	0.00178376	0.296725	1.04822	5.10916	0.588666	0.604935	0.851404	0.201817	0.099039	0.199895	4.71769	5.07531	5.14325	0.072735	0.188254	0.067219	4.66038	4.79952	4.69319	4.90419	5.04477	5.27696	5.1738	5.06618	5.18976	24.4356	26.7581	24.7	28.1859	31.3988	37.8269	35.9777	32.8049	35.4381	3369	4023	4076	2960
24050	NM_011889	2022-09-03	septin 3	1.10354	6.47946	1.49461	0.263119	0.567402	-1.18416	6.28567	-4.25051	0.0324538	0.296725	-1.30677	6.35499	-3.59809	0.033111	0.673993	0.164724	0.099371	0.185814	6.40878	6.55093	6.16492	0.035226	0.160913	0.092918	6.44854	6.39636	6.38145	6.69016	6.58786	6.37476	6.06394	6.18402	6.24681	87.6099	83.9588	82.4068	98.7281	90.8681	81.9764	68.9788	72.3306	74.9759	21269	22382	23802	19811
26400	NM_001042557,NM_001164172,NM_001291777,NM_001291778,NM_001291783,NM_011944	Map2k7	mitogen-activated protein kinase kinase 7	1.37621	3.63513	4.04597	0.04989	0.388364	1.02929	3.43283	0.175444	0.871713	0.929205	-1.33705	3.65725	-1.99129	0.182161	0.677489	0.197225	0.411212	0.364498	3.41207	3.87277	3.45372	0.193823	0.036475	0.362668	3.63159	3.34004	3.26457	3.83203	3.90239	3.8839	3.71882	3.60192	3.04042	11.4332	9.28049	8.65028	13.0355	13.9233	13.8481	12.0483	11.0183	7.31824	1467	1491	1763	1940
26448	NM_011973	Mok	MOK protein kinase	-1.31443	2.18425	-7.18939	0.00225705	0.363862	-1.04329	2.35959	-0.938802	0.409713	0.625117	1.25989	2.15614	4.80956	0.0100546	0.673993	0.095026	0.112799	0.120028	2.39035	1.99592	2.32922	0.060609	0.073188	0.095133	2.32037	2.42535	2.42535	2.03872	1.91141	2.03762	2.38037	2.38783	2.21945	4.0654	4.42852	4.39586	2.99791	2.81809	3.20637	4.00868	4.06726	3.72193	354	423	455	216
26456	NM_011976	Sema4g	sema domain, immunoglobulin domain (Ig), transmembrane domain (TM) and short cytoplasmic domain, (semaphorin) 4G	1.08153	2.10108	0.820727	0.45875	0.710327	-1.38011	1.79796	-4.38311	0.0177138	0.296725	-1.49263	1.84699	-4.89841	0.0155965	0.673993	0.23863	0.183666	0.204327	2.0453	2.15838	1.58052	0.15641	0.180223	0.096277	2.18243	2.07853	1.87495	2.35867	2.10715	2.00931	1.57398	1.48768	1.6799	3.55107	3.29725	2.70215	4.0067	3.41548	3.12638	1.87556	1.70935	2.28604	785	800	710	732
26457	NM_011977	Slc27a1	solute carrier family 27 (fatty acid transporter), member 1	-1.2532	4.67068	-4.6444	0.0403393	0.382885	-1.32039	4.63151	-3.242	0.0380246	0.296725	-1.05362	4.47288	-0.733047	0.538652	0.819867	0.121431	0.214216	0.178041	4.83633	4.51072	4.43537	0.120282	0.016668	0.177259	4.94231	4.86107	4.7056	4.4936	4.51166	4.52689	4.29207	4.38043	4.63359	29.6742	27.9691	24.9808	21.1187	21.4171	22.0781	18.7841	19.8471	24.019	4256	4405	4263	2504
26563	NM_001312690,NM_013845	Ror1	receptor tyrosine kinase-like orphan receptor 1	1.36642	0.543073	3.83269	0.0427117	0.382902	-1.047	0.327912	-1.28651	0.269929	0.512816	-1.43064	0.490964	-4.47796	0.0341768	0.673993	0.203541	0.089216	0.199843	0.362715	0.813113	0.296449	0.068743	0.191581	0.056867	0.283346	0.401411	0.40339	0.979871	0.855618	0.603849	0.273048	0.255016	0.361282	0.215607	0.341103	0.350095	0.901137	0.82182	0.541053	0.193623	0.181345	0.306426	65	112	100	173
26877	NM_020283	B3galt1	UDP-Gal:betaGlcNAc beta 1,3-galactosyltransferase, polypeptide 1	1.37943	3.69043	7.98933	0.00922821	0.363862	1.28026	3.63954	5.88545	0.0128021	0.296725	-1.07746	3.87556	-3.67335	0.025852	0.673993	0.100608	0.104898	0.050748	3.46568	3.92975	3.82212	0.096307	0.029101	0.041576	3.35564	3.50678	3.53462	3.92178	3.962	3.90546	3.86963	3.80432	3.79241	9.27321	10.4416	10.6006	13.8908	14.5569	14.0658	13.5444	12.8998	13.0104	2485	3073	3380	3077
26950	NM_012038	Vsnl1	visinin-like 1	1.42065	7.77379	6.09357	0.0148614	0.363862	1.2164	7.66465	4.96199	0.0142043	0.296725	-1.16791	7.91843	-2.41176	0.0850325	0.673993	0.143983	0.098654	0.160816	7.52464	8.03119	7.80726	0.047967	0.135758	0.086207	7.5178	7.48046	7.57566	8.10511	8.11394	7.87451	7.82876	7.88068	7.71234	190.781	179.978	189.263	258.239	254.93	239.311	239.48	232.635	209.388	18953	19633	22370	21205
27176	NM_013721	Rpl7a	ribosomal protein L7A	-1.32606	7.72462	-3.90305	0.0251093	0.376417	-1.18995	7.80442	-3.78248	0.023459	0.296725	1.11438	7.60145	1.61017	0.215146	0.6846	0.180678	0.11489	0.168073	7.93087	7.52373	7.67997	0.093797	0.154423	0.066346	8.03068	7.91741	7.84454	7.38825	7.49106	7.69187	7.73957	7.60848	7.69187	274.464	240.02	230.24	159.873	166.524	210.972	220.645	195.333	206.343	12169	11685	12145	5859
27226	NM_013737	Pla2g7	phospholipase A2, group VII (platelet-activating factor acetylhydrolase, plasma)	1.39487	5.32102	3.4923	0.0250798	0.376417	1.20217	5.2175	2.03161	0.113057	0.364472	-1.1603	5.4582	-1.65431	0.174228	0.676502	0.238127	0.226471	0.224571	5.08637	5.5665	5.35201	0.169648	0.167104	0.150028	4.981	4.99604	5.28207	5.67634	5.64896	5.37419	5.29471	5.23907	5.52224	30.6328	30.7998	37.6929	49.3527	48.2523	40.1959	38.9773	37.0832	45.2471	3011	3324	4407	4009
27362	NM_013760	Dnajb9	DnaJ heat shock protein family (Hsp40) member B9	1.43682	4.0922	6.09297	0.00423482	0.363862	1.33251	4.04087	5.78161	0.0153658	0.296725	-1.07828	4.30727	-1.8221	0.170098	0.676502	0.148639	0.124069	0.10336	3.8391	4.36198	4.25325	0.115766	0.09323	0.044626	3.74311	3.80653	3.96767	4.26438	4.45012	4.37144	4.27447	4.20197	4.2833	12.4726	13.0645	14.6208	17.7767	20.4906	19.7656	18.4538	17.4079	18.7094	1194	1373	1665	1407
27387	NM_001252547,NM_013781,NR_045535	Sh2d3c	SH2 domain containing 3C	-1.46368	2.07341	-5.25504	0.00721686	0.363862	-1.30432	2.16623	-2.34297	0.0953583	0.350873	1.12218	1.89807	1.06762	0.368815	0.743432	0.181148	0.283355	0.269807	2.36634	1.81674	1.98304	0.141966	0.112519	0.245225	2.42206	2.20497	2.47199	1.85924	1.68916	1.90182	1.9963	2.22137	1.73146	4.42643	3.67845	4.58207	2.54116	2.26701	2.82542	2.86643	3.54032	2.39952	809	734	807	384
28075	NM_134095	Desi1	desumoylating isopeptidase 1	1.57913	3.96526	10.3573	0.00100892	0.363862	1.11783	3.72885	0.9793	0.422939	0.636116	-1.41268	4.05162	-2.95084	0.0775535	0.673993	0.110227	0.284214	0.292568	3.64936	4.3085	3.81006	0.060547	0.092108	0.27769	3.5904	3.71138	3.64631	4.40798	4.22617	4.29134	3.56851	3.74822	4.11346	11.1158	12.2295	11.4951	19.7921	17.5681	18.6974	10.7786	12.3867	16.5235	1661	2006	2043	2444
28193	NM_001204915,NM_178606	Reep3	receptor accessory protein 3	1.35608	2.73864	6.80217	0.00371536	0.363862	1.21901	2.66675	2.02927	0.147488	0.398817	-1.11244	2.88928	-1.13517	0.36012	0.739477	0.111897	0.243868	0.234566	2.52772	2.96717	2.81343	0.092118	0.063524	0.225801	2.43145	2.53667	2.61503	2.98216	2.89749	3.02185	2.71773	2.65124	3.07132	4.45369	4.90269	5.14657	6.61434	6.53063	7.26119	5.47956	5.14883	7.50726	1252	1514	1721	1539
29813	NM_013866	Zfp385a	zinc finger protein 385A	1.21325	2.79803	1.58467	0.188494	0.509091	-1.2154	2.51742	-2.24017	0.135473	0.386818	-1.47458	2.646	-4.20974	0.0404053	0.673993	0.304811	0.217598	0.230532	2.66207	2.94094	2.38063	0.208703	0.222155	0.061579	2.85775	2.44242	2.68602	3.17618	2.91191	2.73473	2.38678	2.43891	2.31621	6.27598	4.50775	5.46591	7.76143	6.61919	5.77523	4.02848	4.25379	4.05057	738	582	765	755
29817	NM_001159518,NM_008048	Igfbp7	insulin-like growth factor binding protein 7	-1.34794	2.80737	-5.46213	0.00548973	0.363862	1.01904	3.04457	0.237661	0.827062	0.905422	1.3736	2.81994	3.96206	0.0260687	0.673993	0.136595	0.198264	0.200204	3.031	2.60024	3.05821	0.094565	0.098568	0.174259	3.11421	2.92816	3.05063	2.51782	2.57347	2.70943	2.91078	3.01333	3.25051	7.69977	6.77321	7.31393	4.59666	5.05873	5.67438	6.3825	7.02015	8.59368	444	429	501	219
29862	NM_001347432,NM_016718	Ninj2	ninjurin 2	1.38043	0.284935	4.79203	0.0401145	0.382885	1.21913	0.238631	2.88613	0.100912	0.353826	-1.13231	0.50279	-1.29584	0.264774	0.699295	0.168113	0.171547	0.239611	0.135234	0.600349	0.421084	0.01177	0.167701	0.171143	0.129343	0.127573	0.148787	0.417786	0.635716	0.747546	0.565535	0.232067	0.46565	0.092549	0.102414	0.117467	0.316706	0.554092	0.711628	0.438112	0.163336	0.411958	4	5	6	12
30058	NM_013898_chr10,NM_013898_chrX	Timm8a1	translocase of inner mitochondrial membrane 8A1	1.29262	2.66833	3.19486	0.0849494	0.415973	1.35762	2.70114	3.23057	0.041068	0.298153	1.05028	2.89507	0.973666	0.431651	0.773009	0.200755	0.236481	0.1259	2.48959	2.8599	2.93067	0.200468	0.010725	0.125442	2.29685	2.47495	2.69698	2.85412	2.87227	2.8533	3.06459	2.91151	2.81591	3.95795	4.63877	5.50884	6.00414	6.42904	6.36321	7.26031	6.39841	6.10397	249	321	413	313
30805	NM_001330304,NM_019687	Slc22a4	solute carrier family 22 (organic cation transporter), member 4	1.2409	2.29693	2.59893	0.0601561	0.39448	-1.10546	2.07292	-1.46285	0.229899	0.476519	-1.37176	2.21819	-4.52699	0.0161316	0.673993	0.207523	0.171262	0.17448	2.14651	2.45789	2.00186	0.144833	0.148624	0.0914	2.30307	2.11916	2.0173	2.39705	2.62729	2.34935	2.07359	1.89895	2.03305	3.99072	3.41904	3.06582	4.16721	5.29209	4.24734	3.06407	2.63305	3.17227	465	431	423	401
30878	NM_013912	Apln	apelin	1.19879	1.84276	1.80919	0.147642	0.46975	1.38707	1.93831	4.39591	0.017385	0.296725	1.15706	2.08075	1.67527	0.193791	0.680103	0.25042	0.185991	0.217601	1.71661	1.97818	2.18865	0.158039	0.194252	0.098062	1.75171	1.54397	1.85414	1.99812	2.16169	1.77473	2.09153	2.28763	2.18678	2.36283	1.98748	2.64769	2.8988	3.58969	2.51338	3.1211	3.74263	3.62836	382	353	510	388
51897	NM_145528	Atg13	autophagy related 13	1.26232	3.72642	3.55554	0.0595555	0.39448	-1.04317	3.53155	-1.03206	0.386008	0.606823	-1.31682	3.69439	-3.72162	0.0293551	0.673993	0.163718	0.102329	0.184789	3.56217	3.89825	3.50119	0.039546	0.15887	0.094379	3.52102	3.5656	3.59989	4.07024	3.8675	3.757	3.44137	3.60999	3.45221	10.5364	10.941	11.1159	15.4395	13.6007	12.6682	9.81843	11.0899	10.0526	1932	2203	2425	2340
52392	NM_133825	D1Ertd622e	DNA segment, Chr 1, ERATO Doi 622, expressed	1.22006	4.38569	4.15464	0.0517684	0.388364	1.31776	4.43914	5.58056	0.0221449	0.296725	1.08007	4.58674	5.54901	0.0192141	0.673993	0.119629	0.123554	0.034688	4.24456	4.53151	4.64264	0.119108	0.011153	0.032846	4.14015	4.21923	4.3743	4.51987	4.53257	4.5421	4.67308	4.64702	4.60783	16.6499	17.7114	19.5259	21.5346	21.764	22.3497	25.0326	24.271	23.5442	2340	2733	3264	2501
52430	NM_001254754,NM_026728	Echdc2	enoyl Coenzyme A hydratase domain containing 2	-1.59729	3.56272	-3.92856	0.0481575	0.387651	-1.25517	3.74899	-4.58667	0.0121144	0.296725	1.27257	3.41033	1.97447	0.16239	0.675403	0.297876	0.123819	0.305048	3.91651	3.24088	3.58863	0.074186	0.288491	0.099134	3.83777	3.9851	3.92667	3.04283	3.10794	3.57188	3.69725	3.5656	3.50303	13.4264	14.9642	14.1109	6.94601	7.65044	11.0508	11.8602	10.7425	10.4377	879	1070	1104	376
52665	NM_001110195,NM_025855	Echdc1	enoyl Coenzyme A hydratase domain containing 1	1.16331	3.3829	1.97003	0.120532	0.444327	1.33191	3.47614	3.38693	0.0281988	0.296725	1.14493	3.59008	1.64895	0.177009	0.676502	0.191876	0.211458	0.205095	3.27554	3.49378	3.68903	0.140475	0.130702	0.158054	3.14881	3.25123	3.42658	3.53214	3.34819	3.60101	3.87129	3.60614	3.58967	7.88434	8.64664	9.73416	10.2784	9.19418	11.3213	13.5585	11.0616	11.1449	1220	1473	1796	1309
53609	NM_016680,NR_125832,NR_125833,NR_125834,NR_125835,NR_125836	Clasrp	CLK4-associating serine/arginine rich protein	-1.51107	3.19673	-2.92263	0.0451591	0.383441	-1.40966	3.25126	-3.48157	0.0442378	0.30374	1.07194	2.96247	0.595007	0.600278	0.849199	0.352954	0.246433	0.291731	3.50836	2.91279	3.01301	0.223829	0.272905	0.1031	3.69094	3.57548	3.25864	2.60447	3.12335	3.01054	2.89595	3.05275	3.09031	11.9681	11.0166	8.59455	4.93056	7.72016	7.19219	6.32355	7.23304	7.6166	1405	1406	1199	478
54127	NM_016844	Rps28	ribosomal protein S28	-1.46215	7.23238	-4.02323	0.0425035	0.382902	-1.1911	7.38439	-3.3282	0.038711	0.297571	1.22756	7.10988	2.03239	0.137259	0.673993	0.235961	0.131301	0.252084	7.51161	6.96352	7.25932	0.068452	0.225814	0.112046	7.56478	7.53568	7.43438	6.74069	6.95767	7.1922	7.20411	7.18559	7.38825	195.453	186.274	170.922	103.608	117.441	146.387	152.087	143.189	162.223	3280	3433	3413	1437
54137	NM_001127340,NM_016845	Acrbp	proacrosin binding protein	-1.24634	1.1782	-1.35544	0.255903	0.560948	-1.40724	1.07335	-3.40107	0.0461068	0.304104	-1.12909	0.93835	-0.859747	0.467257	0.788792	0.405976	0.251	0.352886	1.34771	1.03001	0.854846	0.227255	0.336411	0.106566	1.60525	1.26256	1.17533	0.720523	1.38807	0.981443	0.788181	0.798607	0.977751	2.02014	1.449	1.30889	0.609508	1.65211	1.02245	0.672952	0.694512	1.01616	153	123	115	50
54194	NM_017476	Akap8l	A kinase (PRKA) anchor protein 8-like	-1.39861	5.09812	-3.39453	0.0312996	0.378503	-1.34938	5.12516	-4.97587	0.0302375	0.296725	1.03648	4.88765	0.442897	0.698832	0.892167	0.246957	0.150479	0.202163	5.34586	4.86187	4.91356	0.146222	0.199015	0.035541	5.30379	5.50851	5.22529	4.65281	5.04902	4.88377	4.88687	4.89992	4.9539	39.16	44.1344	36.1881	23.6377	31.4685	28.7492	29.2254	29.233	30.2249	4164	5153	4578	2078
54598	NM_018782	Calcrl	calcitonin receptor-like	1.12527	1.74191	0.843483	0.452552	0.704916	1.41687	1.8936	3.74063	0.0266755	0.296725	1.25914	1.98841	1.82326	0.174838	0.676502	0.349636	0.232771	0.315808	1.65886	1.82913	2.16156	0.195823	0.289653	0.125841	1.46836	1.64862	1.8596	1.70594	1.62143	2.16001	2.23945	2.01639	2.22886	1.77822	2.19891	2.66308	2.21176	2.12209	3.56976	3.53452	2.92869	3.75707	433	587	770	445
54614	NM_001348256,NM_018786	Prpf40b	pre-mRNA processing factor 40B	-1.20197	3.87867	-2.14199	0.102681	0.432599	-1.30198	3.81855	-3.64875	0.0455032	0.30384	-1.0832	3.69014	-1.35246	0.271906	0.701757	0.214611	0.180722	0.147668	4.01364	3.74824	3.63293	0.16869	0.132671	0.06484	4.16582	4.04285	3.83226	3.65385	3.89993	3.69094	3.56948	3.69907	3.63025	16.9849	15.5767	13.1827	11.2755	13.9016	12.0598	10.7825	11.9185	11.5059	2753	2775	2543	1513
54624	NM_019458	Paf1	Paf1, RNA polymerase II complex component	-1.43145	4.19085	-5.0402	0.0215864	0.373461	-1.22094	4.31117	-4.37721	0.0159679	0.296725	1.17242	4.05321	2.07917	0.124094	0.673993	0.177831	0.113957	0.191178	4.45757	3.94009	4.16958	0.063487	0.166113	0.094634	4.41838	4.53082	4.42352	3.79325	3.90664	4.12038	4.09585	4.27629	4.1366	20.5958	22.3018	20.3432	12.6053	13.9621	16.4221	16.1061	18.4695	16.8175	2064	2455	2426	1045
54633	NM_001252528,NM_001252529,NM_019478	Pqbp1	polyglutamine binding protein 1	-1.36546	5.03373	-5.84344	0.0142238	0.363862	-1.24804	5.1011	-3.67166	0.0258955	0.296725	1.09409	4.87848	2.25247	0.104268	0.673993	0.133204	0.150795	0.099758	5.26344	4.81405	4.94378	0.123553	0.049778	0.086451	5.40566	5.2021	5.18256	4.76368	4.81524	4.86322	4.90343	4.88488	5.04303	41.9257	35.9487	35.1304	25.4841	26.8281	28.4011	29.5469	28.8603	32.2043	2485	2303	2461	1230
54651	NM_019461	Usp27x	ubiquitin specific peptidase 27, X chromosome	-1.40059	2.81875	-4.28251	0.016889	0.3646	-1.19801	2.93902	-2.33868	0.0911906	0.347564	1.1691	2.69653	2.57986	0.0615565	0.673993	0.196575	0.19303	0.151325	3.07222	2.58619	2.81159	0.162793	0.110182	0.103726	3.24943	3.03792	2.92932	2.71332	2.51824	2.52702	2.70695	2.81343	2.91438	8.55073	7.37558	6.67028	5.38583	4.834	4.89989	5.43958	5.90151	6.59413	1422	1347	1320	741
54713	NM_080433	Fezf2	Fez family zinc finger 2	-1.27943	4.10216	-2.65839	0.0567434	0.391903	-1.33372	4.07074	-4.36201	0.0363325	0.296725	-1.04243	3.89817	-0.591928	0.606882	0.852629	0.231623	0.164966	0.175428	4.28376	3.92826	3.86831	0.158253	0.16913	0.046581	4.30125	4.43254	4.11749	4.07947	3.74562	3.95969	3.89276	3.81459	3.89757	18.8347	20.8623	16.355	15.5349	12.3418	14.636	13.8109	13.0085	13.9931	2227	2709	2301	1519
55927	NM_019479	Hes6	hairy and enhancer of split 6	-1.34965	3.2808	-5.19271	0.0316651	0.378503	-1.13816	3.40958	-2.04677	0.172152	0.419455	1.18581	3.1922	2.01294	0.115017	0.673993	0.14429	0.157996	0.211568	3.50421	3.07163	3.31751	0.022596	0.142509	0.156371	3.52899	3.49891	3.48475	2.92535	3.0795	3.21004	3.36453	3.44498	3.14302	10.6004	10.3864	10.2513	6.35752	7.46267	8.39155	9.20987	9.82893	7.91606	727	782	836	360
55934	NM_018739	Rp9	retinitis pigmentosa 9 (human)	-1.40787	3.93278	-4.3883	0.0145818	0.363862	-1.09517	4.12118	-1.92126	0.176941	0.425295	1.28553	3.8707	3.89021	0.0528883	0.673993	0.19479	0.118234	0.161338	4.18728	3.69376	4.05613	0.113782	0.158104	0.032141	4.31492	4.1504	4.0965	3.51425	3.7547	3.81232	4.07592	4.01904	4.07342	19.07	16.8802	16.0932	10.1719	12.4098	13.1835	15.8291	15.118	16.0621	1117	1086	1122	493
56013	NM_018873	Srcin1	SRC kinase signaling inhibitor 1	1.15034	5.27772	3.50193	0.0400905	0.382885	-1.23516	5.023	-4.306	0.0302587	0.296725	-1.42085	5.12007	-6.06994	0.00445723	0.673993	0.099936	0.122563	0.144602	5.17765	5.37971	4.87296	0.045272	0.089093	0.113895	5.22988	5.14948	5.15361	5.47558	5.36407	5.29947	4.75718	4.87681	4.98487	37.1366	34.5068	34.4295	42.9182	39.4339	38.3383	26.6142	28.6788	30.8952	13273	13543	14640	12679
56309	NM_019660	Mycbp	MYC binding protein	1.26485	1.81739	3.06998	0.0390415	0.382885	1.43049	1.89655	3.77688	0.0213283	0.296725	1.13096	2.08164	1.38568	0.248524	0.693446	0.191241	0.236867	0.221922	1.6558	1.99476	2.17231	0.14736	0.121894	0.185449	1.50059	1.7938	1.67299	2.0049	2.11127	1.86811	2.33858	2.20602	1.97231	1.826	2.52597	2.2207	2.91678	3.43238	2.7455	3.85676	3.50246	3.01131	140	212	202	184
56320	NM_001177371,NM_001177372,NM_019813	Dbn1	drebrin 1	-1.37315	5.46251	-5.15037	0.0322579	0.378601	-1.24974	5.53289	-1.70573	0.185774	0.434532	1.09875	5.30605	0.811338	0.501386	0.804554	0.153852	0.326589	0.290044	5.69604	5.23855	5.37442	0.151996	0.023826	0.289063	5.77434	5.79293	5.52086	5.25027	5.21114	5.25425	5.0764	5.39325	5.6536	54.3964	54.1395	44.7226	36.4517	35.4777	37.14	33.5924	41.1545	49.5487	8443	9227	8253	4658
56367	NM_001039137,NM_001285992,NM_019708	Scoc	short coiled-coil protein	1.27758	5.82521	3.32384	0.0366478	0.381682	1.37996	5.87891	4.02844	0.0169243	0.296725	1.08013	6.05995	1.18858	0.303502	0.717217	0.184165	0.199766	0.162053	5.65119	6.0046	6.11581	0.154211	0.100676	0.126986	5.47323	5.7457	5.73463	5.88989	6.04565	6.07827	6.2437	6.11396	5.98975	44.0149	52.4842	52.0358	57.0491	62.9864	65.7444	76.8334	69.5641	62.3725	4395	5754	6180	4709
56390	NM_020491	Sssca1	Sjogren's syndrome/scleroderma autoantigen 1 homolog (human)	-1.31598	4.09558	-3.09143	0.0475892	0.386773	-1.28686	4.11249	-2.58865	0.0636822	0.321222	1.02263	3.91841	0.293695	0.784654	0.927393	0.221948	0.243455	0.190384	4.29844	3.9023	3.93458	0.190112	0.114535	0.152078	4.5157	4.16259	4.21703	3.78365	4.01222	3.91102	4.054	3.76337	3.98638	22.064	17.0263	17.5311	12.509	15.1849	14.1256	15.5441	12.5255	15.0025	794	673	751	372
56406	NM_001242558,NM_019825	Ncoa6	nuclear receptor coactivator 6	1.26027	3.33007	4.86728	0.0130136	0.363862	-1.0431	3.1368	-0.82119	0.469579	0.670551	-1.31459	3.29792	-4.52121	0.0109182	0.673993	0.118762	0.128407	0.151175	3.16738	3.50112	3.1065	0.062205	0.101168	0.112334	3.15752	3.1107	3.23393	3.58967	3.39086	3.52283	3.02729	3.05716	3.23506	7.94846	7.82421	8.43907	10.7301	9.52728	10.63	7.03343	7.26522	8.47764	2803	3023	3425	2823
56426	NM_019745	Pdcd10	programmed cell death 10	1.18585	4.40271	1.55689	0.195556	0.514199	1.33202	4.48351	3.04333	0.0399806	0.297605	1.12327	4.61047	1.14239	0.322326	0.723318	0.273583	0.235403	0.254264	4.28147	4.52738	4.69509	0.181123	0.205041	0.150362	4.08251	4.32512	4.43678	4.29233	4.62035	4.66947	4.86151	4.65473	4.56903	15.9778	19.1132	20.4924	18.2174	23.119	24.5207	28.7677	24.4426	22.8496	1577	2071	2406	1486
56437	NM_019662	Rrad	Ras-related associated with diabetes	-1.32724	1.17691	-3.34123	0.0404354	0.382885	-1.10326	1.32593	-1.01292	0.369528	0.594536	1.20301	1.11567	2.42639	0.0817352	0.673993	0.211725	0.242436	0.190347	1.39871	0.990278	1.25693	0.183536	0.105556	0.158398	1.18871	1.52842	1.479	1.10763	0.903089	0.960111	1.36443	1.07503	1.33133	1.29354	1.9502	1.82916	1.08492	0.883158	0.99129	1.47303	1.04958	1.57637	105	174	176	73
56496	NM_019656	Tspan6	tetraspanin 6	-1.02143	3.16761	-0.180422	0.868113	0.943494	1.30205	3.36795	3.09979	0.0373497	0.296725	1.32995	3.35173	2.33547	0.0924744	0.673993	0.293643	0.212766	0.305083	3.18294	3.15235	3.56372	0.1386	0.258874	0.161429	3.1009	3.10494	3.34296	3.13688	2.90155	3.41861	3.71532	3.39399	3.58184	7.62371	7.79925	9.19136	7.50738	6.55189	9.81593	12.0169	9.41942	11.0867	690	775	990	562
56508	NM_001204165,NM_001204166,NM_001204167,NM_019688	Rapgef4	Rap guanine nucleotide exchange factor (GEF) 4	1.32641	7.10174	4.35245	0.0418263	0.382885	1.07058	6.94992	1.76422	0.192102	0.440036	-1.23897	7.15219	-2.93148	0.0567619	0.673993	0.162176	0.096596	0.182654	6.9009	7.30843	6.99929	0.033686	0.158639	0.090533	6.93499	6.90009	6.86763	7.15695	7.47337	7.29497	7.09367	6.91317	6.99103	125.787	117.658	114.956	137.05	164.364	156.416	138.659	120.522	125.743	26937	27648	29284	24261
56515	NM_001303005,NM_001303011,NM_019706,NM_207623	Rnf138	ring finger protein 138	1.26278	2.75267	3.69267	0.0210935	0.37163	1.30295	2.77384	5.15389	0.0149266	0.296725	1.03181	2.94861	0.638589	0.568009	0.832693	0.157882	0.128305	0.122553	2.58951	2.92611	2.97129	0.114825	0.10836	0.057247	2.45978	2.6781	2.63064	2.80379	2.96446	3.01008	3.03526	2.95374	2.92487	4.5464	5.5494	5.21568	5.77351	6.86105	7.19124	7.08261	6.65169	6.64522	687	916	937	722
56702	NM_020034	Hist1h1b	histone cluster 1, H1b	1.38026	1.54847	4.21507	0.015722	0.363862	1.30207	1.51181	1.13313	0.36709	0.592685	-1.06005	1.75572	-0.246754	0.825541	0.941507	0.191053	0.582083	0.590558	1.33335	1.79829	1.71416	0.115247	0.152379	0.570561	1.46639	1.26393	1.26974	1.96485	1.76415	1.66588	1.6121	1.20152	2.32886	1.775	1.45112	1.45756	2.80594	2.43777	2.24135	1.9494	1.23957	4.08101	73	65	71	95
56726	NM_019989	Sh3bgrl	SH3-binding domain glutamic acid-rich protein like	1.20078	4.81614	2.21371	0.0988303	0.429439	1.46043	4.95162	5.30685	0.0211725	0.296725	1.21623	5.08918	3.69631	0.0365987	0.673993	0.206538	0.178332	0.132338	4.68596	4.94993	5.23235	0.16874	0.119099	0.057696	4.50291	4.71965	4.83531	4.84485	5.0793	4.92564	5.23703	5.17246	5.28756	21.9067	25.3348	27.3763	27.0549	32.0905	29.5213	37.5584	35.3411	37.8659	3188	4049	4740	3255
56805	NM_001079513,NM_020256	Zbtb33	zinc finger and BTB domain containing 33	1.35637	3.24393	6.99918	0.00262855	0.363862	1.23457	3.17988	5.49222	0.00535543	0.296725	-1.09865	3.4027	-2.15972	0.100343	0.673993	0.108822	0.095874	0.108858	3.0315	3.47125	3.33551	0.067764	0.085148	0.067822	2.96325	3.03249	3.09877	3.49616	3.54116	3.37642	3.38898	3.35833	3.25922	6.81947	7.34114	7.58942	10.0146	10.6639	9.49615	9.40918	9.19546	8.6681	1768	2104	2365	2147
57437	NM_001042484,NM_020585	Golga7	golgi autoantigen, golgin subfamily a, 7	1.14779	4.97697	1.29204	0.287922	0.588494	1.3069	5.06793	4.43256	0.0133959	0.296725	1.13862	5.17019	1.27393	0.305608	0.717511	0.266584	0.15089	0.25464	4.87853	5.07739	5.26468	0.120402	0.237845	0.090946	4.74388	4.9159	4.97582	4.93869	4.94146	5.35203	5.35368	5.17191	5.26845	25.8632	29.0953	30.1632	28.8837	29.4492	39.5842	40.4816	35.3381	37.3321	2601	3062	3595	2375
57740	NM_001162540,NM_021302	Stk32c	serine/threonine kinase 32C	1.2037	5.77116	1.56146	0.209844	0.526307	-1.28055	5.45767	-2.16951	0.121401	0.373513	-1.5414	5.58561	-5.5274	0.00574521	0.673993	0.296693	0.284828	0.195609	5.63897	5.90644	5.2822	0.255823	0.150271	0.125227	5.56259	5.43004	5.92428	6.07827	5.79961	5.84144	5.13786	5.36177	5.34698	46.7148	42.2287	59.6411	65.2275	53.2393	56.0234	35.0168	40.2271	39.9611	5201	5135	7846	5988
57814	NM_021342	Kcne4	potassium voltage-gated channel, Isk-related subfamily, gene 4	-1.33949	0.354155	-4.77213	0.0229833	0.374134	-1.13751	0.521855	-1.56683	0.192395	0.440432	1.17756	0.296653	2.55596	0.0965522	0.673993	0.153052	0.205485	0.159792	0.623009	0.201322	0.437125	0.141625	0.058027	0.148884	0.771371	0.608406	0.489252	0.138961	0.211281	0.253725	0.388044	0.604353	0.318978	0.695752	0.547703	0.433331	0.093261	0.154799	0.190124	0.283241	0.481504	0.265893	88	77	66	10
57914	NM_001164735,NM_001310694,NM_016715	Crlf2	cytokine receptor-like factor 2	-1.31527	2.43512	-4.48874	0.0232263	0.374134	-1.22146	2.49234	-2.26965	0.0887792	0.344063	1.07681	2.29821	1.00888	0.398772	0.757041	0.152557	0.220242	0.183289	2.64081	2.24545	2.35221	0.138176	0.064661	0.171505	2.7826	2.63328	2.50656	2.23633	2.18583	2.31419	2.54429	2.29793	2.21442	5.91223	5.30445	4.70354	3.60066	3.65607	4.1002	4.61875	3.78052	3.70887	438	430	410	217
58226	NM_001163691,NM_021415	Cacna1h	calcium channel, voltage-dependent, T type, alpha 1H subunit	-1.35148	3.56799	-4.99956	0.0160118	0.364177	-1.34484	3.57177	-3.11548	0.0727351	0.329128	1.00494	3.36089	0.0465642	0.965581	0.988065	0.150543	0.237629	0.264537	3.79187	3.35733	3.36444	0.067642	0.13449	0.227799	3.79897	3.85568	3.72096	3.40895	3.20468	3.45837	3.11867	3.40615	3.56851	13.0115	13.5677	12.1494	9.30372	8.23258	10.0861	7.58082	9.51642	10.982	5492	6288	6101	3247
59046	NM_001142655,NM_021548	Arpp19	cAMP-regulated phosphoprotein 19	1.24734	5.99607	2.21901	0.127282	0.448936	1.31803	6.03467	3.51972	0.03902	0.297605	1.05667	6.19726	0.474714	0.661567	0.875552	0.248883	0.196044	0.290173	5.83877	6.15762	6.23715	0.089932	0.232066	0.1742	5.80624	5.76962	5.94043	5.96187	6.41398	6.09701	6.30474	6.36743	6.03928	55.6602	53.4952	60.1818	60.0962	81.4254	67.0979	80.2131	82.3063	63.9717	11387	11993	14632	10170
59057	NM_021559	Zfp24	zinc finger protein 24	1.20293	4.16117	2.22312	0.0976629	0.428714	1.31513	4.22301	3.62949	0.0379196	0.296725	1.09327	4.36043	1.52626	0.210352	0.683695	0.20767	0.188597	0.146001	4.03003	4.29658	4.42523	0.16938	0.120155	0.082941	3.84267	4.07511	4.17231	4.26484	4.19548	4.42942	4.51405	4.34979	4.41186	13.487	15.9619	17.0419	17.7843	17.2187	20.535	22.1654	19.4641	20.4492	2165	2814	3255	2360
59058	NM_021560	Bhlhe22	basic helix-loop-helix family, member e22	-1.3488	4.54449	-1.90868	0.13025	0.452008	1.17811	4.88226	1.22554	0.289778	0.528389	1.58903	4.65588	3.17926	0.03832	0.673993	0.391728	0.334207	0.364006	4.76545	4.33377	5.00192	0.257531	0.295175	0.213008	4.57271	4.66571	5.05793	4.2443	4.09369	4.66334	4.87828	4.87961	5.24788	22.9584	24.4264	31.9505	17.5489	16.0757	24.3442	29.0456	28.7336	36.7856	3758	4391	6223	2375
59079	NM_001005868,NM_001289473,NM_001289474,NM_001289475	Erbb2ip	Erbb2 interacting protein	1.46917	3.94621	4.22207	0.0228881	0.374134	1.45029	3.9375	3.88004	0.0233813	0.296725	-1.01302	4.22412	-0.189169	0.859479	0.952284	0.227683	0.239421	0.170915	3.67846	4.23346	4.21479	0.199937	0.108925	0.131709	3.64385	3.49808	3.89344	4.11304	4.26222	4.32512	4.24351	4.07109	4.32977	11.5443	10.3838	13.7666	15.9529	18.0045	19.1365	18.0218	15.7697	19.3104	3834	3803	5433	4387
63953	NM_022019	Dusp10	dual specificity phosphatase 10	1.24922	1.73099	2.53631	0.0642546	0.396241	-1.05469	1.53901	-0.589923	0.587116	0.752904	-1.31754	1.68833	-3.02795	0.0390069	0.673993	0.219231	0.225549	0.227577	1.5779	1.89893	1.50108	0.15353	0.156495	0.16523	1.68275	1.64928	1.40168	1.82637	2.07853	1.79188	1.47556	1.3501	1.67759	2.1885	2.20063	1.68625	2.47045	3.31604	2.56332	1.6642	1.47247	2.27956	305	337	280	285
63985	NM_022023	Gmfb	glia maturation factor, beta	1.19616	6.01831	2.16496	0.11699	0.442187	1.34681	6.10148	3.3597	0.0338119	0.296725	1.12595	6.23388	1.85622	0.14135	0.673993	0.206734	0.221446	0.159691	5.89049	6.1489	6.32003	0.182038	0.097985	0.126097	5.68121	5.97811	6.01215	6.17941	6.03928	6.22799	6.45552	6.29847	6.20611	50.6371	62.0216	63.2803	69.0223	62.6682	73.5815	89.8486	78.6638	72.9417	10838	14577	16114	12211
64011	NM_022029	Nrgn	neurogranin	1.25111	6.97374	2.56902	0.0620488	0.39448	-1.07911	6.75887	-1.0859	0.354285	0.582369	-1.35008	6.91731	-4.24994	0.0223606	0.673993	0.21791	0.175199	0.176488	6.81401	7.13722	6.70417	0.153348	0.15482	0.084728	6.92989	6.64012	6.87202	7.09282	7.30939	7.00945	6.65622	6.802	6.6543	124.3	99.2964	115.489	131.993	147.232	127.691	104.102	111.209	99.1046	8247	7235	9117	7239
64074	NM_022315	Smoc2	SPARC related modular calcium binding 2	-1.27663	3.73815	-2.43867	0.097971	0.428863	1.08607	3.97759	0.742396	0.503372	0.693462	1.38652	3.79454	4.25682	0.0178213	0.673993	0.25025	0.277918	0.191834	3.91847	3.56613	4.03759	0.227006	0.105326	0.160333	3.83203	3.74738	4.176	3.44918	3.59569	3.65351	3.86316	4.17853	4.07109	13.3496	12.5842	17.078	9.64406	11.1456	11.7499	13.4829	17.0797	16.025	1940	2009	2953	1159
64378	NM_022427	Gpr88	G-protein coupled receptor 88	-1.04729	3.06768	-0.332328	0.756327	0.886414	1.45996	3.36309	3.14304	0.0401465	0.297605	1.529	3.32675	3.525	0.028922	0.673993	0.347444	0.300847	0.301004	3.10119	3.03453	3.64712	0.245584	0.245776	0.173775	3.1225	2.84564	3.33542	2.77795	3.05777	3.26786	3.47754	3.63901	3.82481	7.74445	6.3203	9.13129	5.66162	7.34636	8.75235	10.0893	11.3535	13.2833	1371	1229	1924	829
64602	NM_022655	Ireb2	iron responsive element binding protein 2	1.32831	4.66121	4.78301	0.0256572	0.377666	1.22655	4.60586	3.45197	0.0543971	0.311092	-1.08297	4.81267	-2.83217	0.047291	0.673993	0.148325	0.14782	0.070324	4.46091	4.87051	4.75552	0.139473	0.050473	0.048969	4.30059	4.55429	4.52785	4.88813	4.90981	4.81359	4.81185	4.73157	4.72313	18.8321	22.6925	22.0242	27.9261	28.8701	27.3511	27.8202	25.8082	25.5065	5613	7427	7810	6880
64945	NM_001193659,NM_001193660,NM_001193661,NM_022890	Cldn12	claudin 12	-2.351	3.19842	-5.52268	0.0278509	0.377666	-1.57389	3.53167	-1.29053	0.324841	0.558084	1.49375	2.91582	1.04937	0.377809	0.747141	0.386785	0.878196	0.955573	3.87395	2.64068	3.21962	0.062098	0.381768	0.875998	3.80397	3.92247	3.89543	3.07003	2.51254	2.33947	4.20312	2.93263	2.52312	13.0578	14.3522	13.7881	7.12906	4.80796	4.19483	17.5077	6.4989	4.8594	2545	3051	3189	1149
65098	NM_022985	Zfand6	zinc finger, AN1-type domain 6	1.23416	4.47293	2.66799	0.0896259	0.419844	1.41726	4.56837	4.06615	0.0229381	0.296725	1.14836	4.726	2.66148	0.0668103	0.673993	0.197049	0.214305	0.129879	4.32374	4.62727	4.82684	0.184237	0.069893	0.109469	4.12458	4.35855	4.48809	4.55546	4.69508	4.63126	4.95231	4.75084	4.77736	16.4654	19.6994	21.324	22.0635	24.4378	23.8195	30.7591	26.2275	26.5597	1401	1841	2159	1552
65105	NM_144509	Arl6ip4	ADP-ribosylation factor-like 6 interacting protein 4	-1.60314	4.12919	-6.57238	0.00877365	0.363862	-1.55237	4.15432	-10.1554	0.000534362	0.296725	1.03271	3.8259	0.444748	0.687867	0.887018	0.179442	0.108211	0.180835	4.48365	3.80275	3.84918	0.074858	0.163081	0.07814	4.56176	4.41253	4.47666	3.82135	3.63116	3.95573	3.91539	3.76299	3.86917	22.8061	20.5767	21.195	12.9078	11.4535	14.5967	14.044	12.5254	13.6957	1384	1371	1530	648
65113	NM_022996	Ndfip1	Nedd4 family interacting protein 1	1.34379	8.17408	4.44184	0.011443	0.363862	1.41544	8.21051	7.18019	0.00947268	0.296725	1.05333	8.4274	1.00911	0.401301	0.757922	0.166233	0.120915	0.128646	7.96371	8.39001	8.46496	0.113367	0.121578	0.042053	7.83319	8.02024	8.03769	8.42751	8.48842	8.2541	8.45692	8.51046	8.42751	231.361	259.924	262.2	327.892	329.918	310.64	361.881	344.394	332.68	11124	13723	14999	13032
65254	NM_023047	Dpysl5	dihydropyrimidinase-like 5	-1.09861	3.27944	-0.677262	0.556847	0.773282	-1.44128	3.07302	-5.16308	0.00769462	0.296725	-1.31191	3.0101	-1.89863	0.164367	0.676308	0.347006	0.176909	0.357301	3.34798	3.2123	2.82063	0.10965	0.329227	0.138829	3.36269	3.44954	3.23172	3.52899	2.87183	3.23608	2.74206	2.73892	2.98093	9.32142	10.0063	8.42585	10.244	6.42898	8.54965	5.59315	5.54308	6.96401	2402	2831	2583	2182
65962	NM_023055,NM_023449	Slc9a3r2	solute carrier family 9 (sodium/hydrogen exchanger), member 3 regulator 2	-1.12768	3.89319	-1.63329	0.186232	0.507243	-1.33426	3.76707	-3.87772	0.0224717	0.296725	-1.1832	3.68414	-1.95446	0.122347	0.673993	0.183835	0.185832	0.215072	3.98083	3.80748	3.56479	0.105055	0.15086	0.153287	4.09684	3.95355	3.89211	3.82455	3.64881	3.94908	3.4791	3.47351	3.74176	16.1165	14.6392	13.7557	12.9448	11.6069	14.5406	10.0972	10.0284	12.5554	1727	1724	1749	1146
66094	NM_025349	Lsm7	LSM7 homolog, U6 small nuclear RNA and mRNA degradation associated	-1.41405	4.92459	-3.79485	0.0407707	0.382885	-1.39388	4.93548	-3.85303	0.0556523	0.312605	1.01447	4.69136	0.391186	0.723923	0.901933	0.228134	0.215371	0.091773	5.18084	4.68101	4.70174	0.212141	0.083912	0.037163	5.37149	5.21873	4.95231	4.60647	4.66467	4.77189	4.70597	4.66264	4.7366	40.9771	36.4388	29.7406	22.8116	23.9531	26.4834	25.5967	24.5604	25.817	985	961	850	453
66104	NM_025355	Tceal6	transcription elongation factor A (SII)-like 6	-1.33245	4.25617	-5.95426	0.00721906	0.363862	-1.10363	4.39655	-3.60332	0.041916	0.299667	1.20734	4.18788	4.41352	0.0370461	0.673993	0.120455	0.068379	0.106678	4.46825	4.05417	4.326	0.062469	0.10299	0.027808	4.54025	4.43603	4.42847	3.93881	4.08681	4.13687	4.34196	4.34215	4.29389	22.4745	20.9066	20.407	14.0393	15.9979	16.6367	19.4739	19.3734	18.8548	1286	1314	1390	664
66105	NM_025356	Ube2d3	ubiquitin-conjugating enzyme E2D 3	1.244	6.21376	3.01902	0.0564647	0.391903	1.36837	6.28042	8.43323	0.00400893	0.296725	1.09998	6.44162	1.44076	0.272886	0.702061	0.180709	0.092927	0.165267	6.05827	6.37325	6.51072	0.0836	0.160208	0.040576	5.96514	6.0828	6.12685	6.19515	6.41897	6.50563	6.5572	6.49263	6.48234	61.8814	66.3326	68.545	69.7899	81.7138	89.6223	97.7543	90.8539	87.3676	8317	9789	10960	7753
66131	NM_001324556,NM_001324557,NM_001324558,NM_025372,NR_136926	Tipin	timeless interacting protein	-1.20576	2.72112	-2.57127	0.0661466	0.397413	1.08458	2.91741	1.35812	0.246518	0.492058	1.30774	2.77629	3.80439	0.0233898	0.673993	0.181836	0.149385	0.176225	2.85943	2.58949	2.97657	0.110283	0.144575	0.100764	2.9331	2.73264	2.91255	2.42348	2.68771	2.65729	3.09173	2.9046	2.93338	6.67323	5.75593	6.56993	4.27732	5.51931	5.44298	7.41751	6.37297	6.70384	639	605	748	339
66191	NM_025409	Ier3ip1	immediate early response 3 interacting protein 1	1.22649	4.54038	2.91894	0.0605302	0.39448	1.39888	4.63131	7.97394	0.00160432	0.296725	1.14056	4.78396	1.9565	0.15514	0.673993	0.17477	0.10519	0.167971	4.3955	4.69003	4.87977	0.081838	0.154424	0.066086	4.30431	4.41966	4.46255	4.51649	4.74132	4.81229	4.9462	4.87908	4.81403	18.8923	20.7044	20.9183	21.4921	25.45	27.3267	30.6122	28.7231	27.2504	1352	1627	1781	1271
66205	NM_001290660,NM_025422	Cd302	CD302 antigen	-1.02643	2.503	-0.306335	0.78535	0.901453	1.27164	2.68966	2.83914	0.0939636	0.349977	1.30525	2.66951	9.50396	0.000727988	0.673993	0.212822	0.211503	0.070042	2.52189	2.48425	2.86858	0.206301	0.052275	0.046618	2.63895	2.28369	2.64304	2.42442	2.50729	2.52105	2.8794	2.81751	2.90884	5.26901	3.93558	5.26233	4.27768	4.79158	4.87687	6.2174	5.91794	6.57806	365	300	434	245
66225	NM_025431	Llph	LLP homolog, long-term synaptic facilitation (Aplysia)	-1.33535	3.76577	-3.31447	0.0322994	0.37872	-1.03266	3.9569	-0.331709	0.756763	0.864822	1.29312	3.74377	2.96927	0.0440922	0.673993	0.218026	0.242099	0.216327	3.98015	3.56294	3.93379	0.172264	0.133643	0.170109	4.13781	4.00636	3.79629	3.42464	3.69138	3.5728	3.88256	4.12362	3.79518	16.6181	15.1925	12.8485	9.46864	11.9283	11.0587	13.7257	16.3635	13.0266	991	995	912	467
66226	NM_001313722,NM_025432	Trappc2	trafficking protein particle complex 2	1.18692	4.71822	2.00993	0.162686	0.486283	1.45313	4.85834	3.57028	0.0252626	0.296725	1.22429	4.98728	2.89801	0.0763187	0.673993	0.213039	0.261566	0.174489	4.59623	4.84344	5.13539	0.204152	0.060891	0.163519	4.3732	4.64161	4.77387	4.81738	4.79992	4.91303	5.28639	5.15807	4.96172	19.9412	24.0179	26.2251	26.5384	26.5698	29.3003	38.7902	35.0334	30.339	1457	1932	2287	1607
66234	NM_025436	Msmo1	methylsterol monoxygenase 1	1.42302	5.66547	3.89922	0.0194659	0.36839	1.44928	5.67806	4.70075	0.0093034	0.296725	1.01845	5.93883	0.202257	0.850121	0.949739	0.226081	0.197251	0.225872	5.4167	5.92566	5.95203	0.139647	0.177796	0.139308	5.26745	5.43846	5.54418	5.87286	5.78024	6.12387	6.11136	5.89156	5.85318	38.2551	42.3218	45.6426	56.4499	52.4261	68.1096	71.2142	59.2719	56.4777	3581	4350	5083	4368
66277	NM_023184	Klf15	Kruppel-like factor 15	-1.38783	3.35627	-5.50287	0.0107992	0.363862	-1.28732	3.41396	-2.4568	0.0847996	0.340002	1.07807	3.18194	0.807734	0.491142	0.800626	0.148825	0.256886	0.232564	3.60101	3.12818	3.23663	0.130487	0.071569	0.221278	3.74071	3.48227	3.58004	3.04926	3.18887	3.1464	2.98701	3.31422	3.40866	12.4568	10.2671	10.9602	7.0031	8.13189	7.97162	6.79017	8.86406	9.71355	1467	1328	1535	682
66353	NM_025506	Riiad1	regulatory subunit of type II PKA R-subunit (RIIa) domain containing 1	-1.13627	1.4741	-2.27362	0.0885813	0.418319	1.16016	1.67287	3.53811	0.030639	0.296725	1.31825	1.57155	5.57713	0.0111369	0.673993	0.140404	0.10492	0.123799	1.56913	1.38483	1.78346	0.087736	0.109616	0.057538	1.49887	1.54105	1.66747	1.50859	1.29998	1.34591	1.82432	1.71766	1.80839	1.82463	1.98229	2.21196	1.76405	1.48641	1.5894	2.40242	2.21002	2.57898	59	71	85	47
66359	NM_025511	Cox20	COX20 Cox2 chaperone	1.21771	3.37036	9.0217	0.000935871	0.363862	1.34128	3.43655	7.61423	0.00752012	0.296725	1.10148	3.58448	2.44551	0.097491	0.673993	0.054556	0.096361	0.098763	3.23127	3.51544	3.65488	0.03541	0.041503	0.089619	3.25082	3.1904	3.25259	3.56266	3.49891	3.48475	3.71634	3.55205	3.69626	8.55335	8.25917	8.55889	10.5203	10.3041	10.2965	12.0242	10.6477	12.1125	197	209	235	200
66373	NM_025520	Lsm5	LSM5 homolog, U6 small nuclear RNA and mRNA degradation associated	1.18912	2.83338	1.29286	0.297016	0.595112	1.36251	2.92582	3.48586	0.0301121	0.296725	1.14581	3.05769	0.947496	0.40874	0.762027	0.334783	0.22174	0.358975	2.71119	2.96108	3.15745	0.12725	0.309656	0.181593	2.56526	2.7693	2.79901	2.62764	3.01598	3.23961	3.3333	3.16844	2.97062	4.97506	5.94708	5.98198	5.01959	7.12378	8.58327	8.98348	7.92004	6.90739	128	168	183	107
66441	NM_001327860,NM_025564	Magohb	mago homolog B, exon junction complex core component	1.44303	2.56132	2.85082	0.0689589	0.401569	1.50272	2.58756	3.61904	0.033515	0.296725	1.04137	2.86858	0.266462	0.803408	0.933789	0.321459	0.28121	0.380129	2.3104	2.83949	2.89797	0.13769	0.290478	0.245195	2.16544	2.32631	2.43944	2.51254	2.93812	3.06782	3.07549	3.00023	2.6182	3.49489	4.08844	4.44658	4.57624	6.73463	7.49086	7.32812	6.95342	5.22726	139	181	214	150
66456	NR_033780	2810001G20Rik	RIKEN cDNA 2810001G20 gene	1.31354	3.27672	3.63423	0.0270785	0.377666	1.29859	3.26894	4.21395	0.0136365	0.296725	-1.01151	3.47109	-0.149668	0.888909	0.961203	0.187521	0.154935	0.191139	3.08589	3.47935	3.46284	0.106383	0.154424	0.112638	3.03466	3.01482	3.2082	3.65557	3.36761	3.41489	3.56366	3.48359	3.34126	7.21988	7.24854	8.27667	11.2993	9.3816	9.78966	10.7367	10.1071	9.22805	334	368	456	432
66483	NM_025589	Rpl36al	ribosomal protein L36A-like	-1.32434	6.00821	-5.93498	0.00555272	0.363862	-1.10958	6.1388	-2.34335	0.082722	0.338889	1.19356	5.93525	3.40231	0.0276481	0.673993	0.118275	0.110876	0.129952	6.21426	5.80898	6.06425	0.068538	0.096392	0.087156	6.29322	6.17015	6.17941	5.72221	5.792	5.91274	6.15881	6.04681	5.98714	79.47	71.2954	71.169	51.0308	52.8851	58.7886	72.9675	66.2727	62.2927	2109	2077	2247	1120
66491	NM_025593	Polr2l	polymerase (RNA) II (DNA directed) polypeptide L	-1.35172	3.54313	-5.04743	0.0227506	0.374134	-1.20607	3.62952	-2.24662	0.0885456	0.34384	1.12077	3.41365	1.75777	0.19831	0.680103	0.149203	0.208397	0.162084	3.76719	3.33239	3.49688	0.140392	0.050515	0.154011	3.9293	3.68501	3.68727	3.38449	3.32908	3.28362	3.49245	3.65306	3.34514	14.33	11.9921	11.9004	9.15831	9.05809	8.85441	10.2138	11.492	9.25823	1229	1130	1215	650
66541	NM_028260	Immp1l	IMP1 inner mitochondrial membrane peptidase-like (S. cerevisiae)	1.24542	3.98899	2.39876	0.0861753	0.416994	1.35198	4.0455	3.83905	0.0201936	0.296725	1.08556	4.20925	0.831824	0.454511	0.782897	0.228631	0.196289	0.246605	3.83381	4.15045	4.26888	0.122448	0.193077	0.153413	3.71511	3.82663	3.95969	3.962	4.34785	4.1415	4.44602	4.1791	4.18152	12.1852	13.2674	14.5214	14.3104	19.095	16.715	21.1096	17.0893	17.38	598	714	847	580
66556	NM_001291080,NM_024176	Drap1	Dr1 associated protein 1 (negative cofactor 2 alpha)	-1.37417	5.93527	-5.67302	0.00476509	0.363862	-1.24845	6.00678	-3.59324	0.0239863	0.296725	1.1007	5.77922	1.56133	0.195709	0.680103	0.140005	0.154314	0.153562	6.16898	5.71042	5.84885	0.099581	0.098412	0.117883	6.28118	6.13466	6.0911	5.6536	5.6536	5.82406	5.78509	5.77658	5.98488	78.6792	69.0855	66.976	48.6662	48.337	55.4314	56.0631	53.9606	62.2475	4046	3897	4102	2071
66586	NM_001024385,NM_025646	Crls1	cardiolipin synthase 1	1.09392	4.13252	0.980335	0.399637	0.668698	1.35052	4.27954	4.0563	0.0197502	0.296725	1.23457	4.34713	2.06722	0.112978	0.673993	0.228811	0.185113	0.254721	4.06827	4.19778	4.50179	0.104256	0.203679	0.152963	3.96118	4.16944	4.07419	4.02001	4.1533	4.42002	4.67719	4.4321	4.39608	14.6759	17.0972	15.8265	14.9405	16.7393	20.3816	25.0857	20.6495	20.2168	1436	1837	1842	1210
66588	NM_025647	Cmpk1	cytidine monophosphate (UMP-CMP) kinase 1	1.2287	5.48116	3.57921	0.0519319	0.388364	1.33605	5.53965	4.36727	0.0155544	0.296725	1.08737	5.69184	2.00404	0.142597	0.673993	0.143789	0.165769	0.104443	5.3346	5.63174	5.75258	0.136467	0.0453	0.094107	5.18755	5.35911	5.45716	5.58293	5.63984	5.67244	5.84209	5.76118	5.65447	35.9794	40.2096	42.7992	46.3197	47.8828	50.1974	58.1168	53.4765	49.5797	3471	4260	4913	3694
66602	NR_015473,NR_027832	1700020I14Rik	RIKEN cDNA 1700020I14 gene	1.40882	6.84485	3.62841	0.0415419	0.382885	1.2655	6.7698	2.96161	0.057162	0.313681	-1.11325	7.01875	-0.965841	0.391075	0.752923	0.236047	0.198675	0.277559	6.60208	7.09656	6.94179	0.095265	0.215969	0.174345	6.50815	6.59946	6.69862	7.2275	7.2149	6.84729	7.03423	7.05044	6.74069	92.3184	97.6366	102.958	142.741	138.832	114.394	133.562	132.092	105.694	7183	8345	9553	9184
66614	NM_001110809,NM_001286857,NM_025663	Gpatch4	G patch domain containing 4	-1.33983	2.11053	-2.12549	0.156397	0.480071	-1.43565	2.05474	-4.28823	0.0324816	0.296725	-1.07152	1.85954	-0.442667	0.685942	0.88654	0.343927	0.210721	0.389925	2.33208	1.91003	1.81038	0.072966	0.336098	0.197685	2.35136	2.25141	2.39347	2.24754	1.57536	1.9072	1.8335	1.99548	1.60214	4.16008	3.82767	4.28244	3.64273	2.01471	2.83485	2.43405	2.86443	2.11472	361	355	433	255
66631	NM_001083901,NM_133680	Mfsd14b	major facilitator superfamily domain containing 14B	1.27726	4.12695	3.08788	0.0389234	0.382885	1.36309	4.17166	4.55349	0.0227192	0.296725	1.0672	4.35391	1.13559	0.334183	0.727797	0.198031	0.169986	0.143125	3.9542	4.30724	4.40108	0.154316	0.124109	0.071286	3.80126	3.95147	4.10986	4.17702	4.42417	4.32054	4.47905	4.38495	4.33925	13.0269	14.6095	16.2718	16.6397	20.145	19.0764	21.6137	19.9385	19.4088	2320	2859	3446	2448
66671	NM_001347587,NM_001347588,NM_023243	Ccnh	cyclin H	1.1757	4.20936	2.19742	0.102368	0.432588	1.36923	4.31496	3.96985	0.01771	0.296725	1.16461	4.4363	2.34006	0.0819412	0.673993	0.184063	0.197804	0.162727	4.09422	4.32774	4.54759	0.152521	0.103036	0.125952	3.92334	4.14275	4.21658	4.28865	4.24997	4.4446	4.68494	4.52033	4.4375	14.2837	16.7959	17.5296	18.1776	17.8226	20.7637	25.2203	21.9071	20.7917	1517	1957	2212	1595
66674	NM_001310603,NM_025697	Spryd7	SPRY domain containing 7	1.12766	4.23691	1.68198	0.167945	0.491212	1.3599	4.36725	3.80466	0.0203353	0.296725	1.20594	4.4575	2.34857	0.0819195	0.673993	0.178499	0.201902	0.199243	4.15113	4.32447	4.59463	0.128313	0.124087	0.155884	4.01419	4.17061	4.26859	4.18206	4.38199	4.40935	4.74613	4.60307	4.4347	15.2545	17.1227	18.1453	16.6947	19.5825	20.2376	26.3732	23.4607	20.7467	3241	3990	4587	2931
66676	NM_025698	Tmed7	transmembrane emp24 protein transport domain containing 7	1.20485	5.34377	2.09491	0.108237	0.43612	1.34764	5.42199	4.05321	0.0403315	0.297605	1.11852	5.56009	1.88765	0.167043	0.676502	0.222282	0.183937	0.148266	5.21104	5.47989	5.64147	0.175013	0.137039	0.056597	5.01602	5.26268	5.35442	5.32522	5.58618	5.52827	5.70431	5.5945	5.62561	31.4902	37.4012	39.862	38.571	45.9225	45.5227	52.4221	47.3194	48.6955	5578	7275	8401	5648
66687	NM_025706	Tbc1d15	TBC1 domain family, member 15	1.44656	3.4214	6.24346	0.00597035	0.363862	1.20743	3.29861	3.72154	0.0619829	0.320032	-1.19805	3.56534	-5.6693	0.0245433	0.673993	0.147761	0.126565	0.079644	3.16544	3.69807	3.43738	0.125516	0.077968	0.016254	3.02076	3.23024	3.24531	3.62658	3.78121	3.68641	3.45179	3.41976	3.44059	7.1429	8.55439	8.50335	11.0249	12.6825	12.0361	9.8986	9.61722	9.97218	1386	1822	1962	1768
66695	NM_001172481,NM_025711	Aspn	asporin	1.11283	0.658351	1.73435	0.165906	0.489698	1.32601	0.762584	6.55396	0.00425756	0.296725	1.19157	0.857125	3.13278	0.054769	0.673993	0.15403	0.107585	0.1398	0.585736	0.739969	0.992828	0.088756	0.125887	0.060801	0.485706	0.61643	0.655071	0.598118	0.783398	0.838392	1.05299	0.93141	0.994084	0.401341	0.557053	0.61043	0.487427	0.728645	0.82977	1.01751	0.856816	1.0405	49	74	89	49
66713	NM_146243	Actr2	ARP2 actin-related protein 2	1.36848	6.44905	4.24773	0.0134048	0.363862	1.30154	6.41402	5.26303	0.0329526	0.296725	-1.05143	6.64303	-0.916789	0.454774	0.782897	0.184541	0.125131	0.136683	6.22673	6.6793	6.60695	0.124561	0.136161	0.011933	6.0984	6.23465	6.34714	6.78729	6.72427	6.52634	6.60353	6.59711	6.62023	68.2295	74.6472	80.775	107.418	100.678	90.772	100.253	96.9392	96.7084	12846	15432	18094	16717
66789	NM_024178	Alg14	asparagine-linked glycosylation 14	-1.1889	2.79368	-2.55954	0.0965554	0.428273	1.12049	3.00222	2.64557	0.0647684	0.322431	1.33215	2.87109	3.96667	0.0261929	0.673993	0.168921	0.107458	0.180667	2.92128	2.67165	3.08541	0.060995	0.157524	0.08847	2.89977	2.87395	2.99011	2.49833	2.71053	2.8061	3.11153	2.98682	3.15788	6.49921	6.44907	6.98668	4.52123	5.60832	6.14378	7.54625	6.87027	7.99956	304	331	389	175
66799	NM_001271016,NM_001271017,NM_025773,NR_073122	Ube2w	ubiquitin-conjugating enzyme E2W (putative)	1.29238	4.86023	4.11185	0.0181864	0.365185	1.30262	4.86571	3.96702	0.0174923	0.296725	1.00792	5.05445	0.140657	0.895137	0.963958	0.155869	0.166531	0.14021	4.67873	5.04877	5.06015	0.127218	0.09006	0.107463	4.53297	4.73587	4.76737	4.95955	5.13964	5.0471	5.17122	5.05254	4.9567	22.3557	25.6302	26.0386	29.2669	33.585	32.1701	35.8647	32.4695	30.2842	3567	4463	4932	3842
66847	NM_025798	Hint3	histidine triad nucleotide binding protein 3	1.39052	4.4513	4.52019	0.0342131	0.380886	1.24154	4.37311	2.73527	0.0712657	0.327652	-1.12	4.61298	-2.71678	0.0701563	0.673993	0.182249	0.197648	0.104233	4.21983	4.69545	4.53196	0.175236	0.050072	0.091418	4.05045	4.20866	4.40039	4.66908	4.7532	4.66409	4.4318	4.6109	4.55319	15.6322	17.5798	19.9564	23.9392	25.7266	24.3586	20.8904	23.5891	22.5764	559	690	848	707
66871	NM_001033851,NM_025815	Cpne8	copine VIII	-1.13174	2.82769	-2.38026	0.0799373	0.409351	1.16234	3.02494	2.15529	0.103884	0.357106	1.31547	2.93095	4.22969	0.0218086	0.673993	0.129918	0.174418	0.161988	2.91837	2.73983	3.1354	0.102616	0.079678	0.141038	2.90545	2.82282	3.02683	2.71456	2.67585	2.82908	3.14545	3.27115	2.98962	6.53335	6.20629	7.1927	5.39069	5.47209	6.25347	7.77247	8.58355	7.00759	841	822	1142	581
66949	NM_025863	Trim59	tripartite motif-containing 59	1.88272	2.23004	5.49978	0.0198288	0.36839	1.62021	2.13982	2.55886	0.115835	0.367536	-1.16202	2.62212	-0.699198	0.531311	0.815905	0.287474	0.471232	0.536654	1.81986	2.73267	2.51604	0.09139	0.272561	0.462285	1.72835	1.91113	1.82008	2.4627	2.72756	3.00775	2.40188	2.12152	3.0247	2.29267	2.85007	2.55636	4.41731	5.69607	7.17694	4.068	3.23776	7.21916	344	469	456	548
66952	NM_025865	2310030G06Rik	RIKEN cDNA 2310030G06 gene	-1.08607	0.928873	-1.07524	0.352838	0.634362	1.21522	1.12218	2.28876	0.0856516	0.340648	1.31982	1.05252	4.02941	0.0183867	0.673993	0.191891	0.212816	0.172088	0.990343	0.871219	1.27156	0.162016	0.102825	0.13799	1.12277	1.03857	0.809689	0.909887	0.754666	0.949103	1.41994	1.24767	1.14708	1.18243	1.09888	0.798878	0.820758	0.687759	0.97635	1.56239	1.2974	1.26936	76	77	61	44
66960	NM_024185	Fam188a	family with sequence similarity 188, member A	1.15317	4.05884	2.19608	0.097778	0.428848	1.35453	4.1705	7.61516	0.0146915	0.296725	1.17462	4.27746	3.09831	0.087181	0.673993	0.162157	0.099575	0.129804	3.95734	4.16294	4.39514	0.098389	0.128897	0.015324	3.85172	3.97391	4.0464	4.01701	4.26125	4.21057	4.40398	4.40398	4.37744	13.5712	14.8515	15.5065	14.9074	17.9766	17.6324	20.3839	20.1773	19.9534	1625	1953	2209	1476
67035	NM_025926,NM_027287	Dnajb4	DnaJ heat shock protein family (Hsp40) member B4	1.45252	4.13482	1.73962	0.206337	0.523199	1.34251	4.08124	4.82025	0.0299119	0.296725	-1.08195	4.35567	-0.380393	0.739836	0.908392	0.536213	0.152688	0.517385	3.8743	4.41286	4.29923	0.146887	0.515702	0.041688	3.7068	3.93494	3.98116	5.00818	4.12703	4.10336	4.33834	4.30398	4.25537	12.0936	14.4486	14.7865	30.4205	16.4547	16.2354	19.4359	18.8564	18.3198	1587	2082	2309	3297
67048	NM_001081356,NM_001290780,NM_001290781	Vma21	VMA21 vacuolar H+-ATPase homolog (S. cerevisiae)	1.49261	3.84102	4.17473	0.0143759	0.363862	1.49732	3.84313	5.34268	0.0213055	0.296725	1.00316	4.14306	0.0462644	0.966477	0.988502	0.23974	0.188804	0.170153	3.56295	4.14079	4.14534	0.179123	0.159343	0.059682	3.38052	3.56977	3.73857	4.0783	4.32191	4.02217	4.16193	4.07911	4.19497	9.43644	10.9746	12.3012	15.5275	18.7042	15.3061	16.9655	15.8659	17.5637	2033	2614	3159	2779
67115	NM_025974	Rpl14	ribosomal protein L14	-1.31462	7.46925	-3.60141	0.0396995	0.382885	-1.12339	7.58479	-2.82775	0.0510697	0.307155	1.17023	7.38706	2.15196	0.137238	0.673993	0.189799	0.102815	0.182536	7.66918	7.27453	7.50132	0.081471	0.171424	0.062716	7.74432	7.68063	7.58259	7.20584	7.14811	7.46965	7.49106	7.44437	7.56853	220.811	204.62	190.768	140.768	132.917	179.616	186.102	171.72	188.669	10594	10781	10890	5583
67117	NM_025975	Dynlt3	dynein light chain Tctex-type 3	1.10573	6.08977	1.28964	0.280486	0.581989	1.35443	6.23271	3.98453	0.0230358	0.296725	1.22492	6.30735	2.18363	0.0944308	0.673993	0.194732	0.190258	0.232161	6.01771	6.1627	6.45539	0.100548	0.166765	0.161518	5.90272	6.0613	6.0891	5.98488	6.18762	6.3156	6.62023	6.44854	6.29741	59.6638	65.5858	66.9322	61.0078	70.1965	78.38	101.534	87.7545	77.5057	6592	7957	8798	5572
67128	NM_025985	Ube2g1	ubiquitin-conjugating enzyme E2G 1	1.33	3.48645	4.0541	0.0291852	0.377666	1.44341	3.54166	10.7789	0.0019208	0.296725	1.08527	3.75679	1.25604	0.324833	0.723337	0.175776	0.085081	0.162786	3.2868	3.69823	3.81628	0.076279	0.158363	0.037688	3.27921	3.2146	3.36659	3.54689	3.86279	3.68501	3.82965	3.84546	3.77373	8.73806	8.43944	9.38413	10.4012	13.5705	12.0231	13.1908	13.2963	12.8318	1721	1825	2199	1693
67180	NM_023311	Yipf5	Yip1 domain family, member 5	1.3752	4.07521	5.49845	0.00670395	0.363862	1.31008	4.042	5.80527	0.0282354	0.296725	-1.0497	4.27637	-1.401	0.295654	0.713145	0.14479	0.116258	0.086516	3.85187	4.3115	4.24152	0.116179	0.086409	0.004298	3.71775	3.91606	3.92178	4.39167	4.32286	4.21998	4.24517	4.24262	4.23679	12.2158	14.2842	14.0572	19.599	18.7108	17.7815	18.0337	17.9803	18.0876	1460	1875	1999	1937
67198	NM_001164566,NM_144882	Spats2l	spermatogenesis associated, serine-rich 2-like	-1.26907	2.63038	-3.03703	0.057689	0.392461	1.02522	2.82579	0.291775	0.786683	0.882848	1.30109	2.64716	4.40283	0.0144229	0.673993	0.196059	0.213347	0.149378	2.80788	2.4641	2.84382	0.175559	0.087282	0.121226	2.88267	2.60731	2.93365	2.43836	2.39258	2.56136	2.75004	2.9807	2.8007	6.40038	5.18947	6.69458	4.34332	4.37403	5.05105	5.63804	6.834	6.03502	1283	1141	1604	718
67223	NM_026041	Rrp15	ribosomal RNA processing 15 homolog (S. cerevisiae)	-1.30643	2.80888	-3.52679	0.0330566	0.380144	-1.16301	2.89732	-1.81225	0.165467	0.413368	1.12332	2.70525	1.18918	0.301093	0.715965	0.189389	0.208227	0.244349	3.0083	2.62267	2.79043	0.098792	0.161581	0.183299	3.12215	2.95769	2.94507	2.54899	2.51106	2.80796	2.94438	2.83925	2.58767	7.74361	6.93632	6.76024	4.72228	4.80231	6.14981	6.54089	6.04056	5.11715	482	474	501	243
67384	NM_026121	Bag4	BCL2-associated athanogene 4	1.12093	4.99616	1.9891	0.125781	0.448544	1.3209	5.11131	6.53102	0.00322673	0.296725	1.1784	5.19625	3.02683	0.0520734	0.673993	0.143412	0.106486	0.135523	4.91449	5.07918	5.31602	0.08228	0.117461	0.067597	4.82377	4.93541	4.98429	4.9921	5.03268	5.21278	5.37546	5.33011	5.24248	27.2748	29.5128	30.3226	30.1511	31.0661	35.9669	41.0256	39.5077	36.6807	6714	7978	8881	6135
67393	NM_133687	Cxxc5	CXXC finger 5	1.33848	4.82334	3.69714	0.0348879	0.381682	-1.01326	4.60812	-0.244143	0.819294	0.9007	-1.35622	4.81341	-3.76054	0.0295602	0.673993	0.19704	0.134771	0.202468	4.61762	5.03822	4.59863	0.089429	0.175577	0.100826	4.71087	4.60943	4.53257	5.18204	5.09005	4.84256	4.48413	4.63761	4.67414	25.2426	23.5899	22.1051	34.5065	32.3546	28.0192	21.7043	24.0415	24.7044	2943	3020	3067	3326
67437	NM_026155	Ssr3	signal sequence receptor, gamma	1.24495	5.75479	3.55872	0.0343861	0.38103	1.31177	5.79136	3.73873	0.020396	0.296725	1.05368	5.95259	0.90341	0.426549	0.771325	0.15384	0.18138	0.144627	5.59891	5.915	5.99043	0.133507	0.076436	0.122778	5.44484	5.68055	5.67134	5.90499	5.84406	5.99594	6.05102	5.84914	6.07114	43.0308	50.2124	49.861	57.7476	54.905	62.4523	68.4608	57.2184	65.7403	6371	8163	8782	7067
67516	NM_026214	Kctd4	potassium channel tetramerisation domain containing 4	-1.18088	3.96629	-1.06574	0.3472	0.630376	1.34113	4.29454	2.4284	0.117219	0.369438	1.58371	4.16665	4.18364	0.0372981	0.673993	0.389829	0.302023	0.274614	4.08803	3.84817	4.51148	0.28963	0.260924	0.085627	3.75765	4.20828	4.29817	3.80414	3.61206	4.12831	4.60722	4.44222	4.48501	12.6047	17.5785	18.4799	12.727	11.2857	16.5251	23.7826	20.7938	21.5482	1951	2987	3402	1628
67693	NM_026318	Hypk	huntingtin interacting protein K	-1.52032	4.76055	-8.69523	0.0112449	0.363862	-1.24458	4.91196	-2.52075	0.126137	0.377171	1.22155	4.61005	2.0269	0.132497	0.673993	0.120389	0.216895	0.246719	5.07232	4.46795	4.75666	0.018258	0.118996	0.216125	5.05174	5.08657	5.07865	4.46145	4.35233	4.59006	5.00448	4.6583	4.60722	32.4285	33.0117	32.5656	20.6246	19.1346	23.1926	31.9668	24.4932	23.5251	1006	1124	1201	529
67731	NM_026346	Fbxo32	F-box protein 32	1.3981	1.52476	6.06702	0.00992976	0.363862	1.24061	1.44928	3.25213	0.0580478	0.314291	-1.12695	1.69714	-1.50839	0.209128	0.683366	0.138024	0.165663	0.197985	1.30207	1.78554	1.61312	0.060401	0.124106	0.154259	1.28203	1.36994	1.25424	1.64319	1.87101	1.84242	1.78757	1.49472	1.55707	1.45458	1.63193	1.43587	2.06987	2.71091	2.69587	2.31546	1.72036	2.01419	518	638	609	609
67770	NM_026368	Caap1	caspase activity and apoptosis inhibitor 1	1.31295	2.29696	4.63469	0.0100384	0.363862	1.41493	2.34598	5.20759	0.00825406	0.296725	1.07768	2.55514	1.07873	0.3438	0.732921	0.146798	0.166544	0.173289	2.10894	2.50175	2.60967	0.098126	0.109183	0.134567	2.00526	2.20037	2.12118	2.55103	2.37661	2.57759	2.70268	2.67097	2.45537	3.00604	3.67435	3.36783	4.73293	4.30585	5.11544	5.41916	5.24144	4.58766	326	437	434	424
67864	NM_026417	Yipf4	Yip1 domain family, member 4	1.39114	4.49687	4.39153	0.0437745	0.382902	1.58794	4.5865	5.85997	0.0158847	0.296725	1.14146	4.8358	4.48473	0.024254	0.673993	0.187845	0.197193	0.073721	4.26503	4.74131	4.93219	0.185386	0.030295	0.067208	4.06061	4.31223	4.42226	4.70739	4.75084	4.76569	4.99703	4.93668	4.86284	15.7411	18.8951	20.3113	24.6184	25.6707	26.3798	31.8266	29.9378	28.3514	1723	2271	2645	2228
67866	NM_023395	Wfdc1	WAP four-disulfide core domain 1	-1.46707	1.94458	-4.49249	0.0136221	0.363862	-1.38485	1.99194	-5.31815	0.00782233	0.296725	1.05937	1.72877	0.738809	0.513656	0.80974	0.213182	0.152985	0.195074	2.2406	1.68767	1.77087	0.124091	0.173343	0.089475	2.30342	2.32073	2.09767	1.6141	1.56324	1.88566	1.8637	1.68517	1.76376	3.99231	4.0655	3.30218	2.00448	1.98599	2.78234	2.50981	2.12324	2.47566	240	268	236	100
67878	NM_001285452,NM_028975,NM_030108	Tmem33	transmembrane protein 33	1.30794	4.42913	3.50767	0.0405266	0.382885	1.37712	4.46457	3.81974	0.0228451	0.296725	1.05289	4.66404	0.870935	0.437944	0.774671	0.191246	0.209335	0.147863	4.23971	4.62701	4.70136	0.171074	0.08549	0.120643	4.04222	4.33452	4.34238	4.52887	4.66683	4.68532	4.83168	4.67883	4.59357	15.5672	19.2694	19.0803	21.678	24.009	24.8241	28.2756	24.8466	23.2572	4901	6686	7171	5636
67899	NM_026442	Cmc1	COX assembly mitochondrial protein 1	1.24631	2.29291	2.67581	0.0708731	0.402639	1.40658	2.37295	4.57366	0.0325902	0.296725	1.1286	2.54301	2.63133	0.0778066	0.673993	0.205626	0.186395	0.114881	2.13958	2.45724	2.63177	0.178644	0.101825	0.053191	2.14353	1.95899	2.31621	2.57375	2.41272	2.38526	2.65642	2.57073	2.66816	3.42117	2.98737	4.02279	4.82107	4.43352	4.36102	5.16249	4.77674	5.40813	208	200	291	242
67923	NM_001310470,NM_026456	Tceb1	transcription elongation factor B (SIII), polypeptide 1	1.20097	5.59403	2.34091	0.0922308	0.422734	1.31701	5.65863	5.2527	0.00730758	0.296725	1.09662	5.79384	1.24737	0.303565	0.717217	0.195486	0.130998	0.184769	5.46348	5.72769	5.86075	0.103043	0.166124	0.080886	5.34698	5.50081	5.54266	5.54848	5.87655	5.75803	5.92907	5.88174	5.77144	40.3077	43.9149	45.6125	45.3421	56.1095	52.8759	62.3964	58.6722	53.6595	3782	4481	4925	3494
67966	NM_026479	Zcchc10	zinc finger, CCHC domain containing 10	1.45323	1.53107	5.63886	0.00997175	0.363862	1.35535	1.48826	4.45864	0.0203173	0.296725	-1.07222	1.77325	-0.833786	0.451357	0.781223	0.165643	0.170409	0.208977	1.285	1.82427	1.72367	0.080017	0.145034	0.150455	1.37616	1.22636	1.25248	1.76182	1.72091	1.99006	1.89694	1.64793	1.62613	1.60796	1.39079	1.43186	2.33437	2.33244	3.07507	2.60099	2.04292	2.1681	104	99	110	125
67988	NM_198295	Tmx3	thioredoxin-related transmembrane protein 3	1.25846	4.68826	2.36657	0.0894821	0.419523	1.4768	4.79837	3.8237	0.0220096	0.296725	1.1735	4.97109	2.0187	0.115309	0.673993	0.242732	0.254788	0.198043	4.52537	4.85702	5.08784	0.205688	0.128886	0.150364	4.30272	4.56506	4.70831	4.71216	4.95899	4.89992	5.2498	5.06105	4.95267	18.8665	22.8555	25.0348	24.6869	29.8766	29.0429	37.8497	32.667	30.1966	4464	5939	7048	4829
68027	NM_026516	Tmem178	transmembrane protein 178	1.20415	6.09832	2.52773	0.0692505	0.401569	-1.09585	5.89939	-1.4154	0.256585	0.501033	-1.31956	6.03045	-5.30232	0.00994885	0.673993	0.183648	0.161589	0.130683	5.96578	6.2338	5.83374	0.146218	0.111117	0.068784	6.02951	6.06932	5.79852	6.29322	6.30256	6.1056	5.90572	5.76867	5.82682	64.2479	65.9043	54.5669	75.264	74.8359	67.4263	61.1068	53.6897	55.4783	5592	6298	5650	5415
68082	NM_024438	Dusp19	dual specificity phosphatase 19	1.18695	2.84401	3.17643	0.0350536	0.381682	1.30531	2.90892	6.14096	0.00455214	0.296725	1.09972	3.03812	1.94694	0.136513	0.673993	0.134828	0.108418	0.121996	2.72307	2.97033	3.10746	0.086746	0.103216	0.065035	2.63204	2.73237	2.80479	3.05946	2.85724	2.99428	3.18254	3.0711	3.06874	5.24106	5.75512	6.00769	7.05576	6.33935	7.11293	8.00301	7.34007	7.48734	394	475	537	438
68094	NM_001114096,NM_001114097,NM_198160	Smarcc2	SWI/SNF related, matrix associated, actin dependent regulator of chromatin, subfamily c, member 2	-1.25676	5.59378	-9.52371	0.00166722	0.363862	-1.3525	5.53896	-6.6439	0.0147817	0.296725	-1.07618	5.37813	-1.5198	0.230782	0.68866	0.059964	0.113569	0.120713	5.76106	5.43135	5.32543	0.031	0.051329	0.109256	5.792	5.76118	5.73	5.48616	5.38442	5.42346	5.22818	5.30445	5.44365	55.1081	53.2125	51.8444	43.2377	40.1087	41.6217	37.3924	38.7611	42.8456	13317	14120	14922	8640
68127	NM_001080935	B230217C12Rik	RIKEN cDNA B230217C12 gene	1.32774	3.78358	3.21128	0.0362081	0.381682	1.10067	3.65314	1.3408	0.306165	0.543448	-1.20631	3.85591	-3.45609	0.0653127	0.673993	0.220587	0.178759	0.135613	3.58461	3.99359	3.72299	0.176384	0.132467	0.02904	3.66581	3.38225	3.70577	3.91631	4.14654	3.91791	3.74875	3.7287	3.69152	11.723	9.57854	12.0405	13.8445	16.6703	14.2021	12.3565	12.2096	12.072	716	642	875	699
68128	NR_015601	Fam120aos	family with sequence similarity 120A, opposite strand	1.2541	3.58629	2.38993	0.114348	0.44038	1.35037	3.63691	4.09896	0.0286808	0.296725	1.07676	3.80631	0.66536	0.545126	0.823054	0.236732	0.183116	0.277761	3.42669	3.75334	3.86004	0.07881	0.223229	0.165289	3.51073	3.35444	3.41489	3.57493	3.68142	4.00366	3.90546	3.67679	3.99787	10.4539	9.38574	9.6662	10.6139	11.8468	15.1116	13.9395	11.7083	15.1155	784	773	863	658
68145	NM_026576	Etaa1	Ewing tumor-associated antigen 1	1.33472	2.07778	6.81477	0.00629907	0.363862	1.27282	2.04656	6.12202	0.0160719	0.296725	-1.04863	2.26195	-2.05653	0.12322	0.673993	0.105866	0.098464	0.057697	1.87993	2.29646	2.22795	0.093739	0.049201	0.030137	1.77433	1.91213	1.95332	2.35191	2.27944	2.25803	2.22696	2.25857	2.19833	2.41959	2.85132	2.89016	3.98065	3.93514	3.9	3.49308	3.64319	3.65901	521	674	740	708
68203	NM_001024474	Diras2	DIRAS family, GTP-binding RAS-like 2	1.31538	6.64487	3.25345	0.0357735	0.381682	-1.04257	6.41993	-0.610383	0.574657	0.74394	-1.37137	6.61382	-3.80864	0.0235223	0.673993	0.21054	0.170664	0.207201	6.45007	6.84555	6.38993	0.123534	0.170489	0.117753	6.5918	6.39323	6.36519	6.84254	7.01752	6.67659	6.4527	6.463	6.25409	98.4016	83.8828	81.7285	111.029	122.464	100.366	89.8251	88.6133	75.183	21954	20551	21695	20476
68240	NM_026632	Rpa3	replication protein A3	1.25238	2.97925	1.35798	0.293002	0.59225	1.38744	3.0484	4.31245	0.0163604	0.296725	1.10784	3.21903	0.595658	0.599224	0.848864	0.414108	0.189746	0.42964	2.82133	3.146	3.29376	0.107002	0.400045	0.156697	2.85205	2.90961	2.70233	2.72177	3.19983	3.51641	3.47201	3.17775	3.23151	6.2402	6.64935	5.53402	5.43271	8.20532	10.5536	10.0405	7.96236	8.44764	205	240	216	148
68281	NM_175128	4930430F08Rik	RIKEN cDNA 4930430F08 gene	1.19304	3.08047	2.71286	0.0534745	0.389544	1.34264	3.16118	3.43624	0.0351545	0.296725	1.1254	3.29454	1.36188	0.256163	0.697597	0.162576	0.21426	0.21676	2.95578	3.21042	3.38085	0.112591	0.117279	0.182293	2.85041	2.94251	3.07442	3.07889	3.24826	3.3041	3.54071	3.41953	3.18233	6.23528	6.84536	7.4542	7.17492	8.49342	8.98924	10.5678	9.61387	8.11995	774	934	1101	737
68316	NM_001199337,NM_001199338,NM_001199339,NM_026673	Apoo	apolipoprotein O	1.27908	3.53225	3.67574	0.0439678	0.38302	1.37388	3.58096	9.97231	0.000675345	0.296725	1.07411	3.76549	1.09117	0.371828	0.74504	0.167331	0.079592	0.163725	3.35916	3.71427	3.81741	0.061355	0.155677	0.050701	3.30045	3.42286	3.35416	3.58784	3.66682	3.88815	3.85245	3.84051	3.75928	8.87921	9.85446	9.28393	10.7045	11.7461	13.902	13.3846	13.2401	12.7177	534	636	642	526
68339	NM_026681	Ccdc88c	coiled-coil domain containing 88C	-1.27047	2.41947	-6.82132	0.00408807	0.363862	-1.30663	2.39763	-5.61185	0.0141084	0.296725	-1.02846	2.23261	-0.533636	0.625615	0.859627	0.087692	0.119089	0.13142	2.59831	2.25295	2.21246	0.047962	0.073414	0.109003	2.64764	2.55185	2.59544	2.16899	2.28476	2.30509	2.11548	2.33043	2.19147	5.31051	4.95848	5.06298	3.39539	3.95896	4.06034	3.18969	3.88989	3.64166	1715	1758	1945	907
68379	NM_001252534,NM_001252536,NM_001252537,NM_001252538,NM_028412	Ciz1	CDKN1A interacting zinc finger protein 1	-1.30566	3.13328	-3.75691	0.0608561	0.39448	-1.30289	3.13491	-3.36495	0.0450575	0.30384	1.00212	2.94832	0.0586038	0.95802	0.985011	0.177393	0.19648	0.090491	3.33157	2.94679	2.94985	0.175904	0.022939	0.087535	3.53368	3.24795	3.21307	2.96945	2.92359	2.94733	2.9062	2.89273	3.05063	10.6355	8.62862	8.31614	6.54458	6.66994	6.87283	6.36049	6.31019	7.38285	1557	1399	1455	794
68473	NM_026735	Mob1b	MOB kinase activator 1B	1.39662	2.95397	3.40909	0.0455112	0.383514	1.4258	2.96769	3.81181	0.0461258	0.304104	1.0209	3.21964	0.407809	0.706929	0.895902	0.244857	0.232547	0.126733	2.72281	3.20475	3.23459	0.221328	0.104734	0.071359	2.47116	2.88722	2.81006	3.17977	3.31972	3.11477	3.28956	3.15395	3.26027	4.58602	6.51173	6.02719	7.7866	8.99451	7.76409	8.62699	7.84834	8.66936	747	1164	1167	1048
68481	NM_001001880,NM_001083897,NM_001347128	Mpzl1	myelin protein zero-like 1	1.32292	2.16068	4.73972	0.0253409	0.377221	1.07388	2.01898	0.749584	0.525423	0.708548	-1.23191	2.2164	-1.93127	0.141604	0.673993	0.147535	0.2376	0.26986	1.96823	2.37195	2.07105	0.051943	0.138089	0.231853	1.93715	2.02819	1.93934	2.51824	2.24387	2.35375	1.91561	1.96	2.33754	2.82234	3.15611	2.84673	4.59931	3.83519	4.25808	2.64649	2.7749	4.11709	307	415	399	452
68493	NM_026742	Ndufaf4	NADH dehydrogenase (ubiquinone) 1 alpha subcomplex, assembly factor 4	1.25117	3.2696	5.52826	0.0174193	0.365185	1.3303	3.31143	4.66761	0.0108064	0.296725	1.06324	3.47918	1.22413	0.329127	0.726258	0.101287	0.152791	0.125176	3.11195	3.43523	3.5237	0.094697	0.035937	0.119907	3.00455	3.14783	3.18346	3.39454	3.44851	3.46264	3.65557	3.49431	3.42122	7.06237	8.02374	8.1412	9.22049	9.94908	10.1173	11.5046	10.1826	9.81812	1317	1643	1806	1421
68510	NM_026748	Ints1	integrator complex subunit 1	-1.23026	4.50554	-2.79571	0.0909712	0.421556	-1.33089	4.44653	-3.23534	0.0360457	0.296725	-1.08179	4.30145	-1.40201	0.268517	0.70023	0.185219	0.220773	0.140125	4.6575	4.35854	4.24512	0.178062	0.050992	0.130517	4.85717	4.60019	4.51516	4.36207	4.40768	4.30588	4.09442	4.32229	4.31863	27.9687	23.4408	21.7963	19.2136	19.9089	18.8957	16.0858	19.1284	19.1422	10209	9395	9466	5797
68525	NM_145920	Evc2	Ellis van Creveld syndrome 2	-1.31967	2.69843	-3.07994	0.0644191	0.396521	1.04153	2.93513	0.380357	0.723909	0.843365	1.37448	2.72555	4.25689	0.024606	0.673993	0.225045	0.267328	0.18671	2.90593	2.50575	2.96463	0.208865	0.083791	0.166853	2.95433	2.67711	3.08634	2.53209	2.41195	2.57321	2.81444	2.93522	3.14423	6.76684	5.54277	7.51705	4.64747	4.42785	5.09865	5.90272	6.51506	7.91905	1428	1284	1887	811
68554	NM_001177402,NM_001177403	Cebpzos	CCAAT/enhancer binding protein (C/EBP), zeta, opposite strand	1.16612	3.1642	5.25932	0.00688403	0.363862	1.30553	3.2419	4.50216	0.0315094	0.296725	1.11955	3.35747	1.86484	0.172032	0.676502	0.073019	0.147977	0.151319	3.05528	3.277	3.43992	0.046537	0.056268	0.140469	3.01232	3.04881	3.10471	3.2188	3.28109	3.33111	3.52102	3.52102	3.27772	7.09825	7.43346	7.62785	8.05301	8.71585	9.16755	10.421	10.3992	8.78573	525	609	679	485
68563	NM_026767	Dpm3	dolichyl-phosphate mannosyltransferase polypeptide 3	-1.15724	3.97292	-1.99639	0.153409	0.475686	-1.36754	3.84725	-3.79255	0.0448837	0.30384	-1.18173	3.74659	-1.61276	0.183408	0.677655	0.182789	0.206237	0.258714	4.07966	3.86897	3.62807	0.067129	0.170017	0.195006	4.15667	4.04878	4.03352	3.72378	3.82714	4.056	3.49616	3.85207	3.53599	16.8974	15.6241	15.3753	11.9076	13.1458	15.713	10.2445	13.3478	10.7064	431	438	467	252
68566	NM_001190385,NM_001190386,NM_026769	Caly	calcyon neuron-specific vesicular protein	-1.34418	6.52465	-3.35539	0.0320807	0.378503	-1.20172	6.60762	-3.44858	0.0696366	0.326087	1.11855	6.39508	1.57282	0.253034	0.695671	0.220273	0.133146	0.177987	6.7415	6.31478	6.4764	0.13147	0.176737	0.021057	6.88468	6.71359	6.62622	6.3943	6.11225	6.43778	6.50043	6.46117	6.4676	119.32	104.295	97.465	81.4112	66.279	85.1969	92.6497	88.4542	86.8321	6725	6461	6398	3791
68728	NM_178111	Trp53inp2	transformation related protein 53 inducible nuclear protein 2	1.36243	4.17039	3.73762	0.0491225	0.388364	1.00208	3.95476	0.0731952	0.945957	0.971159	-1.35961	4.17197	-3.82433	0.0560886	0.673993	0.206767	0.070897	0.200722	3.95326	4.39945	3.95626	0.061196	0.197504	0.035797	3.90699	3.93015	4.02265	4.56506	4.45243	4.18086	3.92358	3.99452	3.95068	14.136	14.4192	15.2438	22.2319	20.534	17.2655	14.1345	14.8731	14.6331	2854	3197	3662	3710
68775	NM_001159632,NM_133699	Atp6v1c2	ATPase, H+ transporting, lysosomal V1 subunit C2	-1.32716	0.496877	-5.3133	0.0211222	0.371718	-1.01892	0.727716	-0.256234	0.810438	0.896198	1.30252	0.487733	4.74369	0.0284111	0.673993	0.133113	0.182747	0.139225	0.741359	0.333019	0.714324	0.12596	0.043047	0.132403	0.79303	0.597781	0.833267	0.307314	0.382716	0.309027	0.803047	0.777791	0.562136	0.725867	0.538212	0.830134	0.221451	0.292981	0.240082	0.689085	0.661995	0.504893	60	49	81	16
68789	NR_015549,NR_027952,NR_027953	Trmt61b	tRNA methyltransferase 61B	-1.17969	2.23105	-1.28621	0.280214	0.581656	1.54263	2.64773	3.20097	0.0371109	0.296725	1.81982	2.51004	5.70304	0.00507348	0.673993	0.321049	0.3384	0.262341	2.35344	2.11503	2.97883	0.272731	0.169383	0.20033	2.52067	2.03872	2.50093	2.22951	1.92045	2.19513	3.13772	3.04497	2.75379	4.79195	3.18627	4.69327	3.58124	2.83693	3.68648	7.71771	7.19744	5.80288	219	241	284	148
68917	NM_026871	Hint2	histidine triad nucleotide binding protein 2	-1.31678	3.96498	-7.82373	0.00431933	0.363862	-1.19765	4.03626	-4.33174	0.028203	0.296725	1.09947	3.83923	1.91762	0.13055	0.673993	0.087894	0.104045	0.123569	4.16846	3.77144	3.90825	0.040506	0.078004	0.095837	4.12267	4.19963	4.18306	3.80597	3.68213	3.82622	4.00047	3.91511	3.80916	16.4309	17.4531	17.1691	12.7462	11.8521	13.3222	14.9312	14.0287	13.1479	499	582	620	320
68947	NM_175140	Chst8	carbohydrate (N-acetylgalactosamine 4-0) sulfotransferase 8	-1.31976	2.61739	-9.51864	0.0041391	0.363862	-1.18627	2.69914	-2.52647	0.0938091	0.349977	1.11253	2.50063	1.69493	0.224905	0.687234	0.072835	0.168945	0.15721	2.82517	2.4249	2.57874	0.067574	0.02718	0.154842	2.76629	2.89895	2.81028	2.40315	2.41618	2.45537	2.47676	2.50254	2.75691	5.83535	6.57237	6.02769	4.1891	4.44876	4.62354	4.35649	4.49267	5.81681	718	888	883	426
68952	NM_001146347,NM_026884,NM_029978	Fam57b	family with sequence similarity 57, member B	1.12367	3.22321	1.51105	0.205359	0.522456	-1.32677	2.92914	-3.37193	0.0287125	0.296725	-1.49085	3.00657	-4.82114	0.00904965	0.673993	0.192819	0.209535	0.206983	3.14019	3.30841	2.73228	0.138279	0.134381	0.157429	3.29264	3.10509	3.02285	3.44954	3.29371	3.18199	2.56081	2.76573	2.87029	8.82993	7.7993	7.17865	9.64694	8.81694	8.22027	4.67711	5.65121	6.40702	1044	987	1000	936
68955	NM_026886	Srrm4	serine/arginine repetitive matrix 4	1.18382	2.83743	4.14017	0.0383029	0.382752	-1.10789	2.64337	-1.86886	0.189647	0.437938	-1.31154	2.7592	-4.11326	0.0176844	0.673993	0.101846	0.136994	0.164755	2.71832	2.96176	2.5705	0.031588	0.096824	0.133302	2.74753	2.6848	2.72262	3.07032	2.93062	2.88434	2.42669	2.68993	2.59489	5.75024	5.57665	5.61976	7.13062	6.69465	6.51699	4.16336	5.31158	5.1447	2206	2349	2565	2261
69068	NM_026931	1810011O10Rik	RIKEN cDNA 1810011O10 gene	-1.37448	0.595727	-4.59559	0.0356545	0.381682	-1.23808	0.696958	-2.7409	0.0657633	0.323164	1.11018	0.478431	2.45229	0.101933	0.673993	0.172952	0.194696	0.106503	0.86783	0.408941	0.55973	0.168042	0.040919	0.098328	0.812156	1.05664	0.73469	0.454966	0.39518	0.376676	0.558741	0.461901	0.65855	0.747902	1.12943	0.702691	0.34656	0.304242	0.304851	0.428781	0.34797	0.614501	52	85	58	20
69109	NM_197989	Fam58b	family with sequence similarity 58, member B	-1.33597	3.25461	-5.86623	0.0186414	0.366387	-1.06726	3.42297	-1.09257	0.377954	0.600515	1.25177	3.21027	3.00587	0.0417429	0.673993	0.123385	0.148887	0.18668	3.47025	3.05236	3.37634	0.03565	0.118122	0.144556	3.47871	3.50091	3.43113	3.02151	2.95273	3.18285	3.4977	3.21641	3.41489	10.2071	10.3948	9.76475	6.83432	6.8004	8.22405	10.2585	8.21524	9.7636	642	717	730	355
69227	NM_001040396	Selt	selenoprotein T	1.34313	5.6301	5.14658	0.00932421	0.363862	1.28383	5.59865	5.19904	0.0303982	0.296725	-1.04619	5.81426	-1.34295	0.296805	0.713252	0.143233	0.120084	0.084023	5.42132	5.84692	5.78177	0.118059	0.081103	0.021958	5.2893	5.45789	5.51677	5.85717	5.92241	5.76118	5.79047	5.79805	5.7568	38.8933	42.9173	44.5948	55.8294	57.7248	53.023	56.1637	54.9572	53.1669	7125	8633	9720	8454
69329	NM_001347062,NM_027041	Cfap206	cilia and flagella associated protein 206	-1.17606	0.60867	-1.43596	0.253202	0.558768	1.16515	0.839844	1.41582	0.272822	0.514969	1.37029	0.693802	5.54949	0.00709092	0.673993	0.282208	0.269771	0.141849	0.736792	0.502827	0.95731	0.257193	0.11616	0.081413	0.623735	0.555493	1.03115	0.636902	0.432479	0.439099	0.934463	0.889762	1.04771	0.541663	0.494513	1.10145	0.523689	0.341223	0.363185	0.853474	0.809299	1.11924	59	61	123	50
69352	NM_178617	Necab1	N-terminal EF-hand calcium binding protein 1	1.01281	5.50899	0.196578	0.854312	0.936908	1.34123	5.70767	7.3501	0.0165884	0.296725	1.32427	5.71719	5.45989	0.0307081	0.673993	0.161828	0.099812	0.128541	5.49982	5.51818	5.92338	0.099066	0.127962	0.012181	5.43421	5.45146	5.61377	5.55121	5.37695	5.6264	5.92816	5.93244	5.90953	42.6991	42.6452	47.9274	45.4489	39.8514	48.7444	62.364	61.1164	58.8584	10785	11827	14402	9488
69408	NM_139139	Dnajc17	DnaJ heat shock protein family (Hsp40) member C17	-1.3208	2.8211	-3.17627	0.035588	0.381682	-1.25477	2.86054	-3.36895	0.0334918	0.296725	1.05262	2.66426	0.657341	0.555684	0.827522	0.218893	0.168337	0.194944	3.02893	2.62752	2.70151	0.13829	0.169676	0.095985	2.86926	3.10684	3.1107	2.8186	2.49446	2.56951	2.71984	2.787	2.59768	6.32992	7.80423	7.66531	5.8497	4.73329	5.08851	5.48986	5.74924	5.15539	328	444	472	251
69440	NM_027081	Dennd6b	DENN/MADD domain containing 6B	-1.20088	3.60813	-1.44583	0.229334	0.541046	-1.35037	3.51925	-3.6836	0.0361036	0.296725	-1.12448	3.39281	-1.0707	0.377182	0.746963	0.316374	0.203768	0.273815	3.74259	3.4785	3.30923	0.182536	0.258404	0.090563	3.84978	3.84617	3.53182	3.18122	3.64934	3.60493	3.21354	3.3936	3.32056	13.5464	13.424	10.5726	7.79821	11.612	11.3431	8.22077	9.41693	9.07219	3206	3488	2977	1526
69513	NR_015521	1700030C10Rik	RIKEN cDNA 1700030C10 gene	-1.12008	0.660427	-1.6879	0.176524	0.499396	-1.3146	0.513345	-3.62302	0.0326387	0.296725	-1.17367	0.453686	-1.86399	0.137617	0.673993	0.167876	0.188658	0.214675	0.747272	0.583675	0.352646	0.094045	0.139061	0.163546	0.641507	0.821482	0.778826	0.569166	0.729422	0.452436	0.540239	0.24003	0.27767	0.55553	0.789078	0.762398	0.46051	0.658151	0.37517	0.412408	0.168886	0.230374	50	77	81	34
69590	NM_027127	Gpx8	glutathione peroxidase 8 (putative)	1.02091	1.75154	0.205712	0.849797	0.935106	1.33179	1.93234	3.80549	0.0201397	0.296725	1.30451	1.94888	2.51978	0.0753013	0.673993	0.251346	0.18814	0.263617	1.73668	1.76653	2.15004	0.120576	0.220536	0.144423	1.61819	1.85924	1.73262	1.76281	1.54788	1.9889	2.29885	2.14082	2.01045	2.04104	2.70237	2.35015	2.33644	1.95323	3.07186	3.73094	3.28753	3.12143	107	155	146	101
69605	NM_001110209,NM_027133	Lnp	limb and neural patterns	1.25011	3.88735	3.1102	0.0431386	0.382902	1.33649	3.93332	3.5851	0.0233643	0.296725	1.06909	4.09962	0.987732	0.383993	0.750732	0.179351	0.202161	0.169025	3.72966	4.05171	4.1481	0.149108	0.099667	0.136514	3.5579	3.82597	3.8051	4.06439	4.14443	3.94631	4.25563	4.19416	3.99452	10.8426	13.261	12.9451	15.3713	16.6427	14.5106	18.1704	17.2925	15.0844	4844	6504	6884	5676
69713	NM_027181	Pin4	protein (peptidyl-prolyl cis/trans isomerase) NIMA-interacting, 4 (parvulin)	-1.36076	3.85353	-4.47883	0.0438652	0.382902	-1.05945	4.04026	-0.579401	0.620147	0.775245	1.28439	3.814	2.07692	0.11531	0.673993	0.171861	0.249078	0.301129	4.08213	3.63772	3.99881	0.021184	0.170551	0.248176	4.09953	4.08833	4.05854	3.63216	3.47003	3.81099	4.28364	3.8837	3.82909	16.1322	16.1417	15.6291	11.0693	10.0863	13.1507	18.6324	13.7061	13.3029	394	433	454	224
69784	NM_001145198	1500009L16Rik	RIKEN cDNA 1500009L16 gene	-1.05601	3.0214	-0.715183	0.518599	0.747909	1.24309	3.2141	3.73621	0.0206155	0.296725	1.31272	3.17255	3.68951	0.0287528	0.673993	0.190428	0.145534	0.184289	3.06097	2.98234	3.3749	0.108353	0.156597	0.097159	3.18594	2.99327	3.0037	2.8775	2.90717	3.16235	3.39877	3.4579	3.26803	8.14073	7.14854	7.04565	6.12117	6.58981	8.0727	9.50509	9.93895	8.72044	499	481	514	310
69871	NM_027242	Ppp1r35	protein phosphatase 1, regulatory subunit 35	1.35278	2.95614	7.3618	0.00859325	0.363862	1.20839	2.87951	4.36646	0.0217367	0.296725	-1.11949	3.09964	-4.52374	0.0131598	0.673993	0.102562	0.108326	0.062347	2.7462	3.18212	3.01929	0.095829	0.036548	0.050511	2.66936	2.85358	2.71567	3.14019	3.2072	3.19898	3.0748	2.97603	3.00704	5.39382	6.35039	5.58747	7.53312	8.25523	8.32655	7.32524	6.80687	7.10926	260	336	321	301
69920	NM_027259	Polr2i	polymerase (RNA) II (DNA directed) polypeptide I	-1.37722	3.88541	-7.01306	0.00449869	0.363862	-1.24165	3.96394	-2.85904	0.0578976	0.314291	1.10918	3.73539	1.50485	0.246195	0.69332	0.114043	0.189174	0.172066	4.12315	3.66139	3.81088	0.097944	0.05842	0.161845	4.22858	4.035	4.10586	3.61775	3.72776	3.63865	3.99718	3.70496	3.73051	17.8021	15.4902	16.2317	10.9448	12.2146	11.6299	14.8961	11.9908	12.4497	631	603	684	321
69981	NM_133718	Tmem30a	transmembrane protein 30A	1.28981	7.37222	2.66488	0.0618317	0.39448	1.40825	7.43377	3.89574	0.0287251	0.296725	1.09183	7.62119	1.25761	0.282114	0.705816	0.238636	0.219588	0.174556	7.19092	7.55808	7.68482	0.193257	0.139996	0.104264	6.98563	7.21783	7.36932	7.45149	7.71663	7.50613	7.78337	7.69544	7.57566	128.335	151.918	164.789	167.466	199.835	183.611	231.943	212.734	190.218	24102	31330	36821	25997
70059	NM_001171002,NM_027299	Degs2	delta(4)-desaturase, sphingolipid 2	-1.39187	0.975513	-4.40829	0.0165926	0.3646	-1.23749	1.07815	-1.84214	0.150786	0.402361	1.12476	0.846302	1.11997	0.353113	0.735552	0.187429	0.289042	0.262313	1.24276	0.765733	0.935349	0.157903	0.100976	0.242099	1.39616	1.25141	1.08071	0.649335	0.829826	0.818038	0.778826	0.813017	1.2142	1.6474	1.43338	1.16986	0.539131	0.790127	0.805893	0.661951	0.713497	1.38525	118	122	132	48
70099	NM_133786	Smc4	structural maintenance of chromosomes 4	1.11568	1.57204	1.57136	0.229959	0.541179	1.32812	1.68738	8.38358	0.00111143	0.296725	1.19042	1.77426	2.51071	0.103176	0.673993	0.174071	0.08458	0.17348	1.49506	1.65298	1.90445	0.060659	0.16316	0.058943	1.44037	1.48449	1.56031	1.57441	1.54397	1.84056	1.90142	1.84708	1.96485	1.73017	1.87066	1.98559	1.90181	1.9462	2.69043	2.61175	2.50278	2.98965	363	431	495	330
70118	NM_027323	Srrd	SRR1 domain containing	-1.35852	3.06772	-6.10414	0.00387583	0.363862	-1.19031	3.16853	-4.5761	0.042816	0.300653	1.14131	2.94846	3.98321	0.055006	0.673993	0.125427	0.095133	0.082919	3.29669	2.85466	3.04535	0.094621	0.082332	0.009848	3.34842	3.35416	3.18748	2.8454	2.94123	2.77734	3.03501	3.04641	3.05462	9.23856	9.38426	8.1549	5.97183	6.75288	5.9921	7.08204	7.20383	7.40506	527	588	554	282
70155	NM_001081079	Ogfrl1	opioid growth factor receptor-like 1	1.45915	5.52235	7.83988	0.0032817	0.363862	1.25925	5.42024	3.43359	0.051559	0.307175	-1.15874	5.69436	-1.96251	0.131784	0.673993	0.120435	0.167762	0.187602	5.2565	5.80164	5.58907	0.06105	0.103815	0.156259	5.32043	5.25027	5.19881	5.79293	5.90953	5.70245	5.73562	5.60695	5.42464	39.5726	37.1292	35.5167	53.9051	56.9841	51.0536	53.8961	47.7231	42.4559	9837	10134	10504	11075
70312	NM_027381	Cactin	cactin, spliceosome C complex subunit	-1.30099	3.15576	-4.2496	0.0156818	0.363862	-1.25237	3.1848	-3.59492	0.0266542	0.296725	1.03882	2.99901	0.536283	0.620205	0.857014	0.15472	0.156422	0.177468	3.35127	2.97166	3.02661	0.091954	0.124429	0.126539	3.45597	3.31422	3.28362	2.94409	2.86333	3.10757	2.8821	3.11754	3.0802	10.0265	9.1106	8.8241	6.44899	6.37259	7.71879	6.23169	7.63842	7.55018	1402	1399	1468	746
70314	NM_030566	Rabep2	rabaptin, RAB GTPase binding effector protein 2	-1.31574	2.1449	-3.12661	0.0492933	0.388364	-1.09011	2.28888	-1.27114	0.275358	0.51673	1.20699	2.08738	2.02076	0.122331	0.673993	0.219305	0.1696	0.232634	2.35196	1.95608	2.22749	0.106631	0.191637	0.131887	2.41569	2.41133	2.22886	1.81874	1.87449	2.17501	2.15944	2.3795	2.14353	4.40655	4.38103	3.73	2.45233	2.72023	3.61396	3.29739	4.04789	3.50041	575	627	579	265
70333	NM_145822	Cd3eap	CD3E antigen, epsilon polypeptide associated protein	-1.34071	2.97665	-3.97527	0.0375678	0.382399	-1.29442	3.00374	-8.35858	0.00247836	0.296725	1.03576	2.79789	0.496771	0.664291	0.876736	0.184302	0.077149	0.176731	3.19565	2.77266	2.82335	0.065899	0.172118	0.040116	3.2082	3.12439	3.25438	2.89075	2.57517	2.85205	2.82012	2.86498	2.78494	8.25568	7.88598	8.57928	6.19241	5.0678	6.35829	5.93436	6.17386	5.96659	952	998	1177	590
70380	NM_001290514,NM_027409,NR_110964	Mospd1	motile sperm domain containing 1	1.24433	2.72707	2.45717	0.12638	0.448736	1.40442	2.80826	4.54689	0.0387033	0.297571	1.12865	2.97533	1.05975	0.350784	0.735534	0.222303	0.186646	0.285374	2.57394	2.88931	3.06391	0.037531	0.219112	0.182834	2.53505	2.60995	2.57682	2.64432	3.06653	2.95707	3.27499	2.95463	2.96212	4.84731	5.19532	4.97923	5.08442	7.39771	6.91706	8.55739	6.65935	6.87337	559	652	683	479
70435	NM_198411	Inf2	inverted formin, FH2 and WH2 domain containing	1.43764	2.93866	4.46229	0.0362835	0.381682	-1.01796	2.67558	-0.513141	0.636606	0.785094	-1.46345	2.92459	-4.57452	0.0291794	0.673993	0.203276	0.086676	0.208011	2.68845	3.21215	2.66277	0.05275	0.196312	0.068776	2.7122	2.628	2.72516	3.19653	3.41581	3.02412	2.68083	2.58677	2.72072	5.58789	5.27408	5.6258	7.90369	9.72101	7.27285	5.28604	4.85486	5.64664	1320	1368	1581	1543
70481	NM_027438	Pnma1	paraneoplastic antigen MA1	-1.35851	1.89739	-8.48117	0.00107683	0.363862	-1.00528	2.12743	-0.110367	0.918498	0.956463	1.35137	1.894	6.20452	0.00568229	0.673993	0.090271	0.119217	0.121274	2.13123	1.68921	2.12363	0.061863	0.06574	0.10191	2.18171	2.14976	2.06222	1.68038	1.62833	1.75892	2.02279	2.22658	2.12152	3.54919	3.5178	3.2061	2.15526	2.13951	2.47273	2.93269	3.55929	3.43839	430	468	462	216
70546	NM_178395	Zdhhc2	zinc finger, DHHC domain containing 2	1.27973	4.41737	3.85694	0.0208365	0.369539	1.3303	4.44415	4.9514	0.0155437	0.296725	1.03952	4.62675	0.826474	0.460227	0.784904	0.159798	0.144035	0.117176	4.24304	4.59887	4.65479	0.127576	0.096228	0.066861	4.0965	4.30318	4.32942	4.49553	4.61519	4.6859	4.68288	4.70302	4.57846	16.1153	18.7896	18.9295	21.1464	23.0439	24.8492	25.1942	25.3489	23.014	2066	2645	2887	2241
70615	NM_027480	Ankrd24	ankyrin repeat domain 24	-1.3211	2.57536	-4.70883	0.0120487	0.363862	-1.31498	2.57898	-6.78531	0.00428355	0.296725	1.00466	2.38566	0.0874098	0.936254	0.977751	0.147772	0.10084	0.132758	2.78405	2.38231	2.38901	0.084795	0.121022	0.054575	2.80379	2.85724	2.69113	2.30558	2.52183	2.31953	2.34091	2.44832	2.3778	6.00615	6.3603	5.48004	3.82672	4.8496	4.11615	3.86643	4.28449	4.26433	1128	1311	1224	594
70617	NM_027482	5730508B09Rik	RIKEN cDNA 5730508B09 gene	1.17419	1.2944	2.13497	0.110167	0.437891	1.32093	1.36989	6.18066	0.0116429	0.296725	1.12497	1.49794	1.80802	0.195104	0.680103	0.187942	0.11253	0.162752	1.18374	1.41541	1.5853	0.103675	0.15676	0.043755	1.24213	1.06404	1.24505	1.44907	1.5526	1.24455	1.62925	1.54174	1.58489	1.38006	1.14255	1.42166	1.65415	1.9596	1.40367	1.98474	1.812	2.07913	114	104	140	113
70620	NM_001159351,NM_023585	Ube2v2	ubiquitin-conjugating enzyme E2 variant 2	1.16044	3.88248	2.26223	0.0894661	0.419523	1.35859	3.99157	3.81603	0.0200724	0.296725	1.17075	4.10345	2.11951	0.111533	0.673993	0.164362	0.200668	0.18586	3.77663	3.9913	4.21874	0.127943	0.103177	0.154591	3.6306	3.83027	3.86902	3.87224	4.0473	4.05438	4.35048	4.25719	4.04856	11.4309	13.3001	13.5486	13.4175	15.573	15.6854	19.5995	18.2139	15.7867	3451	4408	4864	3346
70646	NM_027492	Naa30	N(alpha)-acetyltransferase 30, NatC catalytic subunit	1.20166	4.04122	3.99262	0.0290297	0.377666	1.3408	4.11699	6.62581	0.010522	0.296725	1.11579	4.2542	4.15223	0.0157883	0.673993	0.114974	0.1106	0.065933	3.91087	4.17591	4.33397	0.102724	0.051642	0.040991	3.79228	3.96806	3.97227	4.11637	4.20268	4.20866	4.36761	4.34598	4.28831	12.9407	14.765	14.6627	15.9972	17.3152	17.612	19.7664	19.4131	18.7711	2941	3685	3965	3006
70717	NM_027519	Medag	mesenteric estrogen dependent adipogenesis	1.31344	2.74386	1.74093	0.158715	0.482622	1.67081	2.90096	3.48149	0.0295904	0.296725	1.27209	3.11634	1.81463	0.145569	0.673993	0.391342	0.368425	0.331399	2.55422	2.94757	3.29477	0.299216	0.252227	0.214958	2.28338	2.50387	2.87542	3.2248	2.88627	2.73165	3.34106	3.48282	3.06044	3.92171	4.77526	6.3598	8.09732	6.47948	5.7557	9.03575	10.1026	7.43086	579	774	1117	988
70726	NM_145154	Angptl6	angiopoietin-like 6	-1.38095	2.56108	-6.43234	0.00336085	0.363862	-1.26405	2.63002	-3.9857	0.0218904	0.296725	1.09248	2.40176	1.41332	0.234314	0.691402	0.12539	0.146908	0.156385	2.80447	2.33881	2.46641	0.080151	0.096429	0.123117	2.88078	2.81167	2.72096	2.41061	2.2292	2.37661	2.3635	2.60281	2.43294	6.38735	6.14925	5.60793	4.22117	3.79567	4.32744	3.9445	4.91835	4.49053	513	542	536	281
70729	NM_001109985,NM_027528	Nos1ap	nitric oxide synthase 1 (neuronal) adaptor protein	1.09175	5.32501	0.917396	0.442729	0.698657	-1.2872	5.07669	-3.6256	0.0422462	0.299907	-1.4053	5.13741	-3.04654	0.0442223	0.673993	0.239098	0.174005	0.279077	5.26207	5.38871	4.89783	0.069144	0.228882	0.159678	5.33952	5.24013	5.20655	5.49412	5.54589	5.12612	4.84628	5.07692	4.7703	40.1174	36.8685	35.7153	43.5144	44.7687	34.0076	28.4714	33.0476	26.4537	5730	5821	6047	5095
70747	NM_001243132,NM_027533	Tspan2	tetraspanin 2	2.05939	4.22703	4.37443	0.0204183	0.368873	1.6367	4.07786	2.3087	0.116293	0.368075	-1.25826	4.61144	-0.937406	0.406166	0.761015	0.412664	0.533255	0.612376	3.73792	4.78013	4.44871	0.19956	0.361203	0.494507	3.6217	3.96835	3.6237	4.41341	4.79145	5.13555	4.33687	4.0197	4.98956	11.3386	14.7656	11.3276	19.8555	26.394	34.1998	19.4252	15.1224	30.986	2460	3469	2935	3589
70753	NR_045141	6330415B21Rik	RIKEN cDNA 6330415B21 gene	1.29152	1.05062	3.74766	0.0520363	0.388364	-1.03109	0.859803	-0.430044	0.699699	0.828298	-1.33168	1.02398	-8.87767	0.00167693	0.673993	0.170573	0.177912	0.080625	0.882173	1.25124	0.838	0.164693	0.0444	0.067298	0.692019	0.97951	0.974989	1.21867	1.30182	1.23325	0.833912	0.907248	0.772839	0.606432	1.01488	1.01938	1.25261	1.48817	1.38528	0.721393	0.832978	0.747404	70	127	139	118
70839	NM_027571	P2ry12	purinergic receptor P2Y, G-protein coupled 12	1.16927	4.25769	1.07004	0.371328	0.648616	1.40523	4.38492	3.93102	0.0178062	0.296725	1.2018	4.50263	1.22657	0.310292	0.720133	0.365182	0.216253	0.374488	4.14638	4.37199	4.63719	0.141213	0.336775	0.163781	4.26457	3.99	4.18458	4.17631	4.1788	4.76086	4.82611	4.55004	4.5354	18.3179	15.0178	17.1986	16.6371	17.0275	26.2929	28.1798	22.4658	22.3	2198	1979	2455	1650
70911	NM_001162846,NM_178621	Phyhipl	phytanoyl-CoA hydroxylase interacting protein-like	1.38473	4.56975	5.5562	0.0117627	0.363862	1.09983	4.40908	2.18947	0.0979929	0.351359	-1.25904	4.64144	-3.68659	0.0271423	0.673993	0.146391	0.108601	0.156134	4.34097	4.81058	4.47825	0.066509	0.130411	0.085853	4.31669	4.41621	4.29001	4.95595	4.77189	4.70388	4.449	4.41085	4.57491	19.0914	20.6445	18.35	29.1829	26.0659	25.1872	21.1691	20.2978	22.9336	2815	3338	3216	3550
70974	NM_027629	Pgm2l1	phosphoglucomutase 2-like 1	1.29698	6.91368	4.06705	0.0154334	0.363862	1.30107	6.91589	3.15881	0.040774	0.298153	1.00315	7.10607	0.0386479	0.971346	0.99018	0.15977	0.208199	0.203549	6.72864	7.1038	7.10834	0.117135	0.108655	0.172123	6.60118	6.75318	6.83157	7.12639	7.19939	6.98563	7.19725	7.21783	6.90995	98.8081	107.491	112.381	133.647	137.428	125.115	151.965	147.941	118.662	43735	52245	59182	48897
71207	NM_027722	Nudt4	nudix (nucleoside diphosphate linked moiety X)-type motif 4	1.24568	5.28094	4.93289	0.00790095	0.363862	1.34796	5.33589	8.48794	0.00292166	0.296725	1.08211	5.49841	2.16353	0.117889	0.673993	0.111281	0.087904	0.091141	5.12485	5.44178	5.55562	0.076824	0.080508	0.042722	5.14244	5.04075	5.19135	5.34921	5.49547	5.48065	5.53972	5.60402	5.52313	34.9616	31.8475	35.2454	39.0702	43.5062	43.6079	46.0817	47.6488	45.3121	5797	5798	6953	5355
71436	NM_001172160,NM_178382	Flrt3	fibronectin leucine rich transmembrane protein 3	1.06249	3.56705	1.13139	0.327058	0.616439	1.34745	3.73251	5.54407	0.00674403	0.296725	1.26819	3.77855	5.34474	0.0059086	0.673993	0.133887	0.13441	0.111081	3.52359	3.61105	3.95382	0.108749	0.078098	0.078991	3.46499	3.45671	3.64907	3.68701	3.53097	3.61516	4.03676	3.94522	3.87948	10.1027	10.0617	11.5286	11.5634	10.5894	11.4373	15.3326	14.3368	13.8034	2090	2315	2874	1990
71750	NM_001168292,NM_001168293,NM_027900	R3hdm2	R3H domain containing 2	1.12067	4.92385	1.19106	0.303795	0.600399	-1.1974	4.7106	-2.24629	0.0881288	0.34315	-1.34189	4.78988	-3.12178	0.0400705	0.673993	0.239023	0.200404	0.235397	4.84235	5.00671	4.58244	0.14471	0.190239	0.138639	4.89431	4.67883	4.9539	5.18596	5.02706	4.80712	4.42315	4.64835	4.67584	28.6674	24.6986	29.7779	34.5806	30.9493	27.2083	20.7347	24.3005	24.7314	6066	5700	7493	6032
71900	NM_027992	Tmem106b	transmembrane protein 106B	1.1788	5.60855	2.78817	0.0614084	0.39448	1.31565	5.6856	4.70848	0.0155681	0.296725	1.1161	5.80716	2.59228	0.0606769	0.673993	0.147424	0.145589	0.105877	5.49115	5.72847	5.88693	0.125937	0.07664	0.073049	5.34616	5.55403	5.57327	5.6459	5.79734	5.74216	5.97096	5.8513	5.83853	40.2616	45.7872	46.6029	48.416	53.1883	52.5577	64.6528	57.3359	56.0162	12565	15692	17304	12490
71901	NM_001159583,NM_027993	Fam219a	family with sequence similarity 219, member A	1.13072	5.20903	1.52255	0.232627	0.543162	-1.19696	4.98979	-1.85786	0.138553	0.389261	-1.35343	5.07541	-4.27209	0.0231869	0.673993	0.201632	0.241808	0.177019	5.12117	5.29841	4.86179	0.184107	0.08222	0.156766	5.33224	4.99369	5.03756	5.39325	5.25469	5.24728	4.68961	4.99626	4.8995	39.8771	30.7496	31.5262	40.3101	36.478	36.9425	25.3267	31.1775	29.0366	4311	3653	4056	3605
71929	NM_133739	Tmem123	transmembrane protein 123	1.20988	2.02809	3.42751	0.0572487	0.391903	1.38044	2.11513	4.83166	0.0306396	0.296725	1.14098	2.26331	1.58299	0.191306	0.680103	0.138898	0.16674	0.208187	1.89531	2.17017	2.36044	0.04332	0.13197	0.161015	1.86221	1.94434	1.87938	2.01796	2.23995	2.2526	2.46485	2.17501	2.44147	2.6211	2.94693	2.71134	2.95505	3.82476	3.88106	4.28625	3.40536	4.51191	386	477	476	360
71934	NM_024495	Car13	carbonic anhydrase 13	1.12941	0.466958	1.45927	0.229067	0.540944	1.39124	0.578415	3.3333	0.0290195	0.296725	1.23183	0.697287	2.48531	0.0781844	0.673993	0.208392	0.247532	0.209631	0.387352	0.562924	0.863722	0.17429	0.114237	0.17577	0.423576	0.197796	0.540683	0.468526	0.689916	0.530329	0.69411	1.04506	0.851994	0.34596	0.154394	0.488016	0.35843	0.611967	0.460954	0.57417	1.00342	0.849214	41	21	69	35
71982	NM_001127348,NM_001127349,NM_028035	Snx10	sorting nexin 10	1.17985	6.50728	3.86912	0.0193784	0.36839	1.32202	6.58737	6.46041	0.00327439	0.296725	1.12051	6.70924	2.93559	0.0426132	0.673993	0.106811	0.107978	0.096851	6.38907	6.62767	6.79182	0.082727	0.067563	0.069393	6.29555	6.41897	6.4527	6.54965	6.66668	6.66668	6.86763	6.7764	6.73144	79.6179	85.2474	86.1465	89.0693	96.0747	99.8443	121.7	109.239	105.333	10095	11862	12991	9332
72003	NM_001163032,NM_028052	Synpr	synaptoporin	1.0238	5.5929	0.203872	0.85204	0.935929	1.50822	5.8649	3.81564	0.050342	0.306736	1.47317	5.88272	6.789	0.00567292	0.673993	0.28828	0.269116	0.142595	5.57596	5.60989	6.16881	0.259996	0.12453	0.069467	5.39263	5.46174	5.87352	5.52086	5.55662	5.7522	6.20092	6.21642	6.0891	41.5423	42.9997	57.4129	44.6249	45.0854	52.758	75.0069	74.4266	66.9597	5541	6289	9135	4918
72018	NM_001313745,NM_001313746,NM_028058	Fundc1	FUN14 domain containing 1	1.24536	3.75471	3.68055	0.0370986	0.381682	1.35501	3.81263	3.46577	0.0282943	0.296725	1.08805	3.97673	1.14057	0.34981	0.735534	0.148972	0.219048	0.184884	3.59977	3.91633	4.03807	0.13415	0.064779	0.173164	3.45221	3.6327	3.71438	3.8683	3.99	3.89068	4.23789	3.94448	3.93184	10.0068	11.5314	12.086	13.3845	14.9421	13.91	17.9449	14.3314	14.4066	1512	1915	2173	1672
72098	NM_028097	Tmem68	transmembrane protein 68	1.17876	3.93616	2.02439	0.112986	0.439286	1.39722	4.05341	3.10983	0.0458238	0.30384	1.18533	4.17742	1.56832	0.204313	0.680798	0.203007	0.268766	0.270895	3.81931	4.05658	4.30187	0.141532	0.145535	0.228482	3.66682	3.84465	3.94646	3.91963	4.04071	4.2094	4.51442	4.33095	4.06024	11.7252	13.4105	14.3672	13.8743	15.5042	17.6158	22.1684	19.2271	15.9064	1568	1969	2285	1533
72102	NM_028099	Dusp11	dual specificity phosphatase 11 (RNA/RNP complex 1-interacting)	1.34441	2.89943	3.43297	0.0267459	0.377666	1.11552	2.77153	1.66986	0.194687	0.442228	-1.20518	2.9831	-2.66732	0.0807	0.673993	0.21542	0.163586	0.174843	2.69379	3.12076	2.8515	0.145939	0.158454	0.073908	2.52942	2.74383	2.80813	2.95839	3.27499	3.1289	2.77489	2.85724	2.92238	4.82926	5.80408	6.02238	6.49846	8.67095	7.84857	5.74461	6.12841	6.63698	1595	2105	2366	1774
72117	NM_001347239,NM_028108	Naa50	N(alpha)-acetyltransferase 50, NatE catalytic subunit	1.44123	4.47882	4.10944	0.0272855	0.377666	1.34967	4.43395	3.54307	0.050741	0.306811	-1.06784	4.70263	-1.34425	0.256489	0.697597	0.222248	0.211481	0.12202	4.22292	4.75022	4.65552	0.199035	0.098892	0.071479	3.99729	4.29785	4.37362	4.78758	4.825	4.6381	4.57392	4.68562	4.70703	15.0372	18.741	19.5235	25.9701	26.9795	23.9279	23.1194	24.9482	25.2294	3504	4790	5406	4997
72123	NM_001162903	Ccdc71l	coiled-coil domain containing 71 like	1.14442	3.10705	1.39886	0.263912	0.567976	1.34454	3.21774	5.56894	0.00517932	0.296725	1.17487	3.32009	1.69064	0.201254	0.680103	0.240966	0.13284	0.238194	3.01127	3.20588	3.43838	0.097402	0.220402	0.090328	2.90476	3.03322	3.09582	3.21679	2.98022	3.42062	3.54237	3.39331	3.37945	6.5316	7.34373	7.56328	8.03011	6.93546	9.82055	10.5804	9.41633	9.47852	1393	1720	1919	1416
72168	NM_001291070,NM_175178	Aifm3	apoptosis-inducing factor, mitochondrion-associated 3	-1.12423	4.44522	-0.869297	0.442	0.698	-1.38658	4.28825	-3.93437	0.0261856	0.296725	-1.23336	4.20754	-1.73247	0.198832	0.680103	0.336598	0.207585	0.302522	4.5305	4.36156	4.05896	0.180097	0.284364	0.10323	4.59832	4.66683	4.32633	4.26104	4.68253	4.14111	3.94199	4.13731	4.0976	23.3253	24.4318	18.8878	17.7387	24.2441	16.7128	14.3197	16.555	16.3346	2907	3297	2762	1847
72205	NM_001162996,NM_001347582,NM_028153	Eml2	echinoderm microtubule associated protein like 2	-1.27664	5.92043	-2.88776	0.0620263	0.39448	-1.39953	5.85173	-4.15877	0.0317654	0.296725	-1.09626	5.68019	-1.82894	0.14571	0.673993	0.21134	0.20197	0.125562	6.09923	5.74687	5.61428	0.186669	0.099093	0.077113	6.30944	6.0354	5.95284	5.63984	5.76535	5.83543	5.57239	5.70328	5.56718	80.0478	64.6595	60.5766	48.162	51.704	55.7465	47.5682	51.1332	46.5948	11777	10396	10581	5830
72425	NM_024254	Katnbl1	katanin p80 subunit B like 1	1.1874	2.66976	3.10321	0.0851774	0.416307	1.38382	2.77318	4.6901	0.0403233	0.297605	1.16542	2.90487	1.74157	0.160147	0.673993	0.138313	0.173074	0.219641	2.54873	2.79654	3.01739	0.020528	0.136781	0.171852	2.53342	2.54072	2.57206	2.65124	2.92282	2.81556	3.17588	3.04155	2.83473	4.84049	4.91403	4.96807	5.10699	6.66797	6.1932	7.94282	7.18094	6.21109	717	799	875	625
72514	NM_028263	Fgfbp3	fibroblast growth factor binding protein 3	1.2761	1.71409	3.15086	0.0482101	0.387651	1.41321	1.7793	4.2438	0.0174283	0.296725	1.10744	1.9712	1.7249	0.162129	0.675403	0.193356	0.203649	0.14784	1.54722	1.89896	2.04619	0.168823	0.094261	0.113893	1.43715	1.46291	1.74159	1.79733	1.91605	1.98351	1.98426	2.17763	1.97668	1.7255	1.82203	2.36498	2.40323	2.82775	3.05307	2.83907	3.41081	3.02785	156	181	254	179
72519	NM_028264	Tmem55a	transmembrane protein 55A	1.29374	4.31052	5.54209	0.012189	0.363862	1.3681	4.34896	12.1828	0.000431076	0.296725	1.05747	4.54043	1.2634	0.310614	0.720133	0.116118	0.064286	0.110529	4.12875	4.50029	4.58092	0.051959	0.103845	0.037855	4.07911	4.12437	4.18276	4.38229	4.57772	4.54088	4.61796	4.5423	4.58248	15.956	16.5896	17.1661	19.4707	22.4696	22.2997	24.0108	22.3414	23.0595	1867	2132	2390	1883
72634	NM_028307	Tdrkh	tudor and KH domain containing protein	1.30079	3.33915	2.95058	0.0434108	0.382902	1.18727	3.27632	2.23655	0.111077	0.362259	-1.09562	3.46773	-1.35216	0.260924	0.698266	0.222711	0.191787	0.168756	3.15484	3.53423	3.40249	0.170153	0.143695	0.08849	2.97565	3.17464	3.31422	3.64021	3.59181	3.37067	3.3317	3.50169	3.37406	6.87402	8.17521	9.00536	11.1329	11.1238	9.43524	8.97018	10.2405	9.43731	935	1221	1457	1252
72672	NM_028319	Zfp518a	zinc finger protein 518A	1.09846	2.35961	1.61592	0.208882	0.525481	1.33015	2.49015	3.69624	0.0211144	0.296725	1.21092	2.56266	3.0937	0.0600915	0.673993	0.145218	0.192869	0.154582	2.29284	2.42832	2.70443	0.131131	0.062391	0.141432	2.14239	2.38286	2.35327	2.39887	2.38611	2.49999	2.84416	2.70777	2.56136	3.41464	4.27761	4.14616	4.17597	4.33782	4.79141	6.03815	5.3888	5.00165	1199	1649	1732	1212
72699	NM_023684	Lime1	Lck interacting transmembrane adaptor 1	-1.38074	3.75567	-2.29345	0.108501	0.43612	-1.54504	3.66837	-5.6743	0.00614253	0.296725	-1.119	3.44809	-0.837374	0.474638	0.792178	0.351507	0.191585	0.335509	3.99559	3.53015	3.36795	0.154428	0.315768	0.113388	4.04251	4.12112	3.82314	3.17775	3.78741	3.62529	3.24977	3.47584	3.37823	15.5672	16.5594	13.0924	7.77145	12.7366	11.5281	8.4253	10.0479	9.47284	1565	1828	1566	646
72792	NM_001144992,NM_001144993	2810459M11Rik	RIKEN cDNA 2810459M11 gene	1.16547	2.60312	1.50575	0.220847	0.533945	1.32765	2.69169	3.16078	0.038516	0.297571	1.13915	2.80833	1.15343	0.314897	0.721106	0.254117	0.224054	0.282244	2.49501	2.71592	2.90388	0.132502	0.216838	0.180675	2.64796	2.41527	2.42179	2.65642	2.53505	2.9563	2.81751	2.7826	3.11153	5.31209	4.39591	4.38584	5.12818	4.91032	6.91509	5.9185	5.7314	7.73623	908	825	893	725
72852	NM_028372	Mblac2	metallo-beta-lactamase domain containing 2	1.10306	3.67581	1.20831	0.299482	0.59754	1.39089	3.83636	6.93151	0.0200405	0.296725	1.26093	3.91092	3.52311	0.0718265	0.673993	0.202857	0.118945	0.164444	3.60573	3.74725	4.08174	0.118863	0.164385	0.004399	3.50303	3.57822	3.73594	3.56047	3.81134	3.86993	4.08641	4.08112	4.07768	10.391	11.035	12.2784	10.5041	12.9716	13.6986	15.9737	15.9046	16.1264	2070	2414	2910	1730
72902	NM_001252620,NM_001252621,NM_023689	Spock3	sparc/osteonectin, cwcv and kazal-like domains proteoglycan 3	1.20188	4.38537	2.14768	0.137596	0.458802	1.33481	4.45818	4.89729	0.0139736	0.296725	1.11061	4.59506	1.1017	0.342637	0.732174	0.213947	0.147353	0.237944	4.25473	4.52001	4.67136	0.073719	0.200845	0.127587	4.1853	4.24679	4.3321	4.31147	4.71216	4.53641	4.77282	4.71314	4.52812	17.2372	18.1158	18.9531	18.4742	24.803	22.2318	26.9604	25.5377	22.2026	2795	3273	3706	2508
72946	NM_201226	Lrrc47	leucine rich repeat containing 47	-1.19624	3.5232	-3.90233	0.0176286	0.365185	-1.31792	3.44995	-4.94171	0.010721	0.296725	-1.10172	3.32571	-1.69981	0.171296	0.676502	0.114738	0.13959	0.142407	3.65482	3.39632	3.25656	0.078646	0.083545	0.115326	3.74562	3.611	3.60785	3.49245	3.35524	3.34126	3.17819	3.20251	3.38898	12.4835	11.3446	11.1949	9.98226	9.2619	9.23126	7.96117	8.12726	9.54663	2175	2171	2321	1438
72997	NR_040269,NR_040270	Kantr	Kdm5c adjacent non-coding transcript	1.34075	2.66229	4.43383	0.0222957	0.374134	1.29194	2.63747	4.7708	0.0125735	0.296725	-1.03778	2.85533	-0.499405	0.645521	0.866877	0.165258	0.134161	0.185564	2.45917	2.8822	2.8287	0.073741	0.147894	0.112078	2.37614	2.48433	2.51703	3.05126	2.8186	2.77676	2.71652	2.94068	2.82891	4.26559	4.68078	4.73906	7.01009	6.15058	5.98808	5.47262	6.54619	6.18541	932	1123	1232	1265
73130	NM_001347383,NM_028876	Tmed5	transmembrane p24 trafficking protein 5	1.28697	3.51367	2.65845	0.0595886	0.39448	1.44808	3.59355	4.31758	0.0202527	0.296725	1.12519	3.7845	1.62245	0.186928	0.680103	0.237139	0.214276	0.181659	3.33639	3.70037	3.87053	0.185942	0.147175	0.106488	3.14704	3.34341	3.51873	3.5356	3.8188	3.7467	3.94258	3.92081	3.74822	7.88017	9.29748	10.4621	10.3121	13.0571	12.5792	14.329	14.0754	12.63	1465	1895	2302	1631
73162	NM_028453	Otud3	OTU domain containing 3	-1.11919	2.68053	-1.60942	0.184997	0.5061	-1.34747	2.53877	-4.21411	0.014186	0.296725	-1.20397	2.463	-2.88228	0.0449497	0.673993	0.174834	0.176838	0.160927	2.76299	2.60053	2.33274	0.134055	0.112233	0.115331	2.91369	2.71827	2.65701	2.47116	2.65866	2.67178	2.45031	2.21978	2.32812	6.57753	5.7087	5.3259	4.43886	5.3961	5.49968	4.24351	3.53538	4.07927	564	538	543	315
73173	NM_130448	Pcdh18	protocadherin 18	-1.08646	1.68981	-1.13193	0.331683	0.619305	1.24673	1.90312	3.46811	0.0641203	0.321358	1.35452	1.83695	7.30134	0.00932176	0.673993	0.183064	0.15889	0.103853	1.75069	1.63105	2.06883	0.154876	0.0976	0.035491	1.64046	1.68384	1.92776	1.62143	1.53862	1.73311	2.10682	2.06316	2.03653	2.08017	2.27278	2.8251	2.02645	1.93905	2.41678	3.15964	3.06367	3.18162	552	662	892	445
73230	NM_028472	Bmper	BMP-binding endothelial regulator	1.17023	1.45862	4.46209	0.0221798	0.374134	1.31363	1.53384	14.8174	0.000352017	0.296725	1.12254	1.65771	3.49566	0.0565296	0.673993	0.088032	0.046004	0.082632	1.34963	1.57642	1.74319	0.038975	0.078935	0.024441	1.38302	1.3068	1.35907	1.5199	1.54275	1.6666	1.72835	1.72981	1.7714	1.62296	1.52819	1.61675	1.78908	1.94499	2.24153	2.18964	2.23425	2.49039	317	328	376	289
73274	NM_001122963,NM_028487	Gpbp1	GC-rich promoter binding protein 1	1.15454	5.42561	1.99612	0.176909	0.499772	1.32009	5.51963	3.41446	0.0391303	0.297605	1.14339	5.62609	3.22317	0.0671113	0.673993	0.17989	0.203232	0.103887	5.32295	5.53026	5.72358	0.177301	0.03041	0.099336	5.13555	5.34525	5.48804	5.49547	5.55179	5.54352	5.83791	5.67452	5.65832	34.782	39.784	43.7954	43.5275	44.9657	46.0304	57.9637	50.2384	49.6563	6443	8091	9637	6663
73467	NM_028546	1700066M21Rik	RIKEN cDNA 1700066M21 gene	1.11068	4.01908	1.18292	0.308787	0.603173	1.38806	4.17391	3.79959	0.0251186	0.296725	1.24974	4.25329	3.19397	0.033451	0.673993	0.221752	0.21565	0.174412	3.94407	4.09552	4.41714	0.180637	0.128625	0.117793	3.73728	4.02384	4.07109	4.0042	4.03974	4.24262	4.55287	4.35692	4.34163	12.4203	15.3656	15.801	14.7539	15.4914	18.0685	22.7926	19.5558	19.4459	1917	2604	2901	1882
73721	NM_001048005,NM_001253777,NM_001253778,NM_001253780,NM_001253788,NM_028624,NR_045549,NR_045551	1110017D15Rik	RIKEN cDNA 1110017D15 gene	-1.44371	0.639946	-4.52597	0.0177624	0.365185	-1.05282	0.919609	-0.597967	0.585533	0.751861	1.37127	0.614626	4.94727	0.0086291	0.673993	0.202742	0.215117	0.159476	0.957491	0.427712	0.883225	0.175993	0.100652	0.123701	1.05758	1.06061	0.75428	0.480895	0.311624	0.490616	0.745395	0.919674	0.984606	1.0679	1.13535	0.730824	0.370888	0.233944	0.414748	0.630313	0.846826	1.028	34	42	31	10
73739	NM_028634	Cby1	chibby homolog 1 (Drosophila)	-1.47066	4.25185	-4.41528	0.0117905	0.363862	-1.15864	4.43169	-2.30781	0.114146	0.365571	1.2693	4.15117	3.44232	0.0517724	0.673993	0.218292	0.15943	0.173106	4.53918	3.98271	4.32675	0.146805	0.161554	0.062178	4.64612	4.3718	4.59961	3.80836	4.01245	4.12733	4.39608	4.30826	4.27592	24.2239	19.9218	23.1766	12.7696	15.1858	16.5142	20.2655	18.9291	18.6041	1391	1257	1584	607
73744	NM_028636	Man2c1	mannosidase, alpha, class 2C, member 1	-1.28401	3.87543	-5.35737	0.00607982	0.363862	-1.32953	3.84902	-8.3416	0.00461315	0.296725	-1.03545	3.67408	-0.925445	0.431063	0.772911	0.116602	0.085324	0.094071	4.05996	3.6993	3.64904	0.077546	0.087078	0.035592	4.14275	4.04811	3.98902	3.63801	3.79897	3.66092	3.66397	3.67473	3.60841	16.6918	15.618	14.8669	11.1136	12.8541	11.8041	11.5765	11.6887	11.3402	2759	2835	2924	1519
74020	NM_028719	Cpne4	copine IV	1.08131	4.00682	0.904544	0.426917	0.686757	1.41217	4.1924	3.29763	0.0300002	0.296725	1.30598	4.25182	3.08294	0.0477981	0.673993	0.215962	0.261527	0.216375	3.95082	4.06361	4.44874	0.184686	0.111941	0.185169	3.91033	3.78975	4.1524	3.97353	4.18893	4.02837	4.26051	4.63069	4.45503	14.1541	12.9177	16.7447	14.4308	17.1518	15.3796	18.2518	23.9764	21.0573	2654	2660	3736	2237
74100	NM_001177615,NM_001177616,NM_001177617,NM_001177618,NM_001177619,NM_001177620,NM_001177623,NM_028755,NM_033264	Arpp21	cyclic AMP-regulated phosphoprotein, 21	-1.27615	6.70785	-1.69214	0.219271	0.532874	-1.63991	6.51949	-10.6752	0.000455168	0.296725	-1.28504	6.35077	-1.74849	0.211014	0.683845	0.3601	0.115785	0.358415	6.88606	6.53426	6.17244	0.085489	0.349806	0.078088	6.81708	6.85939	6.9817	6.25838	6.41669	6.9277	6.0911	6.24681	6.17941	114.162	115.267	126.638	73.1613	81.6104	120.529	70.375	76.1422	71.8037	18396	20510	24350	9628
74123	NM_001110824,NM_001110825,NM_028767	Foxp4	forkhead box P4	1.05127	2.23213	0.568855	0.621468	0.81137	-1.25326	2.02697	-2.47007	0.1044	0.357527	-1.31752	2.05999	-7.15969	0.00367439	0.673993	0.219649	0.228378	0.096241	2.19635	2.26849	1.87066	0.213471	0.051729	0.081157	2.43327	2.13681	2.01897	2.325	2.257	2.22347	1.79939	1.85361	1.95899	4.46166	3.48399	3.07174	3.8908	3.87029	3.78782	2.33536	2.51853	2.97598	917	787	750	663
74127	NM_028770	Krt80	keratin 80	2.14835	1.59482	5.59224	0.00569902	0.363862	-1.12789	1.0455	-0.769803	0.490597	0.685915	-2.42309	1.46789	-5.25461	0.00701088	0.673993	0.341696	0.390642	0.420881	1.13591	2.23914	0.962291	0.214729	0.265797	0.326333	1.37675	0.964432	1.06655	2.27574	2.48474	1.95694	1.28466	0.970083	0.632133	1.60999	0.990885	1.14545	3.72334	4.70607	2.97966	1.35103	0.908629	0.581754	147	100	125	281
74144	NM_001309390,NM_028783	Robo4	roundabout guidance receptor 4	-1.35841	0.712953	-8.78187	0.00991045	0.363862	-1.22831	0.805488	-14.0111	0.000703837	0.296725	1.10592	0.593646	2.75477	0.0840843	0.673993	0.087161	0.036675	0.091324	0.96737	0.525448	0.670696	0.017348	0.085417	0.032312	0.947353	0.978029	0.976729	0.620668	0.455571	0.500104	0.677996	0.698733	0.635358	0.915689	1.00975	1.02237	0.509307	0.361476	0.428491	0.559115	0.581381	0.58437	182	220	240	84
74159	NM_001102436,NM_001102437,NM_001102438,NM_028793	Acbd5	acyl-Coenzyme A binding domain containing 5	1.15795	4.66434	3.0014	0.0633489	0.39612	1.3035	4.74711	4.37559	0.0120887	0.296725	1.1257	4.85599	2.58935	0.0837581	0.673993	0.122092	0.151369	0.114269	4.55976	4.77133	4.94215	0.111269	0.050255	0.102624	4.45243	4.55226	4.67459	4.73303	4.75271	4.82823	5.03451	4.96026	4.83168	21.0452	22.6736	24.3833	24.9941	25.7188	27.648	32.7438	30.4219	27.6754	3999	4731	5525	3943
74178	NM_001145827,NM_028800	Stk40	serine/threonine kinase 40	-1.10334	2.98455	-0.916983	0.41508	0.678217	-1.34611	2.83384	-4.09056	0.0251224	0.296725	-1.22003	2.76728	-2.14276	0.13419	0.673993	0.267983	0.181563	0.231925	3.05633	2.91446	2.62754	0.159673	0.21522	0.086427	3.21392	3.06044	2.89465	3.14905	2.86818	2.72614	2.53396	2.64432	2.70435	8.28673	7.49582	6.47984	7.58861	6.40402	5.73506	4.58447	5.12498	5.55965	1494	1483	1389	1130
74252	NM_028840	Armc1	armadillo repeat containing 1	1.18985	5.13344	2.98052	0.0748962	0.40545	1.30402	5.19754	4.41191	0.0261979	0.296725	1.09596	5.32604	2.99734	0.0428686	0.673993	0.145734	0.150349	0.076388	5.00957	5.26036	5.39255	0.137855	0.04727	0.060006	4.85967	5.03816	5.1309	5.20956	5.30305	5.26845	5.41202	5.4404	5.32522	28.0071	31.8038	33.8157	35.1341	37.7845	37.4976	42.1305	42.7033	39.1002	4213	5253	6051	4368
74284	NR_030733,NR_030734,NR_030735	1700086L19Rik	RIKEN cDNA 1700086L19 gene	-1.35156	5.22458	-4.39158	0.0120597	0.363862	1.12207	5.52887	1.91529	0.141519	0.392495	1.51655	5.30368	7.45365	0.00269236	0.673993	0.171419	0.150265	0.139609	5.44641	5.01178	5.61258	0.127423	0.114664	0.079643	5.39762	5.3506	5.59102	5.01353	4.89626	5.12556	5.70245	5.55075	5.58453	41.6797	39.9306	47.2585	30.6198	28.5233	33.9995	52.3361	45.8879	47.0949	1793	1874	2415	1092
74287	NM_001347231,NM_019715	Kcmf1	potassium channel modulatory factor 1	1.36322	3.71501	7.91192	0.00237135	0.363862	1.43155	3.74809	10.3635	0.00392636	0.296725	1.05013	3.98036	1.96959	0.140903	0.673993	0.097859	0.086503	0.062054	3.49822	3.94524	4.0158	0.081266	0.054517	0.029641	3.57932	3.41679	3.49856	3.99902	3.89001	3.94668	4.01658	3.98578	4.04505	11.0399	9.81782	10.3375	14.6929	13.7897	14.5136	15.1004	14.7858	15.741	1837	1791	2039	2025
74486	NM_148958	Osbpl10	oxysterol binding protein-like 10	-1.30389	4.21828	-3.30219	0.0311799	0.378503	-1.30139	4.21973	-3.25591	0.0322983	0.296725	1.00192	4.0326	0.026032	0.980479	0.993797	0.200797	0.202177	0.184345	4.41404	4.03121	4.03398	0.153642	0.12928	0.131414	4.59006	4.30684	4.34521	4.12297	3.88336	4.08731	3.8837	4.12733	4.09091	23.2422	18.803	19.1166	16.0604	13.7339	16.0534	13.7302	16.4128	16.2541	2233	1984	2185	1276
74559	NM_029001	Elovl7	ELOVL family member 7, elongation of long chain fatty acids (yeast)	1.36845	1.55846	8.28885	0.00134346	0.363862	1.25643	1.5042	3.09489	0.060997	0.318853	-1.08916	1.73837	-1.18778	0.33551	0.728191	0.094565	0.18431	0.179678	1.34852	1.80107	1.67786	0.0729	0.060234	0.169281	1.30449	1.43267	1.30841	1.77097	1.76182	1.87042	1.69032	1.50269	1.84056	1.49037	1.76769	1.5249	2.35412	2.43478	2.74954	2.10608	1.74383	2.65673	416	542	507	543
74616	NM_029022	Scrn3	secernin 3	1.12349	2.96265	2.17548	0.136134	0.457454	1.36998	3.09862	3.10881	0.0486935	0.305801	1.2194	3.18771	2.21486	0.147483	0.673993	0.133741	0.25303	0.223794	2.87985	3.04783	3.334	0.126149	0.044419	0.219341	2.76909	2.8533	3.01716	3.09331	3.04562	3.00455	3.52622	3.38073	3.09507	5.84744	6.34963	7.15073	7.24344	7.27369	7.16515	10.4523	9.33847	7.63674	975	1162	1418	998
74646	NM_029035	Spsb1	splA/ryanodine receptor domain and SOCS box containing 1	1.21773	2.72677	1.93134	0.162067	0.485456	-1.16755	2.47411	-1.60969	0.241274	0.487586	-1.42176	2.6064	-8.48289	0.00457979	0.673993	0.254867	0.240474	0.103658	2.58838	2.87257	2.36489	0.236685	0.094536	0.04252	2.64688	2.79032	2.32793	2.96244	2.88129	2.77397	2.37288	2.31894	2.40285	5.30804	6.04066	4.06386	6.5162	6.461	5.97427	3.97692	3.84343	4.37171	832	1040	758	845
74670	NM_001025373	Zfp943	zinc finger prtoein 943	1.22183	3.35736	3.1449	0.0508483	0.388364	1.30675	3.40347	3.61922	0.0420555	0.299667	1.0695	3.55313	0.762492	0.489555	0.799864	0.15919	0.184719	0.220205	3.21595	3.50499	3.60193	0.074069	0.140908	0.169219	3.16367	3.18346	3.30071	3.3423	3.58436	3.58831	3.79728	3.50043	3.50808	7.99982	8.22815	8.93274	8.88259	11.045	11.2132	12.8645	10.2347	10.4909	1123	1268	1491	1031
74838	NM_053089	Naa15	N(alpha)-acetyltransferase 15, NatA auxiliary subunit	1.32721	3.97163	3.65864	0.0279338	0.377666	1.28948	3.95181	3.82804	0.0529309	0.309196	-1.02926	4.16021	-0.643443	0.57447	0.836131	0.193341	0.165957	0.112013	3.77267	4.18107	4.13946	0.161826	0.105796	0.036798	3.58584	3.86902	3.86316	4.28263	4.18908	4.0715	4.11172	4.18121	4.12545	11.075	13.7209	13.4771	18.0788	17.1557	15.8798	16.3086	17.1081	16.7	3461	4709	5011	4670
75202	NM_001162909	Spaca6	sperm acrosome associated 6	-1.04734	2.14589	-0.319227	0.777121	0.897134	-1.31831	1.9701	-3.39835	0.0480017	0.30574	-1.25873	1.93971	-1.44365	0.243705	0.69322	0.362029	0.203201	0.398279	2.17951	2.11278	1.78082	0.082855	0.352421	0.185541	2.1315	2.27518	2.13184	1.81904	2.50355	2.01576	1.57184	1.84443	1.92619	3.37189	3.90538	3.4048	2.45255	4.77763	3.14818	1.87342	2.49707	2.88355	191	243	230	115
75410	NM_001290573,NM_029274	Kmt2b	lysine (K)-specific methyltransferase 2B	-1.08479	2.742	-0.938126	0.404218	0.671389	-1.33058	2.58711	-3.61893	0.0226627	0.296725	-1.22658	2.53232	-2.27453	0.0870236	0.673993	0.216776	0.197211	0.224367	2.80133	2.68392	2.38928	0.133311	0.170939	0.145329	2.93219	2.8061	2.6657	2.75004	2.81192	2.4898	2.22736	2.43207	2.50841	6.66978	6.12259	5.36239	5.55216	6.10567	4.7502	3.49364	4.22008	4.79926	2902	2926	2777	1998
75429	NM_001162878,NM_029283	Fam183b	family with sequence similarity 183, member B	-1.47971	1.22228	-5.39247	0.030322	0.378503	1.38153	1.7549	3.25034	0.0314776	0.296725	2.04426	1.39539	10.3315	0.00810223	0.673993	0.181577	0.248466	0.172942	1.53719	0.971879	2.00346	0.179995	0.023912	0.171281	1.33016	1.65663	1.62477	0.974989	0.946565	0.994084	1.93852	2.19771	1.87414	1.53867	2.22447	2.1178	0.894462	0.945506	1.03833	2.71404	3.4725	2.73508	44	71	73	23
75430	NM_001291348,NM_001291349,NM_001291352,NM_001291353,NM_027532	Anapc15	anaphase prompoting complex C subunit 15	-1.32648	3.30122	-11.5707	0.00569612	0.363862	-1.16047	3.40225	-1.54775	0.261219	0.504976	1.14305	3.19869	1.35061	0.296663	0.713252	0.061014	0.240272	0.247369	3.5113	3.1037	3.29659	0.011442	0.059932	0.24	3.51024	3.52324	3.50043	3.06223	3.17242	3.07646	3.4372	3.4331	3.01948	10.4501	10.6089	10.3549	7.07098	8.02351	7.54254	9.7894	9.72385	7.17542	474	526	550	262
75507	NM_029315	Pou5f2	POU domain class 5, transcription factor 2	-1.19645	0.616839	-2.30449	0.0913664	0.421933	-1.38397	0.470023	-4.3825	0.0193705	0.296725	-1.15674	0.381666	-2.54099	0.0656934	0.673993	0.194481	0.185286	0.143186	0.75964	0.500883	0.290824	0.160704	0.109531	0.092223	0.660935	0.945076	0.672909	0.402473	0.61889	0.481286	0.352827	0.334801	0.184844	0.574717	0.961855	0.630693	0.299703	0.535835	0.403794	0.257867	0.241488	0.14859	42	76	54	18
75540	NM_029330	Fpgt	fucose-1-phosphate guanylyltransferase	1.18176	3.36544	3.33072	0.0295578	0.377666	1.41796	3.48996	5.65785	0.00594281	0.296725	1.19987	3.61712	3.05844	0.0444751	0.673993	0.125294	0.154234	0.148871	3.24713	3.48807	3.75095	0.09307	0.083884	0.122988	3.14271	3.27733	3.32135	3.41388	3.47124	3.57909	3.85653	3.7804	3.61591	7.85664	8.85631	9.04156	9.36314	10.0893	11.1219	13.4286	12.719	11.3973	1408	1743	1928	1387
75572	NM_029344	Acyp2	acylphosphatase 2, muscle type	1.06644	3.57601	0.410166	0.71229	0.864412	1.39142	3.76065	3.08998	0.043163	0.302006	1.30474	3.80977	1.56905	0.206283	0.68214	0.391883	0.267131	0.423626	3.52991	3.62272	4.00648	0.150785	0.361713	0.220506	3.38125	3.68274	3.52575	3.23936	3.95798	3.6708	4.26104	3.87449	3.8839	9.44015	11.9758	10.5215	8.1936	14.5053	11.8801	18.2541	13.6152	13.8458	326	453	432	234
75607	NM_001290311,NM_001290313,NM_029361	Wnk2	WNK lysine deficient protein kinase 2	-1.05349	4.30781	-0.57638	0.597478	0.798321	-1.39383	4.09904	-4.23201	0.0133967	0.296725	-1.32306	4.06343	-3.04966	0.0409247	0.673993	0.225906	0.196064	0.229382	4.34556	4.27039	3.86651	0.135754	0.180567	0.141463	4.49662	4.23376	4.30631	4.38093	4.36821	4.06202	3.71014	3.90378	3.98561	21.7716	17.9145	18.6366	19.4462	19.3643	15.7819	11.9585	13.9453	14.9894	8636	7908	8856	6357
75616	NM_001048250	Smim15	small integral membrane protein 15	1.10246	4.43409	0.955822	0.409422	0.675141	1.31634	4.55824	4.36421	0.0124207	0.296725	1.194	4.63115	1.77919	0.179305	0.676502	0.255019	0.157375	0.249028	4.36428	4.50501	4.76082	0.11787	0.226144	0.104277	4.23679	4.38678	4.46928	4.27849	4.50578	4.73078	4.88109	4.69576	4.7056	17.9642	20.1745	21.0382	18.0455	21.3233	25.7074	29.0989	25.1893	25.1954	1719	2119	2395	1427
75687	NM_001081241	Fam65a	family with sequence similarity 65, member A	1.14142	4.18805	1.57413	0.248473	0.556053	-1.18854	3.96717	-2.56158	0.112803	0.364385	-1.35663	4.05858	-2.88813	0.047383	0.673993	0.209975	0.168496	0.263888	4.09372	4.28455	3.84453	0.037704	0.206562	0.164223	4.05808	4.1332	4.08989	4.52219	4.18341	4.14805	3.65591	3.95573	3.92195	15.7114	16.6893	16.0116	21.5597	17.085	16.7975	11.5048	14.4456	14.297	3332	3887	4041	3780
75689	NM_080846	Higd1b	HIG1 domain family, member 1B	-1.56121	1.49571	-2.7585	0.0876356	0.417461	-1.33964	1.62663	-3.36215	0.0316522	0.296725	1.16539	1.31428	0.91176	0.433587	0.773455	0.403524	0.217318	0.419481	1.85117	1.20851	1.42932	0.130564	0.381817	0.173724	1.72008	1.9812	1.85223	1.41732	0.767823	1.44037	1.6209	1.38504	1.28203	2.26788	3.03773	2.64412	1.59812	0.707381	1.78111	1.96751	1.52684	1.48434	86	126	119	50
75956	NM_175229	Srrm2	serine/arginine repetitive matrix 2	1.08067	5.7755	1.18328	0.335589	0.622442	-1.22029	5.57435	-2.54916	0.106237	0.359057	-1.31872	5.62862	-2.85966	0.0479591	0.673993	0.163826	0.195156	0.241755	5.71981	5.83173	5.43259	0.056918	0.153621	0.186671	5.71529	5.77885	5.66529	5.91458	5.92615	5.65447	5.23426	5.45863	5.60487	51.9991	53.6576	49.6493	58.1926	57.8106	49.6531	37.498	43.2252	47.848	22947	26002	26068	21227
76299	NM_029572	Erp44	endoplasmic reticulum protein 44	1.31169	3.78648	3.65629	0.0604502	0.39448	1.32645	3.79414	3.60902	0.0460058	0.30384	1.01125	3.99532	0.351862	0.748911	0.912856	0.185427	0.195603	0.079468	3.59582	3.98725	4.0034	0.18211	0.034913	0.071388	3.38558	3.69725	3.70464	3.97735	3.95836	4.02604	4.08112	3.94076	3.9883	9.47775	12.103	12.0257	14.4581	14.5072	15.3492	15.8865	14.3025	15.0205	1288	1806	1944	1624
76376	NM_001110240,NM_172426	Slc24a2	solute carrier family 24 (sodium/potassium/calcium exchanger), member 2	1.60427	5.81224	4.08882	0.033708	0.380886	1.13275	5.57047	1.27774	0.293291	0.531389	-1.41626	5.90682	-2.51618	0.0681258	0.673993	0.288866	0.243777	0.345617	5.48127	6.16319	5.66111	0.108211	0.267832	0.218444	5.60487	5.43536	5.40359	6.04565	6.4697	5.97424	5.83639	5.73055	5.41639	48.0763	42.284	41.2524	64.1898	84.5364	61.4213	57.8857	52.1483	42.2152	26112	25135	26566	28719
76479	NM_172429	Smndc1	survival motor neuron domain containing 1	1.41884	3.24867	5.99416	0.00435976	0.363862	1.2468	3.16122	2.78668	0.0674205	0.324217	-1.13799	3.41631	-1.55476	0.206854	0.68214	0.145841	0.197795	0.207748	3.0061	3.51082	3.32434	0.092825	0.112485	0.174661	2.90389	3.02927	3.08515	3.63976	3.43277	3.45994	3.14069	3.34396	3.48836	6.5273	7.3185	7.51229	11.1289	9.85735	10.0935	7.73694	9.09358	10.3021	712	877	975	1004
76574	NM_029662	Mfsd2a	major facilitator superfamily domain containing 2A	-1.42639	3.18901	-4.85059	0.0084172	0.363862	-1.50776	3.14535	-4.17286	0.021405	0.296725	-1.05704	2.90281	-0.554297	0.614043	0.855222	0.182958	0.245891	0.250083	3.45547	2.9431	2.86307	0.125289	0.133327	0.211578	3.55754	3.31564	3.49322	2.93219	2.81556	3.08154	2.82974	2.67013	3.08933	10.8424	9.12062	10.3096	6.38607	6.12744	7.58488	5.97783	5.23919	7.61099	1197	1105	1354	583
76687	NM_029701	Spcs3	signal peptidase complex subunit 3 homolog (S. cerevisiae)	1.19687	5.07571	2.7696	0.0650125	0.396642	1.31149	5.13962	4.56384	0.0301496	0.296725	1.09577	5.27255	2.44171	0.0860562	0.673993	0.162137	0.148467	0.093592	4.94774	5.207	5.33894	0.140662	0.080639	0.047506	4.78539	5.02452	5.0333	5.18401	5.29664	5.14035	5.36009	5.37219	5.28453	26.4792	31.5165	31.4497	34.5589	37.6035	34.3004	40.592	40.5763	37.7413	4710	6155	6655	5081
76787	NM_029741	Ppfia3	protein tyrosine phosphatase, receptor type, f polypeptide (PTPRF), interacting protein (liprin), alpha 3	-1.24654	5.34691	-3.80521	0.0325262	0.378812	-1.3397	5.29307	-4.91239	0.017354	0.296725	-1.07474	5.13805	-0.969818	0.387116	0.752151	0.144713	0.148762	0.18572	5.50823	5.19031	5.08632	0.065498	0.129042	0.133567	5.56433	5.52411	5.43626	5.33741	5.0962	5.13732	4.93289	5.14948	5.17659	46.7983	44.6732	42.2184	38.8085	32.4434	34.221	30.3285	34.8492	35.059	11685	12249	12542	8010
76789	NM_175245	Mzt1	mitotic spindle organizing protein 1	1.13669	5.35497	1.82385	0.170094	0.493807	1.4445	5.52226	5.26745	0.0156884	0.296725	1.27079	5.61839	5.70719	0.00467694	0.673993	0.17554	0.174463	0.104923	5.26334	5.44818	5.79391	0.158497	0.075452	0.072911	5.08543	5.31514	5.38946	5.36286	5.47558	5.50611	5.86848	5.79047	5.72278	33.3019	38.8415	40.8935	39.5433	42.9765	44.4802	59.7588	54.7255	51.9794	3856	4938	5633	3784
76898	NM_001310766,NM_029792	B3gat1	beta-1,3-glucuronyltransferase 1 (glucuronosyltransferase P)	1.10044	5.41732	1.48282	0.249699	0.557369	-1.18663	5.22383	-3.55202	0.0368393	0.296725	-1.30582	5.29083	-3.61368	0.0270223	0.673993	0.161288	0.120382	0.18451	5.34872	5.48681	5.10185	0.05684	0.15094	0.106118	5.41436	5.31591	5.31591	5.58103	5.56667	5.31271	4.98152	5.18204	5.14199	42.1083	38.8471	38.688	46.2836	45.4184	38.6597	31.434	35.5261	34.1097	7940	8048	8682	7231
77006	NM_029832	Ddrgk1	DDRGK domain containing 1	-1.34931	4.54371	-3.25026	0.0325141	0.378812	-1.30204	4.57061	-2.83115	0.0482501	0.30574	1.0363	4.35838	0.416023	0.698759	0.892167	0.230329	0.232952	0.214183	4.76496	4.33274	4.38418	0.175277	0.14943	0.153443	4.82192	4.90467	4.56829	4.16757	4.3721	4.45855	4.24548	4.35805	4.54901	27.2415	28.8779	22.655	16.534	19.4245	21.0082	18.0426	19.5729	22.5242	1540	1792	1523	773
77036	NM_029843	1700109H08Rik	RIKEN cDNA 1700109H08 gene	1.16917	1.12906	2.17251	0.0958513	0.426998	-1.11792	0.938084	-1.58611	0.188891	0.437255	-1.30704	1.03642	-3.95212	0.0168747	0.673993	0.179774	0.175613	0.169302	1.02193	1.24742	0.861116	0.13133	0.122763	0.116586	0.966612	1.17187	0.927312	1.11596	1.26724	1.35907	0.789629	0.995649	0.79807	0.94712	1.29928	0.949761	1.101	1.43233	1.61288	0.673928	0.942246	0.777148	35	53	42	34
77087	NM_001081379,NR_037865	Ankrd11	ankyrin repeat domain 11	-1.24704	4.78387	-3.50273	0.0360807	0.381682	-1.36718	4.71478	-5.82592	0.00587975	0.296725	-1.09634	4.56044	-1.31242	0.262819	0.698266	0.157496	0.134142	0.175124	4.94578	4.62727	4.49457	0.077881	0.136893	0.109219	5.00677	4.85805	4.97251	4.78242	4.52353	4.57586	4.40039	4.46903	4.6143	31.2342	27.9047	30.0892	25.871	21.6154	22.9652	20.3412	21.19	23.671	14087	13802	16134	9635
77558	NR_040273,NR_040274,NR_040275	9330179D12Rik	RIKEN cDNA 9330179D12 gene	-1.04493	1.23768	-0.878566	0.433139	0.691616	1.24466	1.41892	6.86292	0.0102032	0.296725	1.30059	1.38303	6.29177	0.0167137	0.673993	0.125016	0.07969	0.104381	1.2698	1.20638	1.58555	0.074445	0.100434	0.028432	1.33177	1.18722	1.2904	1.24767	1.09188	1.27959	1.6153	1.55865	1.5827	1.53958	1.3249	1.49577	1.30272	1.14639	1.47299	1.95553	1.84394	2.07165	100	93	117	73
77592	NR_033492	4931406H21Rik	RIKEN cDNA 4931406H21 gene	1.1476	0.78968	1.42708	0.251576	0.558369	-1.25344	0.508158	-3.23536	0.0349884	0.296725	-1.43845	0.576068	-3.53446	0.0314499	0.673993	0.241069	0.174466	0.257036	0.69659	0.895212	0.370699	0.106031	0.216498	0.138549	0.574425	0.764699	0.750645	0.876217	1.12058	0.688836	0.235546	0.36414	0.51241	0.494342	0.722505	0.725304	0.777457	1.18225	0.638738	0.166629	0.262531	0.458774	98	158	171	128
78266	NM_030074	Zfp687	zinc finger protein 687	1.0055	2.81119	0.104984	0.922128	0.969845	-1.30918	2.60567	-3.43287	0.033038	0.296725	-1.31638	2.60934	-3.83979	0.0360175	0.673993	0.130493	0.1961	0.178886	2.80724	2.81515	2.41858	0.108359	0.07271	0.163443	2.9147	2.80902	2.698	2.88689	2.81705	2.74151	2.27061	2.39111	2.59401	6.58319	6.13335	5.51189	6.17453	6.14252	5.80516	3.64097	4.07434	5.14101	1565	1601	1559	1214
78286	NM_001111016,NM_175272	Nav2	neuron navigator 2	-1.00488	2.62767	-0.0889274	0.937005	0.975475	-1.32025	2.4225	-10.2051	0.00588226	0.296725	-1.31384	2.41927	-4.52608	0.0218628	0.673993	0.136782	0.068027	0.150694	2.63118	2.62416	2.23037	0.017724	0.135629	0.065677	2.62729	2.65053	2.61573	2.68716	2.71683	2.46849	2.15576	2.25592	2.27944	5.22578	5.39825	5.14861	5.25418	5.65245	4.66589	3.28254	3.63897	3.94794	3014	3421	3532	2497
78334	NM_001168304,NM_001291816,NM_001291817,NM_198164	Cdk19	cyclin-dependent kinase 19	1.31126	4.0926	5.48046	0.00723925	0.363862	1.19376	4.02752	5.45311	0.0115195	0.296725	-1.09843	4.22448	-2.17708	0.132737	0.673993	0.123558	0.081156	0.107759	3.90179	4.29274	4.1573	0.071558	0.100728	0.038287	3.82768	3.90718	3.97049	4.22759	4.40876	4.24188	4.11547	4.16582	4.1906	13.3261	14.1614	14.6417	17.3163	19.9147	18.0488	16.3451	16.9036	17.4962	3960	4632	5185	4258
78506	NM_030110	Micu3	mitochondrial calcium uptake family, member 3	1.5036	4.96244	4.98788	0.0149065	0.363862	1.43978	4.93287	8.88438	0.00552967	0.296725	-1.04433	5.23399	-0.589362	0.611442	0.854342	0.204332	0.102516	0.183919	4.67695	5.26537	5.20279	0.096007	0.180372	0.035945	4.56789	4.71424	4.74871	5.32334	5.40963	5.06314	5.24322	5.19072	5.17444	22.8793	25.1958	25.6479	38.5461	40.9112	32.5988	37.6823	35.7541	35.0172	3837	4640	5118	5343
78603	NR_037993	B230216N24Rik	RIKEN cDNA B230216N24 gene	-1.02436	2.38602	-0.581957	0.592194	0.795678	1.29069	2.58096	5.63233	0.00496616	0.296725	1.32214	2.56225	6.47598	0.00328428	0.673993	0.103354	0.113212	0.107751	2.40344	2.36872	2.77159	0.0771	0.068831	0.0829	2.44687	2.31443	2.44903	2.31494	2.34493	2.44629	2.81248	2.8261	2.67619	4.50366	4.04794	4.48055	3.85983	4.17486	4.58998	5.8912	5.96077	5.43601	273	269	323	193
78752	NM_030165	Csgalnact2	chondroitin sulfate N-acetylgalactosaminyltransferase 2	1.20465	2.96531	2.58112	0.12219	0.445548	1.3136	3.02441	3.52327	0.048343	0.305801	1.09044	3.1645	3.01411	0.0899515	0.673993	0.180253	0.193456	0.071777	2.83405	3.10266	3.22757	0.179951	0.010434	0.071015	2.62836	2.96244	2.91133	3.10882	3.09061	3.10855	3.30877	3.19686	3.17707	5.22943	6.96373	6.56226	7.32584	7.54763	7.72254	8.78645	8.08792	8.08809	983	1437	1467	1138
80291	NM_030259	Rilpl2	Rab interacting lysosomal protein-like 2	-1.40762	3.103	-4.51141	0.012702	0.363862	-1.10922	3.2838	-1.67879	0.225991	0.473019	1.26903	3.03315	5.05353	0.0280727	0.673993	0.189377	0.154286	0.117807	3.35942	2.86616	3.20988	0.151309	0.113881	0.030159	3.53346	3.28569	3.25911	2.97284	2.8794	2.74624	3.20978	3.24009	3.17977	10.6343	8.90085	8.59609	6.56902	6.45281	5.83779	8.19467	8.368	8.10317	688	632	662	352
80297	NM_001199234,NM_001199235,NM_001199236,NM_032610	Sptbn4	spectrin beta, non-erythrocytic 4	-1.19517	4.97765	-2.98482	0.0406259	0.382885	-1.36554	4.87801	-6.32173	0.00533511	0.296725	-1.14254	4.7536	-2.62852	0.0700787	0.673993	0.149261	0.123147	0.126682	5.10792	4.8507	4.65845	0.10343	0.107615	0.066839	5.11795	5.20596	4.99984	4.78804	4.97496	4.78909	4.58283	4.70963	4.68288	34.3522	36.0261	30.7094	25.9883	30.113	26.8543	23.358	25.4877	24.8498	10276	11681	11610	6957
80876	NM_030694	Ifitm2	interferon induced transmembrane protein 2	-1.4071	2.10718	-4.5477	0.0180089	0.365185	1.05504	2.40624	0.813213	0.499886	0.690875	1.48455	2.1413	10.5789	0.00691842	0.673993	0.187661	0.164644	0.093329	2.3679	1.87517	2.4452	0.163729	0.091704	0.017341	2.2744	2.55695	2.27234	1.82844	1.98083	1.81626	2.43724	2.46509	2.43327	3.8905	4.97982	3.88142	2.47249	3.00132	2.62163	4.19816	4.35418	4.4915	126	176	149	66
81535	NM_030750	Sgpp1	sphingosine-1-phosphate phosphatase 1	1.32325	4.21585	4.44802	0.0112774	0.363862	1.39238	4.25072	5.41272	0.00576064	0.296725	1.05224	4.45931	0.843027	0.446843	0.778521	0.15735	0.152814	0.15094	4.01864	4.42273	4.49619	0.112535	0.109977	0.103384	3.89044	4.1011	4.06439	4.31566	4.41713	4.5354	4.61555	4.43437	4.43866	13.9796	16.3205	15.7125	18.5203	20.0502	22.218	23.9587	20.6814	20.8041	2385	3057	3189	2612
81600	NM_023186	Chia1	chitinase, acidic 1	-1.10105	0.906469	-1.71346	0.161788	0.485259	1.29345	1.14928	3.8267	0.0220385	0.296725	1.42415	1.06461	5.24492	0.00799855	0.673993	0.140384	0.168027	0.168454	0.978563	0.839687	1.34979	0.098903	0.099628	0.135835	1.00233	0.86994	1.06341	0.740527	0.838757	0.939776	1.5062	1.2614	1.28178	1.0001	0.854562	1.14142	0.633833	0.798203	0.964045	1.71924	1.31703	1.48429	79	74	107	41
81913	NR_027919	Bambi-ps1	BMP and activin membrane-bound inhibitor, pseudogene (Xenopus laevis)	-1.18635	1.16321	-3.00799	0.0403331	0.382885	-1.32502	1.07092	-4.96639	0.0079281	0.296725	-1.11688	0.963426	-1.8448	0.138826	0.673993	0.141957	0.141599	0.149734	1.29299	1.04646	0.88698	0.094292	0.106118	0.105638	1.39938	1.25986	1.21974	0.99265	0.978029	1.1687	1.00376	0.79807	0.859114	1.6591	1.44668	1.37671	0.913766	0.98675	1.27392	0.936775	0.692794	0.857008	104	100	103	48
83436	NM_031257	Plekha2	pleckstrin homology domain-containing, family A (phosphoinositide binding specific) member 2	1.5048	2.30987	4.73802	0.0146487	0.363862	1.16093	2.13875	2.58369	0.0629519	0.321019	-1.29619	2.42904	-3.13377	0.0532405	0.673993	0.215525	0.144323	0.206868	2.03382	2.62338	2.2491	0.110648	0.184955	0.092661	1.96202	1.97818	2.16124	2.5987	2.81944	2.45201	2.30922	2.14239	2.29569	2.8802	3.03294	3.50124	4.91545	6.15423	4.61173	3.75974	3.29106	3.99523	737	852	1066	1040
83493	NM_030692	Sacm1l	SAC1 suppressor of actin mutations 1-like (yeast)	1.21921	5.13607	2.12926	0.100893	0.430844	1.30317	5.18258	3.26977	0.0325748	0.296725	1.06887	5.32886	0.775866	0.484447	0.797266	0.232601	0.202365	0.214494	4.99509	5.28103	5.37711	0.1566	0.171987	0.128172	4.81524	5.10128	5.06875	5.08252	5.38513	5.37546	5.5147	5.35557	5.26108	27.1551	33.3208	32.2178	32.131	40.1114	40.2647	45.1338	40.0783	37.1154	4784	6446	6753	4679
83603	NM_148941	Elovl4	elongation of very long chain fatty acids (FEN1/Elo2, SUR4/Elo3, yeast)-like 4	1.24279	4.24014	4.01915	0.0389899	0.382885	1.33146	4.28778	5.02358	0.0160512	0.296725	1.07134	4.44927	2.21864	0.098297	0.673993	0.13514	0.142398	0.077616	4.08625	4.39983	4.49925	0.127507	0.044776	0.063399	3.96313	4.07789	4.21773	4.36761	4.45096	4.38093	4.55319	4.51516	4.42942	14.6989	15.99	17.5352	19.2919	20.4941	19.8798	22.7981	21.8436	20.6753	2304	2752	3270	2499
83669	NM_031392	Wdr6	WD repeat domain 6	-1.42735	6.38938	-5.09244	0.0217938	0.374134	-1.27189	6.47539	-3.59144	0.046925	0.304482	1.12223	6.22049	1.2736	0.271932	0.701757	0.174597	0.167336	0.226249	6.65121	6.13787	6.30423	0.060402	0.163816	0.156054	6.67893	6.69277	6.58192	6.15744	5.96514	6.29102	6.17941	6.25409	6.47919	105.523	102.926	93.4392	68.2176	59.7321	76.9607	74.3503	76.5603	87.2555	22157	23732	23343	11840
83701	NM_001109909,NM_001109910,NM_031405	Srrt	serrate RNA effector molecule homolog (Arabidopsis)	-1.30622	4.56085	-5.07423	0.026914	0.377666	-1.26134	4.58708	-3.94094	0.0251123	0.296725	1.03558	4.39737	1.0516	0.373687	0.746277	0.131552	0.147214	0.083077	4.75762	4.37222	4.42266	0.126641	0.035608	0.075059	4.6573	4.89992	4.71563	4.39824	4.33164	4.38678	4.41966	4.34915	4.49918	24.3798	28.7876	25.1451	19.6778	18.8824	19.937	20.7008	19.4568	21.7119	3777	4896	4631	2519
83762	NM_001100395,NM_001286421,NM_001313767,NM_031875	Otof	otoferlin	-1.4833	2.74006	-3.15103	0.0351545	0.381682	-1.18047	2.91705	-1.18207	0.308059	0.544906	1.25653	2.62995	1.55518	0.197348	0.680103	0.312664	0.350735	0.366918	3.03919	2.47038	2.79983	0.207539	0.233851	0.282741	2.91567	2.9231	3.2788	2.60796	2.20037	2.60281	2.5558	2.73401	3.10967	6.58648	6.74398	8.7703	4.93966	3.69567	5.20856	4.66337	5.5171	7.72529	2402	2693	3794	1487
93734	NM_001289561,NM_001289562,NM_001289563,NM_001289565,NM_001289567,NM_033564	Mpv17l	Mpv17 transgene, kidney disease mutant-like	1.20436	4.64206	2.41305	0.0787085	0.408129	1.37534	4.73418	4.65499	0.00986152	0.296725	1.14196	4.87295	1.65801	0.175362	0.676502	0.192558	0.171079	0.20007	4.50987	4.77813	4.96965	0.114714	0.154659	0.126921	4.37875	4.55915	4.5917	4.60054	4.85068	4.88318	5.09262	4.97722	4.83911	20.0553	22.7766	23.0853	22.7214	27.5641	28.7469	33.9168	30.832	27.8354	3368	4166	4585	3140
93790	NM_001256130,NM_001256131,NM_001256132,NM_001256133,NM_023647	Nipa2	non imprinted in Prader-Willi/Angelman syndrome 2 homolog (human)	1.28879	3.89231	3.17327	0.0382467	0.382752	1.3863	3.94219	4.26843	0.018424	0.296725	1.07567	4.1319	1.16792	0.308836	0.71858	0.199779	0.191222	0.15606	3.71361	4.07962	4.18485	0.161436	0.117687	0.102491	3.56618	3.68852	3.88612	3.98184	4.21024	4.04678	4.21024	4.27226	4.07205	10.9316	12.0285	13.6934	14.4869	17.4156	15.5998	17.5974	18.4229	16.0319	1816	2203	2705	1997
93898	NM_138647	Cers1	ceramide synthase 1	-1.74957	3.1783	-1.03684	0.403671	0.67111	-5.62675	2.00554	-9.38281	0.00212511	0.296725	-3.21608	1.76702	-2.10216	0.150424	0.673993	1.3481	0.460075	1.38859	3.60731	2.80031	1.11501	0.224578	1.32926	0.401539	3.86574	3.45949	3.4967	3.66932	3.46151	1.27011	0.654651	1.39301	1.29737	13.7324	10.0812	10.3306	11.4401	10.0375	1.45088	0.535306	1.53554	1.51194	1920	1548	1718	1322
94043	NM_053157	Tm2d1	TM2 domain containing 1	1.22907	4.06235	2.12058	0.101345	0.431204	1.4075	4.15554	4.6905	0.024602	0.296725	1.14517	4.31053	1.81006	0.182556	0.677489	0.243052	0.182099	0.187134	3.91628	4.21386	4.40942	0.169137	0.174547	0.067473	3.73253	3.95088	4.06545	4.01245	4.32119	4.30793	4.46145	4.43363	4.33318	12.3501	14.5979	15.7256	14.8675	18.6961	18.9253	21.3338	20.6713	19.3518	625	812	947	622
94242	NM_001168333,NM_023476	Tinagl1	tubulointerstitial nephritis antigen-like 1	-1.79498	1.30763	-7.16481	0.0107447	0.363862	-1.43909	1.51079	-3.14996	0.0350106	0.296725	1.24731	1.09997	2.46669	0.113284	0.673993	0.204025	0.288764	0.223864	1.79602	0.952049	1.27086	0.193514	0.06464	0.214329	1.9195	1.57299	1.89556	1.02629	0.908216	0.921645	1.06256	1.25928	1.49075	2.76932	2.04194	2.74865	0.966098	0.886472	0.947415	1.0297	1.31398	1.89087	278	225	328	84
94280	NM_001178012,NM_001178013,NM_053197	Sfxn3	sideroflexin 3	1.18565	4.20992	1.83634	0.165386	0.489206	-1.20241	3.95368	-4.02422	0.0307633	0.296725	-1.42563	4.07072	-4.16503	0.0443343	0.673993	0.231722	0.114456	0.212752	4.08887	4.33455	3.82295	0.103759	0.207194	0.048313	4.20442	4.05854	4.00366	4.49662	4.40592	4.1011	3.80195	3.87821	3.78869	17.4645	15.7511	15.0369	21.1714	19.8984	16.2087	12.9402	13.6539	12.9888	2654	2628	2722	2662
97122	NM_033596	Hist2h4	histone cluster 2, H4	1.26484	4.90007	1.29491	0.304223	0.600509	-1.04558	4.70126	-0.258366	0.820057	0.900982	-1.3225	4.86667	-4.74759	0.0347858	0.673993	0.453383	0.43113	0.147123	4.73353	5.07248	4.66922	0.429991	0.14375	0.031322	5.16778	4.72487	4.30793	5.20832	5.08718	4.92195	4.6859	4.63308	4.68866	35.5119	25.4051	18.645	35.0891	32.3076	29.4075	25.2278	23.9952	24.9267	700	550	438	572
98053	NM_133801	Gtf2f1	general transcription factor IIF, polypeptide 1	-1.45773	4.97771	-6.34103	0.00420176	0.363862	-1.38777	5.01504	-6.43071	0.012636	0.296725	1.05041	4.74862	1.25121	0.301542	0.715965	0.148517	0.127334	0.098227	5.25699	4.71327	4.78423	0.119631	0.088011	0.043618	5.39211	5.21433	5.16454	4.72335	4.62065	4.79581	4.79826	4.8191	4.73532	41.5302	36.3026	34.6685	24.8688	23.1221	26.9948	27.5517	27.4306	25.7996	3666	3519	3641	1815
99326	NM_178888	Garnl3	GTPase activating RANGAP domain-like 3	1.23835	5.25956	2.33	0.126005	0.448544	-1.16237	4.99791	-1.6761	0.2159	0.462453	-1.43941	5.14659	-2.96412	0.0414142	0.673993	0.229265	0.224308	0.307056	5.10762	5.41603	4.89055	0.065549	0.219695	0.214517	5.17444	5.105	5.04342	5.3623	5.65761	5.22818	5.10668	4.8873	4.67768	35.6861	33.4793	31.6773	39.5349	48.4279	36.3578	34.3903	28.9044	24.7502	6203	6390	6551	5680
99887	NM_178936	Tmem56	transmembrane protein 56	1.34347	4.51757	5.28286	0.00694031	0.363862	1.35825	4.5251	3.90024	0.0227974	0.296725	1.011	4.74346	0.147468	0.891929	0.961885	0.139658	0.196178	0.185441	4.30961	4.73557	4.75136	0.108632	0.087769	0.163355	4.18458	4.36331	4.38093	4.68418	4.83692	4.68562	4.91046	4.75956	4.58406	17.23	19.7709	19.6588	24.1992	27.1892	24.8412	29.7115	26.3844	23.0861	5501	6932	7468	6387
99889	NM_001081093,NM_001293801	Arfip1	ADP-ribosylation factor interacting protein 1	1.31031	3.33638	3.7153	0.0376843	0.382493	1.42273	3.39192	5.16929	0.0270422	0.296725	1.0858	3.59591	2.35088	0.0962272	0.673993	0.181773	0.170435	0.087493	3.14711	3.53702	3.65578	0.164977	0.076317	0.042787	2.95677	3.24895	3.23562	3.48881	3.49725	3.62501	3.69094	3.60814	3.66825	6.78418	8.63304	8.4475	9.96018	10.2856	11.5266	11.8253	11.0747	11.8222	1012	1411	1495	1227
100072	NM_001081557,NM_001195565	Camta1	calmodulin binding transcription activator 1	1.3581	5.02829	4.62107	0.037866	0.382493	1.09728	4.87885	3.09426	0.057121	0.313681	-1.2377	5.09779	-3.02894	0.0652646	0.673993	0.165516	0.074971	0.175929	4.81234	5.25394	4.94628	0.032133	0.162367	0.067736	4.78758	4.8008	4.84865	5.35911	5.33576	5.06694	4.87014	4.99984	4.96886	26.5028	26.7759	27.6154	39.3924	38.7667	32.7383	28.9012	31.2493	30.5235	11281	12437	13832	13889
100532	NM_145923	Rell1	RELT-like 1	1.47624	2.26263	5.36705	0.00594187	0.363862	1.2316	2.14405	1.80076	0.16917	0.415984	-1.19864	2.42676	-1.59349	0.213377	0.683845	0.181343	0.289063	0.284123	1.99905	2.56097	2.29958	0.133635	0.122585	0.256318	2.08394	2.06819	1.84501	2.61503	2.64723	2.42065	2.57602	2.25293	2.06979	3.23763	3.27184	2.62393	4.97696	5.34995	4.50439	4.75403	3.62758	3.26878	539	598	520	684
101148	NM_175312	Bmt2	base methyltransferase of 25S rRNA 2	1.07889	3.69277	1.18016	0.311559	0.604907	1.3296	3.8384	4.01494	0.0239269	0.296725	1.23238	3.89576	2.57802	0.0625793	0.673993	0.160772	0.177301	0.202527	3.6384	3.74795	4.04939	0.090184	0.133096	0.152652	3.56948	3.74047	3.60527	3.59451	3.83226	3.81707	4.20268	4.04811	3.89739	10.9656	12.4934	11.1569	10.7632	13.227	13.219	17.5026	15.4576	13.9916	2331	2916	2821	1891
102103	NM_001005863,NM_001005864,NM_001005865,NM_001286413	Mtus1	mitochondrial tumor suppressor 1	1.55822	2.89259	4.59802	0.023289	0.374134	1.2285	2.73471	3.09959	0.0410288	0.298153	-1.26839	3.05387	-2.30101	0.0967701	0.673993	0.241046	0.165907	0.258187	2.59028	3.23018	2.88718	0.097384	0.220498	0.134318	2.48527	2.67762	2.60796	3.35203	3.36286	2.97565	2.86498	2.76535	3.03122	4.63804	5.54529	5.11759	8.92712	9.3285	7.01663	6.15032	5.65011	7.2622	1116	1380	1444	1601
102278	NM_170684	Cpne7	copine VII	-1.71661	4.63686	-3.4276	0.0372698	0.381682	-1.36059	4.81576	-2.91867	0.044287	0.30374	1.26167	4.42793	1.52162	0.22629	0.687342	0.393934	0.263625	0.381706	5.043	4.26344	4.59877	0.198724	0.340136	0.173225	5.07322	5.22488	4.8309	4.32366	3.89721	4.56944	4.49721	4.50031	4.79878	32.8727	36.5773	27.3026	18.6346	13.8734	22.8197	21.9181	21.648	26.9515	4057	4957	4009	1901
103266	NM_001013028	Tmem263	transmembrane protein 263	1.14268	4.00522	1.99076	0.151978	0.474614	1.32638	4.10886	4.50796	0.0419407	0.299667	1.16076	4.20875	5.44406	0.0181768	0.673993	0.167417	0.156569	0.068427	3.91016	4.10259	4.31766	0.154693	0.064019	0.024162	3.73912	3.95112	4.04026	4.03399	4.16074	4.11304	4.29043	4.33654	4.32601	12.4486	14.6045	15.4388	15.0575	16.8158	16.356	18.7636	19.2927	19.2487	2414	3109	3561	2413
104080	NM_183297	Nxph4	neurexophilin 4	1.39912	0.460468	5.3296	0.00788317	0.363862	1.06895	0.32258	0.938831	0.401065	0.617706	-1.30887	0.534214	-4.39398	0.0139772	0.673993	0.157462	0.177468	0.153072	0.278049	0.762566	0.374243	0.128176	0.091461	0.122743	0.414922	0.258381	0.160845	0.699445	0.720799	0.867455	0.504226	0.260321	0.358182	0.337874	0.208974	0.127128	0.590072	0.647218	0.870115	0.380238	0.187208	0.303	30	20	14	42
104103	NR_002853,NR_027772,NR_027773,NR_027784	Airn	antisense Igf2r RNA	1.12614	1.0311	0.396675	0.726383	0.872094	-1.39425	0.66746	-3.73138	0.0223411	0.296725	-1.57013	0.725235	-1.52245	0.259276	0.697932	0.748371	0.222572	0.740492	0.948957	1.12035	0.469466	0.175027	0.727616	0.137491	1.07387	0.748907	1.02409	1.66973	1.39616	0.29515	0.625814	0.367411	0.415173	1.09112	0.70634	1.09205	2.13278	1.66512	0.22612	0.507081	0.265125	0.360476	33	43	58	76
104307	NR_004432	Rnu12	RNA U12, small nuclear	1.93923	1.60194	3.39802	0.0385073	0.382752	1.19212	1.31458	0.535138	0.626814	0.77949	-1.6267	1.76384	-1.63198	0.220087	0.68688	0.487032	0.820598	0.744991	1.19392	2.1494	1.44745	0.421645	0.243753	0.703986	1.66789	1.05333	0.860522	1.87776	2.22137	2.34906	0.874252	2.23323	1.23487	2.14952	1.12577	0.862788	2.58648	3.76942	4.24224	0.770644	3.57736	1.42007	17	10	8	17
104346	NM_018855	Gas8	growth arrest specific 8	-1.57578	3.13118	-5.38129	0.0148129	0.363862	-1.39018	3.22999	-3.8158	0.0318313	0.296725	1.13351	2.90928	2.3632	0.0781935	0.673993	0.211165	0.215733	0.132508	3.47635	2.82029	3.00108	0.191798	0.08834	0.098764	3.69515	3.39667	3.33724	2.75622	2.78358	2.92106	2.93647	2.952	3.11477	11.9998	9.67765	9.1441	5.58074	5.97759	6.6938	6.51133	6.63767	7.75446	1035	917	938	398
104433	NR_002902	Snora62	small nucleolar RNA, H/ACA box 62	-1.44039	0.597333	-4.08294	0.0393876	0.382885	-1.14167	0.814835	-1.23014	0.330205	0.562103	1.26166	0.531367	1.73049	0.161457	0.675009	0.223333	0.269129	0.335622	0.915991	0.38953	0.724849	0.06952	0.212237	0.259995	0.9961	0.871467	0.880407	0.220995	0.627881	0.319715	0.532829	1.02072	0.621001	0.990404	0.856628	0.888179	0.158664	0.546621	0.25147	0.405763	0.974371	0.566189	7	7	7	1
104725	NM_134054	Sptssa	serine palmitoyltransferase, small subunit A	1.16478	3.9102	1.09737	0.37093	0.64848	1.40984	4.0419	6.94892	0.00373468	0.296725	1.21039	4.15723	1.40885	0.285131	0.706953	0.347326	0.123514	0.338675	3.80172	4.02177	4.29725	0.102933	0.331723	0.068268	3.86362	3.68289	3.85863	3.76089	3.90932	4.3951	4.37606	4.2593	4.25639	13.7123	11.9778	13.4371	12.2805	13.9775	20.0377	19.9469	18.2272	18.3309	960	920	1119	710
104836	NM_001253847,NM_001253848,NM_134048	Cbll1	Casitas B-lineage lymphoma-like 1	1.48703	2.68907	4.68968	0.0414944	0.382885	1.33177	2.61656	3.38477	0.0756791	0.33176	-1.11658	2.90984	-10.8735	0.000414783	0.673993	0.21142	0.211516	0.025342	2.41804	2.99048	2.83138	0.210707	0.017343	0.018478	2.18968	2.45951	2.60493	2.99428	3.0056	2.97155	2.838	2.81051	2.84564	3.57441	4.58163	5.10815	6.69485	7.07264	6.98352	6.0089	5.88991	6.27489	718	1013	1250	1138
105440	NM_001111028,NM_001285933,NM_134073	Kctd9	potassium channel tetramerisation domain containing 9	1.3713	2.28784	5.54117	0.0105773	0.363862	1.15201	2.17106	2.02363	0.14614	0.397297	-1.19036	2.39794	-2.13942	0.103365	0.673993	0.142393	0.174735	0.203525	2.07138	2.52692	2.27553	0.068504	0.124832	0.160747	2.05148	2.01503	2.14763	2.49537	2.66451	2.42089	2.36592	2.37074	2.08994	3.15329	3.11918	3.45932	4.51248	5.41599	4.50517	3.9522	4.02303	3.34944	530	577	688	626
105504	NM_207214	Exoc5	exocyst complex component 5	1.27039	4.73917	2.93874	0.0700543	0.402492	1.35004	4.78128	3.1637	0.0372693	0.296725	1.06269	4.95862	0.926649	0.421013	0.768044	0.2035	0.237056	0.16397	4.56968	4.91495	5.00267	0.188045	0.07779	0.144342	4.36595	4.60647	4.7366	4.82976	4.93289	4.98221	5.0962	5.07539	4.83644	19.7878	23.5612	25.4301	26.7115	29.3105	30.7206	34.1313	32.9804	27.7725	4731	6186	7234	5279
105782	NM_001310542,NM_001310543,NM_134089	Scrib	scribbled planar cell polarity	-1.14155	3.08	-1.98254	0.146143	0.468629	-1.34203	2.95717	-3.72119	0.0214371	0.296725	-1.17561	2.86691	-2.76001	0.0665097	0.673993	0.166865	0.197545	0.14648	3.17698	2.98599	2.75257	0.150684	0.071681	0.127743	3.29662	3.22658	3.00775	3.05739	2.98655	2.91403	2.61986	2.76318	2.87468	8.84896	8.52958	7.06991	7.04861	6.97724	6.67138	4.9766	5.64447	6.42903	2538	2689	2418	1669
106064	NM_145930	AW549877	expressed sequence AW549877	1.37989	3.94885	5.58092	0.0139702	0.363862	1.33716	3.9274	5.24468	0.0225477	0.296725	-1.03195	4.1652	-1.07645	0.347494	0.734879	0.144174	0.138432	0.07301	3.7234	4.18795	4.14258	0.131566	0.058962	0.043057	3.57227	3.78562	3.81232	4.22547	4.21839	4.11999	4.19229	4.11749	4.11795	10.9838	12.8841	13.0102	17.2618	17.4793	16.4195	17.3488	16.2975	16.5982	2866	3691	4039	3723
106143	NM_178647	Cggbp1	CGG triplet repeat binding protein 1	1.18906	4.7409	2.88186	0.0582336	0.393785	1.31413	4.81065	4.83073	0.0210259	0.296725	1.10518	4.93907	2.65095	0.0619056	0.673993	0.15015	0.141306	0.094269	4.61763	4.86745	5.01173	0.129664	0.07571	0.056166	4.47044	4.66745	4.71499	4.7864	4.87961	4.93635	4.96509	4.99604	5.07408	21.3971	24.433	25.1334	25.9366	28.0999	29.7517	31.0641	31.1697	32.8046	4744	5948	6629	4753
106522	NM_134117	Pkdcc	protein kinase domain containing, cytoplasmic	-1.33584	2.13693	-5.72421	0.0112649	0.363862	-1.25191	2.18793	-5.34923	0.00929922	0.296725	1.06704	1.9845	1.12809	0.325722	0.723884	0.126402	0.104951	0.143735	2.35599	1.93825	2.03186	0.056269	0.113187	0.088591	2.39705	2.37907	2.29185	1.83264	2.05774	1.92436	2.04728	1.93657	2.11173	4.34315	4.26272	3.95176	2.47591	3.23678	2.87569	3.00165	2.72319	3.4134	547	590	593	258
107065	NM_178005	Lrrtm2	leucine rich repeat transmembrane neuronal 2	1.32814	4.81149	5.24051	0.00726741	0.363862	1.19653	4.7388	2.17462	0.125404	0.376443	-1.10999	4.94469	-1.20733	0.310039	0.719918	0.135312	0.206171	0.215984	4.61114	5.02054	4.86999	0.084163	0.105953	0.18821	4.58087	4.70625	4.5463	4.90166	5.105	5.05497	5.03949	4.90303	4.66745	23.0432	25.0614	22.3108	28.113	32.6735	32.3606	32.797	29.2945	24.5778	6705	8007	7723	6761
107358	NM_133352	Tm9sf3	transmembrane 9 superfamily member 3	1.15942	5.55136	2.58191	0.0627154	0.395447	1.30223	5.63296	5.83938	0.00610797	0.296725	1.12317	5.74226	2.29395	0.098918	0.673993	0.143156	0.113004	0.126533	5.44569	5.65909	5.82667	0.09288	0.108936	0.064369	5.35557	5.4404	5.5411	5.53341	5.71742	5.72644	5.90015	5.79961	5.78024	40.5538	42.3565	45.5754	44.848	50.4926	51.9796	60.8657	55.0827	53.9311	12786	14664	17095	11688
107449	NM_029770	Unc5b	unc-5 netrin receptor B	1.3679	2.08481	4.73777	0.0107403	0.363862	1.04475	1.90236	0.245041	0.825993	0.904815	-1.3093	2.11971	-1.53704	0.252087	0.695436	0.165231	0.446462	0.438128	1.87105	2.32301	1.93421	0.131668	0.099823	0.426605	1.89694	1.98784	1.72835	2.22866	2.42753	2.31284	1.85414	1.55331	2.39517	2.71399	3.05038	2.34619	3.57989	4.48969	4.09329	2.49079	1.83486	4.34121	818	1009	841	891
107934	NM_080437	Celsr3	cadherin, EGF LAG seven-pass G-type receptor 3	-1.13983	3.53165	-2.18526	0.101337	0.431204	-1.38655	3.38337	-7.2247	0.00221195	0.296725	-1.21645	3.29413	-3.45879	0.0358969	0.673993	0.14966	0.113038	0.141558	3.62732	3.4385	3.15582	0.086997	0.121777	0.072173	3.68245	3.67248	3.52703	3.39978	3.57493	3.34079	3.0802	3.16331	3.22396	11.9058	11.9154	10.5343	9.25326	10.9728	9.22873	7.34951	7.89542	8.39442	7055	7753	7427	4532
107999	NM_145147	Gtpbp6	GTP binding protein 6 (putative)	-1.32907	3.7702	-3.86327	0.0512172	0.388364	-1.35464	3.75565	-3.83757	0.0344305	0.296725	-1.01924	3.5568	-0.506449	0.647742	0.867852	0.184005	0.197644	0.094016	3.98098	3.57057	3.54308	0.179	0.042623	0.083799	4.17199	3.95389	3.81707	3.61623	3.56366	3.53182	3.4505	3.61375	3.56499	17.0582	14.6393	13.0386	10.9352	10.8527	10.7048	9.88999	11.129	10.9503	1414	1333	1286	750
108012	NM_001290378,NM_001290379,NM_026887	Ap1s2	adaptor-related protein complex 1, sigma 2 subunit	1.25158	3.07022	4.58962	0.0101692	0.363862	1.32051	3.10669	4.94362	0.00867693	0.296725	1.05507	3.2748	0.971716	0.389495	0.752637	0.122181	0.140527	0.13785	2.9126	3.23636	3.3137	0.088525	0.08421	0.109138	2.86084	2.86216	3.01482	3.14395	3.30877	3.25637	3.25622	3.24531	3.43956	6.28973	6.38053	7.1409	7.55283	8.92666	8.69246	8.44859	8.40346	9.95819	744	849	1023	755
108115	NM_148933	Slco4a1	solute carrier organic anion transporter family, member 4a1	1.13624	0.766239	0.986313	0.379835	0.65598	-1.23664	0.503624	-2.09188	0.129095	0.380873	-1.40512	0.567807	-3.30086	0.0475485	0.673993	0.323585	0.253715	0.257478	0.679625	0.86389	0.373201	0.226698	0.230901	0.113928	0.733174	0.874755	0.430947	0.935705	1.05035	0.605616	0.254214	0.384102	0.481286	0.650038	0.860833	0.375705	0.853239	1.08185	0.543237	0.179157	0.281437	0.426968	103	150	71	112
108151	NM_028882	Sema3d	sema domain, immunoglobulin domain (Ig), short basic domain, secreted, (semaphorin) 3D	-1.07538	2.33376	-0.509099	0.654909	0.833012	1.38592	2.61161	6.7224	0.00356442	0.296725	1.4904	2.5536	2.8478	0.0950616	0.673993	0.356726	0.121315	0.350141	2.38677	2.28192	2.85762	0.098417	0.342882	0.070932	2.28168	2.40188	2.47676	2.54462	1.89404	2.4071	2.84965	2.93219	2.791	3.91674	4.35237	4.60904	4.70688	2.77396	4.44461	6.07209	6.49776	5.98646	1311	1600	1835	1302
108888	NM_179203	Atad3a	ATPase family, AAA domain containing 3A	-1.30037	3.70193	-4.15937	0.0146582	0.363862	-1.24852	3.73269	-3.23745	0.0318272	0.296725	1.04152	3.54654	0.629327	0.564225	0.830336	0.15779	0.171321	0.161545	3.89623	3.51732	3.57601	0.118641	0.104028	0.123592	4.01332	3.89928	3.7761	3.43392	3.63388	3.48414	3.49296	3.51703	3.71805	15.2356	14.0609	12.6818	9.53289	11.4802	10.2948	10.2223	10.3683	12.3405	1892	1917	1873	979
109169	NM_001267796	Igip	IgA inducing protein	1.41087	5.74404	3.2953	0.0424357	0.382902	1.39902	5.73822	3.41178	0.0500899	0.306383	-1.00847	5.99162	-0.131895	0.901977	0.965544	0.261011	0.245925	0.159728	5.50112	5.9977	5.98554	0.227038	0.128765	0.094512	5.24463	5.58237	5.67634	5.86933	6.12685	5.99691	5.88514	6.07278	5.99869	37.6814	46.644	49.9974	56.2179	67.2156	62.4899	60.4264	67.7483	62.573	2665	3622	4207	3286
109270	NM_001346662,NM_146061	Prr5	proline rich 5 (renal)	-1.21646	1.44661	-2.53906	0.0644621	0.396521	-1.35051	1.36093	-4.57047	0.0119999	0.296725	-1.1102	1.23444	-1.5068	0.214275	0.684491	0.192837	0.164285	0.17337	1.59484	1.31215	1.16133	0.130611	0.14187	0.099651	1.67347	1.44407	1.66698	1.47597	1.23025	1.23025	1.18095	1.05333	1.24971	2.16478	1.78545	2.21192	1.70169	1.36672	1.38316	1.19409	1.01979	1.44367	424	392	546	296
109280	NR_033303	Slc22a13b-ps	solute carrier family 22 (organic cation transporter), member 13b, pseudogene	-1.05692	0.688705	-0.616354	0.571275	0.783021	-1.33394	0.478781	-3.33911	0.0288713	0.296725	-1.2621	0.451825	-2.57253	0.0621609	0.673993	0.224427	0.215625	0.226107	0.729793	0.64993	0.314104	0.151223	0.165828	0.153706	0.79664	0.836073	0.556666	0.568854	0.840698	0.540239	0.330287	0.459078	0.152946	0.730648	0.810496	0.503003	0.460486	0.801118	0.471096	0.237863	0.344893	0.124123	55	67	45	29
109349	NM_175427	Fam163b	family with sequence similarity 163, member B	1.22451	4.24262	2.70696	0.0612318	0.39448	-1.31804	3.89474	-5.21436	0.00790084	0.296725	-1.61396	4.03117	-6.89644	0.00629115	0.673993	0.18697	0.132336	0.173447	4.09903	4.39124	3.70063	0.105799	0.154157	0.079495	4.21793	4.06386	4.01529	4.56306	4.26506	4.3456	3.7626	3.611	3.72829	17.67	15.8162	15.1693	22.1751	18.0257	19.4363	12.4635	11.0978	12.4264	2672	2626	2729	2771
109905	NM_145541	Rap1a	RAS-related protein-1a	1.25508	3.84766	2.73392	0.068307	0.401569	1.36298	3.90425	3.02305	0.0390467	0.297605	1.08596	4.07409	0.99539	0.389897	0.752707	0.207664	0.255969	0.207027	3.68725	4.01504	4.13401	0.181362	0.101154	0.180632	3.49296	3.85207	3.71673	3.90149	4.04811	4.09552	4.27246	3.92969	4.19989	10.3162	13.5152	12.1032	13.6936	15.5876	16.1373	18.4297	14.169	17.6247	1302	1873	1817	1429
110052	NM_025900	Dek	DEK oncogene (DNA binding)	1.23208	4.5961	2.82249	0.0485678	0.388364	1.32518	4.64667	3.49976	0.0250011	0.296725	1.07556	4.80137	0.957418	0.39409	0.754789	0.184772	0.201024	0.190115	4.44802	4.74911	4.8542	0.138578	0.122216	0.145625	4.29973	4.47007	4.57424	4.61666	4.85752	4.77316	4.81702	4.73078	5.01481	18.8174	21.3631	22.767	23.0191	27.6727	26.5148	27.9263	25.8074	31.653	2513	3133	3617	2541
110304	NM_080438	Glra3	glycine receptor, alpha 3 subunit	-1.39641	3.41206	-2.45873	0.0738645	0.405239	1.0496	3.69617	0.449599	0.696826	0.826049	1.46568	3.44445	4.59978	0.0434308	0.673993	0.33935	0.269072	0.207693	3.66142	3.17969	3.73126	0.268721	0.207238	0.013741	3.35113	3.81852	3.81459	3.35113	2.94939	3.23856	3.74704	3.72479	3.72195	9.24766	13.1879	13.026	8.9231	6.78917	8.57229	12.3275	12.1612	12.371	700	1096	1173	558
110312	NM_029971	Pmch	pro-melanin-concentrating hormone	1.05527	0.589193	0.366326	0.734799	0.874937	1.55331	0.809216	3.12004	0.0397881	0.297605	1.47196	0.864265	2.33396	0.0801392	0.673993	0.366948	0.352704	0.4139	0.551665	0.629273	1.18701	0.209449	0.301301	0.28378	0.310527	0.688308	0.656158	0.763849	0.284138	0.839833	1.51067	0.980854	1.0695	0.239647	0.638037	0.611421	0.660988	0.214527	0.832923	1.72967	0.919725	1.15205	10	27	28	21
110391	NM_024236	Qdpr	quinoid dihydropteridine reductase	1.3681	5.37759	3.48261	0.0341804	0.380886	1.19116	5.28094	1.81187	0.163785	0.411897	-1.14854	5.50762	-1.21438	0.291935	0.710494	0.224885	0.241253	0.284975	5.15626	5.60843	5.40863	0.117401	0.191808	0.210761	5.08786	5.29182	5.08909	5.49739	5.49799	5.82991	5.45789	5.1776	5.59039	33.3688	38.0689	32.8042	43.5943	43.539	55.5493	43.3714	35.4225	47.2795	2387	2991	2792	2578
110835	NM_176844	Chrna5	cholinergic receptor, nicotinic, alpha polypeptide 5	1.44461	1.79955	9.07601	0.000938081	0.363862	1.1231	1.63527	0.870452	0.467597	0.669064	-1.28627	1.89407	-1.90294	0.187823	0.680103	0.101275	0.333273	0.33058	1.55367	2.08435	1.72115	0.077602	0.065074	0.324112	1.61488	1.57974	1.46639	2.08367	2.01962	2.14976	2.06109	1.68676	1.41561	2.0329	2.05866	1.8029	3.11634	3.127	3.52314	3.03003	2.13045	1.74309	286	318	302	362
112406	NM_053208	Egln2	egl-9 family hypoxia-inducible factor 2	-1.3551	5.01287	-4.99255	0.0103144	0.363862	-1.35486	5.013	-4.22175	0.0134773	0.296725	1.00018	4.79859	0.00285158	0.99788	0.999253	0.152092	0.179757	0.154776	5.23686	4.79846	4.79871	0.125477	0.085951	0.128717	5.36752	5.22576	5.1173	4.89236	4.77934	4.72368	4.67813	4.78376	4.93426	40.8419	36.5951	33.4348	27.9741	26.1543	25.5451	25.1145	26.8077	29.7497	4416	4345	4301	2500
114142	NM_001286607,NM_053242,NM_212435	Foxp2	forkhead box P2	1.51284	2.73874	5.41739	0.00611252	0.363862	1.10296	2.52605	0.609985	0.591042	0.755771	-1.37162	2.81646	-2.0063	0.159735	0.673993	0.190955	0.401436	0.393566	2.45635	3.05361	2.59772	0.146152	0.122897	0.373886	2.5374	2.54402	2.28763	2.99579	3.19475	2.97028	2.9418	2.65152	2.19985	4.85853	4.92677	3.94116	6.70186	8.17857	6.97797	6.531	5.15206	3.66452	1669	1848	1565	1899
114713	NM_053268	Rasa2	RAS p21 protein activator 2	1.32445	3.93454	5.47803	0.0297793	0.377666	1.31439	3.92932	4.08405	0.0158126	0.296725	-1.00765	4.13695	-0.173612	0.877602	0.958519	0.128176	0.167264	0.109649	3.73706	4.14245	4.13146	0.127247	0.015406	0.108561	3.59614	3.77152	3.84354	4.14959	4.12477	4.153	4.13149	4.02288	4.24001	11.1572	12.7805	13.295	16.379	16.4286	16.8807	16.5233	15.1595	18.1526	3263	4104	4626	3960
114873	NM_001081270	Dscaml1	Down syndrome cell adhesion molecule like 1	-1.18009	3.61473	-1.88151	0.176875	0.499766	-1.3707	3.50131	-2.907	0.0455878	0.30384	-1.16153	3.38753	-2.0016	0.151546	0.673993	0.219914	0.271046	0.186931	3.73615	3.49726	3.28124	0.208428	0.070142	0.173273	3.85928	3.85367	3.4955	3.55158	3.41807	3.52213	3.18594	3.17653	3.48124	13.6484	13.5422	10.3241	10.4344	9.74141	10.622	8.0259	7.95619	10.2549	4822	5254	4340	3048
114893	NM_001205361,NM_001205362,NM_033623	Dcun1d1	DCN1, defective in cullin neddylation 1, domain containing 1 (S. cerevisiae)	1.23596	4.11086	3.1675	0.0628027	0.395522	1.34584	4.16963	3.82183	0.021889	0.296725	1.0889	4.32751	1.64442	0.199163	0.680103	0.167126	0.194199	0.129421	3.96088	4.26651	4.38939	0.156356	0.059024	0.115178	3.79171	3.99085	4.10008	4.20666	4.32467	4.26821	4.48879	4.41621	4.26316	12.9336	15.0281	16.1615	17.0131	18.7843	18.3981	21.771	20.342	18.4385	2965	3785	4411	3223
118446	NM_080450	Gjc3	gap junction protein, gamma 3	1.87374	2.45511	7.16429	0.00385694	0.363862	1.5005	2.3179	2.1736	0.126914	0.378615	-1.24874	2.78466	-1.2524	0.323083	0.723318	0.219016	0.466515	0.443212	2.04359	2.94951	2.62903	0.185967	0.115692	0.427846	1.92138	2.25761	1.95179	2.81705	3.03079	3.00068	2.61438	2.2087	3.06402	2.77823	3.84726	2.88765	5.83619	7.19799	7.14759	4.95122	3.50483	7.45324	502	762	620	871
121021	NM_139001	Cspg4	chondroitin sulfate proteoglycan 4	-1.30025	2.45276	-3.64947	0.0415157	0.382885	-1.35099	2.42275	-2.77876	0.0932121	0.349112	-1.03902	2.24289	-0.309897	0.77479	0.922701	0.179775	0.270528	0.308635	2.64946	2.27067	2.21545	0.071585	0.164908	0.260884	2.73103	2.59708	2.62027	2.43508	2.10526	2.27166	1.98171	2.16774	2.49689	5.67797	5.14279	5.16337	4.3205	3.40862	3.93925	2.83662	3.37719	4.7522	2346	2333	2538	1476
140781	NM_080728	Myh7	myosin, heavy polypeptide 7, cardiac muscle, beta	-1.59599	1.751	-7.67714	0.00295387	0.363862	-1.07717	2.06608	-1.03809	0.357909	0.584986	1.48164	1.70615	6.59577	0.00453951	0.673993	0.152163	0.178952	0.148946	2.12041	1.44596	2.01315	0.128438	0.081593	0.124609	2.06979	2.02499	2.26644	1.53647	1.37804	1.42336	1.91494	2.15333	1.97119	3.20535	3.15275	3.86222	1.81961	1.63352	1.74765	2.64499	3.33083	3.00894	996	1076	1428	468
142980	NM_126166	Tlr3	toll-like receptor 3	1.33965	1.24657	4.6988	0.0111417	0.363862	1.19405	1.17434	1.6776	0.190454	0.438568	-1.12194	1.38974	-1.14487	0.345803	0.733873	0.155503	0.264169	0.251127	1.05336	1.47521	1.30922	0.1243	0.093437	0.233098	1.0194	0.949565	1.19111	1.57751	1.39437	1.45376	1.0695	1.32308	1.53508	1.02215	0.967854	1.32631	1.90596	1.65702	1.81109	1.03755	1.42615	1.97148	227	236	351	350
170459	NM_001347624,NM_133774	Stard4	StAR-related lipid transfer (START) domain containing 4	1.46889	3.22045	5.56511	0.00734863	0.363862	1.14982	3.05406	3.34808	0.0548634	0.311092	-1.27749	3.3284	-4.1468	0.0426682	0.673993	0.17265	0.104196	0.147574	2.95501	3.50974	3.15642	0.097177	0.142705	0.037596	2.8511	2.97028	3.04365	3.63081	3.546	3.3524	3.19983	3.13522	3.13422	6.23571	7.01379	7.26832	11.0462	10.7009	9.29139	8.13619	7.74187	7.85962	1701	2101	2359	2491
170711	NM_130880	Otud7a	OTU domain containing 7A	-1.24248	4.37997	-2.70447	0.0689941	0.401569	-1.31728	4.33604	-3.44951	0.0381229	0.29688	-1.06021	4.18377	-1.04848	0.35361	0.735767	0.200598	0.199624	0.139338	4.53938	4.22616	4.14181	0.174175	0.099512	0.097532	4.7113	4.54379	4.36304	4.339	4.15094	4.18854	4.03172	4.17631	4.21741	25.2461	22.5368	19.4189	18.8667	16.7191	17.3667	15.2934	17.0471	17.8819	4484	4395	4104	2770
170757	NM_133222	Adgrl4	adhesion G protein-coupled receptor L4	-1.34504	2.09589	-2.68714	0.0566877	0.391903	1.11915	2.40043	1.29227	0.272265	0.514879	1.50531	2.16799	4.13816	0.0215206	0.673993	0.275651	0.217681	0.246973	2.32059	1.89294	2.483	0.176596	0.211653	0.127274	2.11772	2.4042	2.43986	1.78917	1.75321	2.13646	2.62996	2.40844	2.41061	3.33555	4.36104	4.4541	2.38741	2.4141	3.49184	5.03219	4.13736	4.39973	703	1009	1117	416
170826	NM_133249	Ppargc1b	peroxisome proliferative activated receptor, gamma, coactivator 1 beta	-1.04351	2.14878	-0.42414	0.705228	0.860607	-1.34226	1.9559	-4.13524	0.0245262	0.296725	-1.28629	1.92813	-2.2192	0.100944	0.673993	0.250924	0.177871	0.283487	2.17972	2.11828	1.75506	0.08437	0.236315	0.156588	2.23923	2.08317	2.21677	2.25592	2.25351	1.84541	1.6086	1.73646	1.92011	3.7582	3.3139	3.69328	3.67044	3.86718	2.70065	1.9416	2.2495	2.87208	706	683	825	570
192216	NM_138751	Tmem47	transmembrane protein 47	1.33171	5.12024	2.69231	0.0879786	0.417461	1.45162	5.17963	3.40422	0.046761	0.304482	1.09004	5.39288	1.45434	0.221975	0.687108	0.265879	0.273562	0.148133	4.91777	5.33105	5.45543	0.24858	0.094337	0.11421	4.65046	4.96084	5.14199	5.22818	5.35145	5.41352	5.43626	5.35203	5.57802	24.293	30.1328	34.1278	35.6467	39.1365	41.4354	42.9306	40.0381	46.8888	5089	6931	8505	6172
192662	NM_133796	Arhgdia	Rho GDP dissociation inhibitor (GDI) alpha	-1.1032	5.20101	-1.13089	0.37062	0.648296	-1.34156	5.05594	-8.29863	0.00553132	0.296725	-1.21607	4.98754	-2.13145	0.137892	0.673993	0.217013	0.088478	0.229339	5.27234	5.13065	4.84843	0.034109	0.214316	0.081639	5.3001	5.28266	5.23426	5.35501	4.92803	5.10891	4.76569	4.85068	4.92892	39.0964	37.9105	36.3998	39.2444	29.2037	33.5992	26.8128	28.1106	29.6717	5481	5836	6072	4548
193838	NM_001163102	Eme2	essential meiotic structure-specific endonuclease subunit 2	-1.38701	3.56021	-3.04375	0.0421165	0.382885	-1.29895	3.61041	-2.39012	0.078596	0.334049	1.06779	3.37902	0.699751	0.522724	0.812695	0.268577	0.273448	0.234239	3.80401	3.33204	3.42667	0.214522	0.161598	0.16957	3.89426	3.95867	3.55911	3.14545	3.42408	3.42658	3.46366	3.57469	3.24166	14.0062	14.6722	10.7852	7.56007	9.79421	9.86539	9.97592	10.7994	8.53068	1094	1258	1002	488
195646	NM_001081327	Hs3st2	heparan sulfate (glucosamine) 3-O-sulfotransferase 2	1.20322	4.6777	1.51834	0.209148	0.525725	-1.11556	4.46657	-1.08028	0.380227	0.602343	-1.34227	4.59582	-3.79177	0.0431158	0.673993	0.304469	0.252962	0.193988	4.54615	4.81306	4.38838	0.243988	0.18213	0.066783	4.67915	4.69475	4.26457	5.0178	4.66908	4.75229	4.44696	4.31566	4.40253	24.6714	24.9455	18.1031	30.7099	24.0287	26.1287	21.1439	19.0322	20.3282	2874	3191	2509	2957
207740	NM_145359	Ubald1	UBA-like domain containing 1	1.02328	3.96729	0.383312	0.722311	0.869651	-1.39535	3.70262	-4.48663	0.0186665	0.296725	-1.42783	3.71814	-4.42482	0.0138074	0.673993	0.15003	0.185544	0.201133	3.95072	3.98392	3.4701	0.090778	0.11945	0.161821	4.05503	3.90757	3.88957	4.10986	3.96968	3.87224	3.32613	3.43892	3.64524	15.6795	14.1754	13.7341	15.9145	14.6604	13.7067	8.92959	9.77844	11.6156	1116	1108	1163	936
207921	NM_175431	Fam228b	family with sequence similarity 228, member B	1.33177	1.88385	3.0557	0.0867166	0.416994	1.38609	1.90953	8.84691	0.00410151	0.296725	1.04079	2.13047	0.406038	0.71667	0.899377	0.234293	0.092217	0.246055	1.68848	2.10183	2.15951	0.037777	0.231228	0.084125	1.66053	1.67347	1.73146	1.8695	2.10403	2.33194	2.09952	2.25567	2.12334	2.12877	2.25346	2.34995	2.56516	3.40198	4.17634	3.13865	3.63819	3.44463	316	367	415	314
208043	NM_001040398	Setd1b	SET domain containing 1B	1.086	2.29122	0.878332	0.429458	0.688631	-1.21623	2.08651	-2.75979	0.0771838	0.332595	-1.32082	2.1414	-3.77226	0.0392367	0.673993	0.234702	0.177243	0.184319	2.23248	2.3515	1.95007	0.16206	0.16977	0.071774	2.39999	2.07648	2.22098	2.54753	2.2526	2.25438	1.8724	1.96386	2.01395	4.35145	3.29051	3.70418	4.71886	3.86446	3.88771	2.53213	2.78355	3.12719	1978	1643	2004	1773
208158	NM_198599	Map6d1	MAP6 domain containing 1	1.32375	2.95327	3.59603	0.0317039	0.378503	1.03789	2.78457	0.875392	0.459158	0.662728	-1.27543	2.98186	-3.57372	0.062594	0.673993	0.194895	0.106165	0.170106	2.75787	3.1625	2.81153	0.100794	0.166807	0.03334	2.86669	2.66771	2.73921	3.14704	3.3365	3.00396	2.77522	2.8186	2.84076	6.31449	5.49161	5.69273	7.56873	9.10711	7.16042	5.74468	5.92279	6.25134	1061	1014	1138	1052
208266	NM_199322	Dot1l	DOT1-like, histone H3 methyltransferase (S. cerevisiae)	1.02973	2.38791	0.298067	0.78762	0.902932	-1.44122	2.08664	-4.78672	0.0161018	0.296725	-1.48406	2.10518	-3.48909	0.028868	0.673993	0.245567	0.190799	0.282738	2.36687	2.40913	1.83958	0.091561	0.227859	0.167394	2.46657	2.34751	2.28654	2.42877	2.62654	2.17209	1.68592	1.81486	2.01796	4.56448	4.17111	3.93557	4.29863	5.28848	3.61091	2.10213	2.42213	3.13516	1334	1339	1369	1039
208618	NM_001081006,NM_001177630,NM_001177631,NM_029895,NM_178059	Etl4	enhancer trap locus 4	1.21432	4.79497	2.28477	0.131429	0.452134	-1.1584	4.54963	-1.47643	0.221959	0.468518	-1.40667	4.68448	-5.52511	0.0158092	0.673993	0.212374	0.248869	0.154325	4.65694	4.93708	4.4448	0.203988	0.059091	0.142564	4.89068	4.56525	4.51488	4.99984	4.92892	4.8825	4.49501	4.55546	4.28392	28.6153	22.8584	21.7934	30.2354	29.213	28.7408	21.8679	22.5487	18.7127	9022	7831	8566	7758
208884	NM_172465	Zdhhc9	zinc finger, DHHC domain containing 9	1.23683	3.64514	3.45641	0.0503524	0.388364	-1.07094	3.44525	-2.43175	0.0772269	0.332595	-1.32457	3.59321	-4.71709	0.0307361	0.673993	0.153666	0.070424	0.148902	3.49504	3.80169	3.39617	0.056572	0.142873	0.041941	3.45562	3.55986	3.46965	3.95836	3.67859	3.76813	3.44314	3.38288	3.36248	10.0259	10.8998	10.1082	14.2768	11.8222	12.7662	9.82484	9.35751	9.36817	1541	1840	1849	1814
209039	NM_153533	Tns2	tensin 2	-1.39404	1.34176	-8.45145	0.00838291	0.363862	-1.41757	1.32726	-2.55807	0.123242	0.374622	-1.01688	1.11122	-0.118631	0.915111	0.970751	0.098223	0.340865	0.352592	1.60263	1.12336	1.09921	0.027528	0.094287	0.339751	1.59798	1.63219	1.57773	1.14453	1.02029	1.20526	0.908216	0.897934	1.49147	2.00722	2.15103	2.01772	1.14161	1.03707	1.33366	0.819017	0.819381	1.89108	485	571	580	228
209707	NM_001163073,NM_172153,NM_178142	Lcorl	ligand dependent nuclear receptor corepressor-like	1.007	3.49321	0.0482134	0.964187	0.986261	1.4233	3.73414	4.31468	0.0424609	0.299948	1.41341	3.73952	2.84093	0.100206	0.673993	0.361594	0.204427	0.304338	3.48819	3.49825	3.99743	0.199899	0.301315	0.042786	3.29496	3.47545	3.69415	3.1854	3.52283	3.78652	4.02899	4.01457	3.94873	8.83784	10.2147	11.9359	7.82702	10.5074	12.9468	15.27	15.0732	14.592	2446	3094	3931	1793
209776	NM_001024138	Gpr139	G protein-coupled receptor 139	1.258	0.438181	2.46544	0.0739468	0.405239	-1.04171	0.271778	-0.583791	0.593133	0.757227	-1.31048	0.393223	-3.17398	0.0470254	0.673993	0.232632	0.174922	0.212874	0.302851	0.633985	0.243893	0.140356	0.18552	0.104392	0.282077	0.174039	0.452436	0.557097	0.845587	0.49927	0.327636	0.126935	0.277108	0.214891	0.136783	0.39654	0.447766	0.808455	0.426683	0.235579	0.08616	0.230254	12	8	26	20
210297	NM_001081173	Lrch2	leucine-rich repeats and calponin homology (CH) domain containing 2	1.20571	3.07064	3.56032	0.0236656	0.374134	1.36306	3.15419	6.64053	0.00380681	0.296725	1.1305	3.29584	2.71162	0.0581815	0.673993	0.131294	0.116552	0.113037	2.93867	3.20855	3.38551	0.094987	0.09064	0.067541	2.88434	2.88331	3.04835	3.12656	3.30588	3.1932	3.46331	3.34184	3.35139	6.41372	6.49197	7.30069	7.44411	8.90627	8.29758	9.97343	9.07383	9.29892	1191	1323	1612	1142
210741	NM_199251	Kcnk12	potassium channel, subfamily K, member 12	1.18797	2.33834	1.46409	0.236893	0.548252	-1.22011	2.06891	-1.75496	0.184748	0.433341	-1.44946	2.18176	-5.08534	0.00772131	0.673993	0.293984	0.283263	0.182394	2.21739	2.46589	1.93038	0.258261	0.140457	0.116358	2.45624	2.2526	1.94333	2.57234	2.51864	2.30669	1.80399	2.03305	1.95409	4.52852	3.83547	2.85906	4.81451	4.83603	4.06491	2.34808	2.98467	2.96543	454	422	341	399
211147	NM_001310774,NM_177597	2022-03-11	membrane-associated ring finger (C3HC4) 11	1.1981	1.34308	2.41682	0.0750508	0.405756	-1.11771	1.13592	-1.52974	0.202035	0.448802	-1.33912	1.25152	-3.68196	0.0212524	0.673993	0.186868	0.181773	0.19818	1.21902	1.47977	1.05848	0.119762	0.143447	0.136742	1.22886	1.33356	1.09464	1.54252	1.58115	1.31564	0.994729	1.21546	0.965257	1.35735	1.56942	1.18408	1.83549	2.02722	1.53848	0.924451	1.25825	0.996887	104	132	108	117
211255	NM_001024135	Kbtbd7	kelch repeat and BTB (POZ) domain containing 7	1.22225	4.21889	7.61294	0.00565953	0.363862	1.33274	4.27878	9.59933	0.000923798	0.296725	1.09039	4.42813	4.07028	0.0217244	0.673993	0.065875	0.074771	0.053128	4.0766	4.36614	4.49099	0.059614	0.028031	0.045131	4.02148	4.06845	4.13987	4.3456	4.35476	4.39808	4.50263	4.52917	4.44118	15.3521	15.8735	16.6203	18.9556	19.1692	20.0904	21.9966	22.0717	20.8445	3567	4050	4595	3641
211488	NM_001005419	Ado	2-aminoethanethiol (cysteamine) dioxygenase	1.33261	3.77163	7.32025	0.00437661	0.363862	1.18914	3.69303	3.63294	0.0221241	0.296725	-1.12065	3.9014	-2.9569	0.0548201	0.673993	0.098016	0.119149	0.096263	3.57018	3.98443	3.8201	0.085256	0.048359	0.083235	3.47201	3.61292	3.62562	3.94258	4.03737	3.97336	3.84318	3.72776	3.88935	10.1621	11.3562	11.3427	14.078	15.4508	14.8046	13.3065	12.2036	13.9276	2318	2845	3079	2655
211550	NM_145133	Tifa	TRAF-interacting protein with forkhead-associated domain	-1.22398	1.85125	-2.28535	0.0857017	0.416994	1.1202	2.08304	1.67035	0.229624	0.476203	1.3711	1.92544	5.35272	0.0279138	0.673993	0.220985	0.169808	0.147339	2.00277	1.71119	2.16653	0.167273	0.14441	0.029234	1.95147	1.86715	2.18968	1.55151	1.74941	1.83264	2.17021	2.13562	2.19374	2.85072	2.72253	3.6048	1.85013	2.40482	2.67675	3.32445	3.27455	3.64699	313	328	471	168
211739	NM_001290539,NM_145967	Vstm2a	V-set and transmembrane domain containing 2A	-1.00644	5.51112	-0.101205	0.924314	0.970662	1.31093	5.70771	3.93729	0.0170955	0.296725	1.31937	5.70291	4.23441	0.0140914	0.673993	0.158571	0.171824	0.163557	5.51576	5.50649	5.90634	0.118147	0.105765	0.124759	5.43898	5.45648	5.65181	5.43898	5.45211	5.62838	6.02413	5.91929	5.77562	42.8805	42.8698	48.9816	41.699	42.1047	48.8402	66.8861	60.5521	53.7225	7782	8550	10563	6299
212123	NM_172502	Dcaf15	DDB1 and CUL4 associated factor 15	-1.36911	2.91266	-3.14088	0.0403965	0.382885	-1.24729	2.98443	-2.51044	0.099282	0.352295	1.09767	2.76125	1.41016	0.249013	0.694058	0.249942	0.21995	0.165135	3.14808	2.69484	2.82929	0.204425	0.14381	0.081168	3.33633	3.17731	2.93062	2.52979	2.76154	2.79319	2.75799	2.91762	2.81226	9.1406	8.19315	6.67519	4.63769	5.83884	6.07511	5.67511	6.42461	6.08848	1085	1068	943	455
212139	NM_145970	Cc2d1a	coiled-coil and C2 domain containing 1A	-1.30231	3.94598	-3.9761	0.0409361	0.382885	-1.31257	3.94003	-3.30405	0.0310955	0.296725	-1.00789	3.75437	-0.137397	0.900557	0.965236	0.165998	0.205703	0.142858	4.14111	3.76004	3.74871	0.157259	0.053151	0.132603	4.31759	4.08989	4.01584	3.8188	3.746	3.71532	3.61351	3.75407	3.87855	19.1125	16.1649	15.1801	12.8905	12.3424	12.315	11.1607	12.4573	13.7847	3225	2995	3048	1798
212483	NM_145382	Fam193b	family with sequence similarity 193, member B	-1.21678	3.29312	-2.96751	0.0497824	0.388364	-1.37519	3.19964	-5.18701	0.0154156	0.296725	-1.13019	3.06507	-2.72612	0.0577423	0.673993	0.165219	0.153482	0.112183	3.4377	3.15463	2.97806	0.138328	0.090348	0.066499	3.55658	3.47064	3.28587	3.13422	3.25344	3.07623	2.90268	3.02843	3.00307	10.8214	10.1803	8.83492	7.49436	8.52477	7.54144	6.34865	7.10995	7.0867	2411	2491	2342	1380
212706	NM_145974	N4bp3	NEDD4 binding protein 3	1.02883	3.37523	0.314013	0.780175	0.898413	-1.26985	3.17779	-2.20656	0.098599	0.351502	-1.30646	3.19715	-3.97237	0.0399096	0.673993	0.226202	0.270539	0.168159	3.35479	3.3958	3.01013	0.219182	0.055918	0.15859	3.49322	3.46906	3.10208	3.37016	3.45994	3.35729	3.18887	2.95526	2.88627	10.3179	10.1612	7.61756	9.05938	10.0284	9.32392	8.0528	6.66211	6.4754	1362	1473	1197	989
212862	NM_001146690,NM_144807,NR_027477	Chpt1	choline phosphotransferase 1	1.2945	4.13954	2.54214	0.077956	0.406587	1.30223	4.14364	4.04787	0.0177459	0.296725	1.00597	4.33421	0.0621418	0.954633	0.984475	0.253725	0.16302	0.239443	3.95753	4.32992	4.33851	0.129652	0.218098	0.098823	3.84406	3.92969	4.09884	4.19374	4.58147	4.21455	4.33961	4.23914	4.43678	13.5018	14.4176	16.1482	16.8532	22.5168	17.6993	19.4507	17.9227	20.7828	1898	2266	2661	1828
212898	NM_172508	Dse	dermatan sulfate epimerase	-1.08723	1.73117	-2.06357	0.109705	0.437701	1.20271	1.92109	3.229	0.0481512	0.30574	1.30762	1.85531	4.51852	0.0164955	0.673993	0.10127	0.142841	0.148326	1.79255	1.6719	2.05884	0.065798	0.076982	0.126784	1.71712	1.82238	1.83815	1.64135	1.61488	1.75947	2.12118	1.91296	2.14239	2.25874	2.59577	2.60564	2.06784	2.11013	2.47579	3.1965	2.67319	3.49774	490	618	673	371
213053	NM_001135151,NM_001135152,NM_144808	Slc39a14	solute carrier family 39 (zinc transporter), member 14	1.41148	2.84937	5.31716	0.00631786	0.363862	-1.06251	2.56748	-1.18655	0.340005	0.570076	-1.49971	2.80124	-8.9408	0.00582145	0.673993	0.161963	0.127698	0.113268	2.61159	3.1088	2.52411	0.12188	0.106664	0.038108	2.75078	2.56	2.52399	3.17424	3.16643	2.98571	2.49483	2.5672	2.51031	5.76842	4.99409	4.76155	7.74416	7.98668	7.07596	4.44191	4.76413	4.8044	1460	1386	1432	1620
213056	NM_001310598,NM_001310599,NM_172513	Fam126b	family with sequence similarity 126, member B	1.18858	5.53862	2.05281	0.136985	0.458425	1.35203	5.62877	3.27729	0.0367538	0.296725	1.13752	5.75684	2.04055	0.119323	0.673993	0.210296	0.229967	0.157787	5.4154	5.66465	5.85053	0.190016	0.090101	0.129532	5.19807	5.49799	5.55015	5.56081	5.72221	5.71091	5.93297	5.9174	5.70123	36.3548	43.8735	45.8321	45.6249	50.7203	51.4947	62.6053	60.5079	51.2221	16397	21717	24582	17001
214616	NM_001033256	Spata5l1	spermatogenesis associated 5-like 1	1.30632	1.67915	3.94838	0.0415207	0.382885	1.0577	1.53736	0.60302	0.579095	0.746719	-1.23505	1.72393	-2.98049	0.0769646	0.673993	0.16911	0.232469	0.176994	1.49742	1.88293	1.57836	0.160177	0.054238	0.168479	1.64224	1.32538	1.52465	1.8931	1.82432	1.93136	1.76515	1.53205	1.43788	2.08789	1.56098	1.91987	2.61552	2.59654	2.90079	2.27074	1.79418	1.79009	142	117	155	147
215113	NM_001199283,NM_001199284,NM_173388	Slc43a2	solute carrier family 43, member 2	1.22483	3.0938	3.32589	0.0605046	0.39448	-1.1286	2.86236	-3.91846	0.0188945	0.296725	-1.38235	3.00091	-5.16646	0.0185658	0.673993	0.152372	0.077151	0.156603	2.95096	3.24355	2.77642	0.048192	0.14455	0.060248	2.98571	2.97122	2.89595	3.34052	3.31271	3.07741	2.70852	2.8235	2.79724	6.92609	7.01989	6.48327	8.86737	8.95704	7.5526	5.44268	5.94876	6.02314	2510	2806	2811	2676
215194	NM_145416	Kri1	KRI1 homolog	-1.28584	3.3313	-3.62554	0.0385076	0.382752	-1.32225	3.30996	-3.89556	0.0273643	0.296725	-1.02832	3.13467	-0.601977	0.580379	0.839578	0.17328	0.179179	0.115901	3.51758	3.15488	3.11459	0.156041	0.075345	0.088069	3.65719	3.54643	3.34913	3.22867	3.15788	3.07807	3.14905	3.18022	3.01451	11.6468	10.7843	9.24632	8.12385	7.94472	7.55591	7.79023	7.97513	7.14935	1553	1579	1467	896
215210	NM_172541	Tmem120a	transmembrane protein 120A	-1.30536	2.58868	-4.15373	0.0290763	0.377666	-1.16268	2.6771	-2.25686	0.105663	0.358608	1.12272	2.48568	2.76113	0.0529654	0.673993	0.160311	0.166886	0.104757	2.78803	2.40358	2.57058	0.145905	0.066418	0.081011	2.95555	2.68871	2.71984	2.33194	2.46311	2.41569	2.66412	2.52312	2.5245	6.7736	5.58938	5.60663	3.91344	4.62416	4.48971	5.19928	4.58619	4.8609	445	403	438	213
215335	NM_153139	Slc36a1	solute carrier family 36 (proton/amino acid symporter), member 1	1.13332	4.12233	1.63161	0.243176	0.552117	-1.21467	3.89023	-6.83133	0.0172753	0.296725	-1.37661	3.97635	-3.9232	0.0400362	0.673993	0.191665	0.071137	0.20358	4.03304	4.21359	3.75247	0.013251	0.191207	0.069892	4.03871	4.04251	4.0179	4.39214	4.23679	4.01184	3.69035	3.82815	3.7389	15.5237	15.5751	15.1971	19.6027	17.6679	15.2085	11.8218	13.1283	12.5305	4202	4629	4894	4385
215449	NM_024457	Rap1b	RAS related protein 1b	1.30024	5.02433	9.82058	0.00190821	0.363862	1.34866	5.04966	10.389	0.00079337	0.296725	1.03724	5.24359	1.72665	0.163932	0.675975	0.066804	0.071944	0.052916	4.8385	5.21728	5.27003	0.058475	0.032303	0.041912	4.77127	4.8775	4.86675	5.21932	5.24852	5.18401	5.22893	5.26845	5.31271	26.3035	28.3246	27.8826	35.2941	36.273	35.2177	37.4134	37.8908	38.769	2615	3092	3298	2900
215494	NM_001289558,NM_001289559,NM_001289560,NM_153540	Pomgnt2	protein O-linked mannose beta 1,4-N-acetylglucosaminyltransferase 2	-1.33262	3.76659	-5.95303	0.0248077	0.376201	-1.26179	3.80799	-4.20364	0.021361	0.296725	1.05613	3.60433	1.90807	0.183817	0.678124	0.120531	0.138227	0.071522	3.97942	3.56515	3.64394	0.119413	0.016378	0.069622	4.09128	3.9933	3.85367	3.58406	3.55587	3.55553	3.6743	3.5643	3.69323	16.0671	15.0453	13.3909	10.6729	10.7837	10.9033	11.6674	10.7287	12.0858	1977	2030	1954	1086
215654	NM_001008420	Cdh12	cadherin 12	1.22553	2.77894	3.10087	0.0863986	0.416994	1.39273	2.86512	7.4562	0.014223	0.296725	1.13643	3.02036	1.63355	0.187845	0.680103	0.163885	0.111018	0.195638	2.63611	2.92951	3.11402	0.021322	0.162492	0.108951	2.64176	2.61253	2.65404	2.86693	3.11399	2.80762	3.10584	3.22684	3.0094	5.28347	5.20551	5.32088	6.06609	7.68132	6.14788	7.50048	8.27948	7.12292	1529	1654	1832	1451
216033	NM_001164376,NM_001164519,NM_177612	Ctnna3	catenin (cadherin associated protein), alpha 3	1.3517	0.960166	3.61442	0.0225418	0.374134	1.08893	0.82625	0.988859	0.378737	0.601159	-1.24132	1.03423	-2.56231	0.0627504	0.673993	0.208348	0.215278	0.210816	0.767079	1.20186	0.889985	0.150516	0.144062	0.153914	0.725304	0.934069	0.641864	1.15704	1.363	1.08553	0.871467	0.746168	1.05232	0.639365	0.947115	0.593611	1.15682	1.60784	1.15594	0.767092	0.630197	1.12316	121	197	134	181
216152	NM_001170935,NM_181681,NR_033210	Plppr3	phospholipid phosphatase related 3	-1.61771	4.32026	-4.15185	0.0515896	0.388364	-1.33962	4.46525	-6.95382	0.0132112	0.296725	1.20759	4.12101	1.54421	0.238332	0.691926	0.289501	0.105069	0.305228	4.68115	3.98719	4.25932	0.029034	0.288041	0.100977	4.71465	4.66334	4.66545	4.03893	3.67679	4.24586	4.14565	4.33864	4.29366	25.3277	24.3943	24.2063	15.1187	11.8143	18.0954	16.698	19.3171	18.8501	3623	3849	4120	1794
216558	NM_001290634,NM_139297	Ugp2	UDP-glucose pyrophosphorylase 2	1.28857	4.89712	3.03465	0.0398106	0.382885	1.43478	4.97124	4.99198	0.0143589	0.296725	1.11346	5.16036	1.66832	0.183123	0.677655	0.208768	0.180709	0.160975	4.71764	5.08342	5.23847	0.15863	0.135723	0.086558	4.56988	4.69779	4.88527	5.06105	4.96026	5.22893	5.33353	5.16421	5.21766	22.9107	24.9713	28.3305	31.6256	29.9025	36.3667	39.8559	35.1793	36.1815	3256	3902	4787	3770
216821	NM_001168507,NM_173453	Tmem11	transmembrane protein 11	-1.32309	3.64512	-3.632	0.0390294	0.382885	-1.08158	3.79567	-0.959325	0.401939	0.618466	1.2233	3.5912	3.7328	0.022632	0.673993	0.192621	0.20427	0.134922	3.85266	3.44875	3.73953	0.174105	0.082402	0.106835	4.0464	3.80232	3.70928	3.36487	3.45179	3.52959	3.62195	3.83066	3.76596	15.5931	13.039	12.0542	9.00961	9.96805	10.6842	11.2459	13.1581	12.7649	998	915	919	469
217154	NM_146028	Stac2	SH3 and cysteine rich domain 2	1.33367	2.93746	2.47941	0.12786	0.449622	-1.22426	2.58702	-5.34627	0.0181338	0.296725	-1.63276	2.7764	-4.06689	0.0413723	0.673993	0.290187	0.094572	0.301238	2.73709	3.15249	2.44518	0.0347	0.288105	0.087976	2.76573	2.74705	2.6985	3.35139	3.28399	2.8221	2.4273	2.36752	2.54072	5.83176	5.8241	5.51377	8.92442	8.73252	6.21688	4.16678	4.00815	4.92426	913	1001	1027	1155
217265	NM_147219	Abca5	ATP-binding cassette, sub-family A (ABC1), member 5	1.24952	3.94767	3.9881	0.0537798	0.389544	1.32607	3.98864	4.88468	0.0279109	0.296725	1.06126	4.1543	3.20529	0.0526934	0.673993	0.139575	0.144373	0.046354	3.79025	4.11163	4.19741	0.138159	0.019827	0.041899	3.6374	3.82714	3.90623	4.09533	4.10586	4.1337	4.23008	4.21197	4.15017	11.4853	13.2726	13.8807	15.7296	16.2223	16.5956	17.8728	17.5313	16.9874	4874	6185	7008	5517
217333	NM_001205081,NM_172570	Trim47	tripartite motif-containing 47	-1.329	1.23471	-6.0354	0.00905239	0.363862	1.00427	1.45989	0.0450233	0.966995	0.984104	1.33468	1.23732	3.29188	0.0687098	0.673993	0.117762	0.23662	0.219144	1.45682	1.04647	1.46297	0.104481	0.054328	0.212303	1.49075	1.33959	1.54011	1.05368	0.988897	1.09683	1.37203	1.31128	1.70559	1.81445	1.57759	1.94109	0.998389	0.997208	1.17368	1.4901	1.40223	2.34579	205	196	261	93
217335	NM_172571	Fbf1	Fas (TNFRSF6) binding factor 1	-1.31831	3.78727	-5.09838	0.0237909	0.374134	-1.18806	3.86556	-4.57887	0.0199791	0.296725	1.10963	3.66744	1.69389	0.177053	0.676502	0.135444	0.094039	0.153465	3.99186	3.59317	3.74325	0.042643	0.128556	0.083815	4.03974	3.97784	3.95798	3.6598	3.44498	3.67473	3.65146	3.7626	3.8157	15.5414	14.9045	14.5081	11.3361	9.92285	11.9174	11.478	12.524	13.2004	4285	4513	4759	2584
217366	NM_153545	Lrrc45	leucine rich repeat containing 45	-1.29979	3.64414	-2.11559	0.148111	0.470116	-1.34118	3.62024	-6.71684	0.00423463	0.296725	-1.03184	3.43722	-0.259376	0.817955	0.938465	0.309701	0.109207	0.301994	3.83818	3.4599	3.41468	0.091215	0.295963	0.060051	3.89001	3.89168	3.73286	3.13522	3.7146	3.52989	3.46276	3.34737	3.43392	13.9728	13.969	12.2481	7.49714	12.0916	10.6855	9.97148	9.11385	9.91145	1766	1939	1842	784
217379	NM_145441	Ubxn2a	UBX domain protein 2A	1.21733	4.69924	4.25357	0.0421843	0.382885	1.30333	4.74678	4.21348	0.0135642	0.296725	1.07065	4.89223	1.50973	0.25737	0.697597	0.115531	0.157116	0.112989	4.55952	4.84324	4.94172	0.112397	0.026728	0.109783	4.46495	4.52982	4.68378	4.81668	4.87014	4.8429	5.04151	4.95955	4.82412	21.2923	22.2894	24.5111	26.5229	27.9065	28.0282	32.8333	30.4006	27.5534	2744	3154	3758	2825
217666	NM_145443	L2hgdh	L-2-hydroxyglutarate dehydrogenase	1.11638	3.30639	1.7441	0.156684	0.480737	1.30723	3.41572	5.23611	0.00920399	0.296725	1.17095	3.49875	2.8905	0.0560409	0.673993	0.157733	0.127855	0.136434	3.22792	3.38675	3.61444	0.10633	0.116505	0.070999	3.15473	3.34989	3.17916	3.26841	3.39053	3.50133	3.66601	3.64385	3.53346	7.9234	9.34581	8.11552	8.3846	9.52672	10.4412	11.5934	11.3963	10.6972	1358	1758	1654	1188
217866	NM_183016	Cdc42bpb	CDC42 binding protein kinase beta	-1.18733	5.36684	-3.21412	0.076354	0.405756	-1.30459	5.29685	-3.63704	0.0220479	0.296725	-1.09876	5.17602	-1.80757	0.202307	0.680103	0.133493	0.182678	0.130201	5.49212	5.24441	5.10853	0.130843	0.026468	0.127482	5.6383	5.38597	5.45211	5.26745	5.25027	5.2155	4.96245	5.16585	5.19729	49.1367	40.8134	42.5916	36.9833	36.3495	36.0618	30.9851	35.2157	35.6256	16939	15450	17469	10538
218503	NM_172591	Fcho2	FCH domain only 2	1.33791	3.27957	4.78688	0.0167613	0.3646	1.30306	3.26166	3.8945	0.0197432	0.296725	-1.02675	3.47718	-0.522847	0.632097	0.862275	0.151964	0.169849	0.126146	3.07629	3.49627	3.45819	0.134218	0.071264	0.104088	2.93263	3.09775	3.19848	3.41612	3.52023	3.55247	3.45597	3.35524	3.56338	6.67008	7.75413	8.22004	9.39842	10.4877	10.8784	9.92097	9.1726	10.9435	1753	2237	2569	2041
218756	NM_001033270	Slc4a7	solute carrier family 4, sodium bicarbonate cotransporter, member 7	1.06445	2.83922	1.28948	0.27497	0.57767	1.30378	2.97973	6.24062	0.0135774	0.296725	1.22484	3.0274	6.5325	0.0069594	0.673993	0.121043	0.106217	0.077578	2.79452	2.88463	3.17722	0.099788	0.068512	0.036395	2.68171	2.83063	2.87123	2.80813	2.90545	2.94032	3.21817	3.16497	3.14854	5.43891	6.23782	6.33921	5.80162	6.58458	6.8193	8.24717	7.90691	7.94136	2063	2598	2860	1819
218850	NM_001114879,NM_028945	Fam208a	family with sequence similarity 208, member A	1.22591	4.31258	2.38798	0.0886132	0.418319	1.35592	4.38229	3.70929	0.0336435	0.296725	1.10605	4.53413	1.71813	0.162645	0.675403	0.213139	0.205118	0.146594	4.16815	4.46201	4.60742	0.181675	0.111456	0.095222	3.95951	4.2536	4.29134	4.33588	4.50291	4.54723	4.71424	4.53145	4.57657	14.6648	18.1997	18.3845	18.8193	21.2763	22.4109	25.7765	22.1128	22.9845	5672	7657	8445	5978
218877	NM_001025379	Sema3g	sema domain, immunoglobulin domain (Ig), short basic domain, secreted, (semaphorin) 3G	-1.40529	0.938272	-4.46268	0.0202732	0.36839	-1.11147	1.13649	-1.86476	0.138568	0.389261	1.26436	0.877442	2.91785	0.0520665	0.673993	0.190517	0.141617	0.200879	1.21528	0.724405	1.06281	0.089443	0.168216	0.109797	1.11679	1.23761	1.29144	0.833912	0.530717	0.808587	0.954129	1.06061	1.17369	1.17286	1.41257	1.49601	0.735537	0.439919	0.790031	0.875257	1.03386	1.32413	222	294	337	115
219149	NM_173393	Xkr6	X-linked Kx blood group related 6	1.11826	1.42058	1.00905	0.37365	0.649817	-1.28086	1.1499	-2.31299	0.0899339	0.345752	-1.43233	1.21701	-3.9582	0.017024	0.673993	0.276806	0.267416	0.226831	1.34223	1.50349	0.985124	0.219864	0.16817	0.15222	1.54909	1.11134	1.36627	1.37203	1.693	1.44545	0.867455	1.15704	0.930881	1.91609	1.21313	1.62894	1.51858	2.27147	1.79199	0.761015	1.16707	0.944852	250	174	253	164
219257	NM_178685	Pcdh20	protocadherin 20	1.03401	2.9132	0.336346	0.76209	0.888973	1.41372	3.12898	3.94035	0.0339081	0.296725	1.36722	3.15499	2.54834	0.0646796	0.673993	0.24844	0.21956	0.306702	2.88918	2.93743	3.38867	0.089059	0.231929	0.200687	2.83049	2.8454	2.99166	3.06402	2.66975	3.07851	3.35833	3.20489	3.6028	6.13067	6.31963	6.99446	7.0864	5.43826	7.55699	9.17375	8.13729	11.275	1648	1865	2237	1575
223722	NM_001030014	Mcat	malonyl CoA:ACP acyltransferase (mitochondrial)	-1.35283	3.27927	-8.38635	0.00118673	0.363862	-1.19221	3.37529	-5.5734	0.00901409	0.296725	1.13472	3.15837	4.3893	0.0155393	0.673993	0.090044	0.078823	0.071954	3.50449	3.06852	3.25086	0.067615	0.059465	0.040513	3.47301	3.58211	3.45837	3.05513	3.01688	3.13353	3.20569	3.2629	3.28399	10.1673	11.0758	10.0072	7.03671	7.12808	7.87684	8.17282	8.52595	8.83297	988	1182	1157	565
223864	NM_001177810,NM_001177811,NM_144850	Rapgef3	Rap guanine nucleotide exchange factor (GEF) 3	-1.33364	3.14415	-7.13219	0.00205122	0.363862	-1.35886	3.12968	-3.93182	0.0382807	0.297212	-1.01892	2.92977	-0.239264	0.828373	0.942368	0.100871	0.194887	0.195706	3.35868	2.94332	2.91628	0.070196	0.07244	0.181806	3.4308	3.35468	3.29058	2.93263	2.87681	3.02051	2.78282	2.84268	3.12335	9.84822	9.3858	8.86282	6.38789	6.44613	7.25463	5.76881	6.05869	7.79438	1934	2021	2070	1036
224250	NM_001252450,NM_001252451,NM_171826,NR_045517,NR_045518	Cldnd1	claudin domain containing 1	1.31821	4.28085	9.24124	0.00198395	0.363862	1.09338	4.15009	1.61046	0.204866	0.450918	-1.20563	4.34779	-3.64255	0.0520166	0.673993	0.074703	0.138516	0.128283	4.08619	4.48477	4.21499	0.064461	0.037753	0.122602	4.09416	4.1463	4.01812	4.52812	4.45913	4.46706	4.28534	4.07342	4.2862	16.0817	16.8319	15.1972	21.6743	20.621	21.1437	18.664	15.8083	18.7412	1794	2050	2016	2002
224598	NM_001347330,NM_145484	Zfp758	zinc finger protein 758	1.19732	2.86403	2.04771	0.120401	0.444327	1.40353	2.97156	3.92032	0.0218792	0.296725	1.17223	3.10939	1.55308	0.195406	0.680103	0.219756	0.216072	0.255669	2.73708	2.99688	3.22613	0.121682	0.182992	0.178551	2.60595	2.84636	2.75892	2.90112	2.88164	3.20788	3.41662	3.19921	3.06257	5.13811	6.32071	5.78624	6.23403	6.46272	8.3832	9.60688	8.10125	7.44482	769	1031	1026	768
224617	NM_001163847,NM_001163848,NM_001163849,NM_001163850,NM_001163851,NM_001163852,NM_001163853,NM_173186	Tbc1d24	TBC1 domain family, member 24	1.48924	4.41337	11.6862	0.000929783	0.363862	1.39278	4.36788	8.77406	0.00112738	0.296725	-1.06925	4.66145	-2.27925	0.0910972	0.673993	0.085159	0.094354	0.07341	4.13543	4.71	4.6134	0.073368	0.043235	0.059328	4.11925	4.21553	4.0715	4.66011	4.7366	4.73328	4.60861	4.67497	4.55661	16.382	17.6414	15.8016	23.7426	25.3321	25.76	23.7933	24.7706	22.6555	6353	7498	7245	7529
224697	NM_001329143,NM_001329147,NM_001329151,NM_001329152,NM_001329153,NM_001329154,NM_001329202,NM_001329203,NM_172619,NR_137626,NR_137627,NR_137628,NR_137629	Adamts10	a disintegrin-like and metallopeptidase (reprolysin type) with thrombospondin type 1 motif, 10	-1.0696	2.60452	-0.472123	0.678667	0.847825	-1.50525	2.33998	-5.87552	0.0081768	0.296725	-1.4073	2.29678	-2.26633	0.116873	0.673993	0.356118	0.173927	0.376725	2.65351	2.55644	2.0635	0.087031	0.345319	0.150587	2.61893	2.75251	2.58908	2.42555	2.94807	2.29569	1.96049	2.23633	1.99369	5.19171	5.843	5.03915	4.28234	6.78519	4.0289	2.78297	3.58485	3.07018	1120	1395	1301	763
224792	NM_001081178	Adgrf5	adhesion G protein-coupled receptor F5	-1.49183	1.90508	-3.94943	0.0196921	0.36839	-1.14872	2.11297	-1.25532	0.278168	0.518629	1.29869	1.81704	2.72411	0.0553174	0.673993	0.253086	0.275998	0.23974	2.21536	1.63827	2.01532	0.203411	0.150587	0.186545	2.08923	2.10682	2.45001	1.66537	1.47597	1.77346	2.00561	1.83383	2.20654	3.24995	3.38827	4.48565	2.11756	1.81212	2.50814	2.88716	2.47277	3.68659	1424	1630	2338	767
224902	NM_001029979	Safb2	scaffold attachment factor B2	-1.21851	2.92142	-3.77055	0.0196056	0.36839	-1.40208	2.81312	-6.16463	0.00357245	0.296725	-1.15065	2.6792	-2.58007	0.061784	0.673993	0.130971	0.13699	0.135912	3.06745	2.78234	2.57988	0.093402	0.091813	0.100212	3.10004	3.14019	2.96212	2.74327	2.88722	2.71652	2.47994	2.68036	2.57934	7.62171	7.98876	6.84626	5.52632	6.48273	5.69003	4.37453	5.27414	5.08144	1280	1473	1368	767
224903	NM_001163300	Safb	scaffold attachment factor B	-1.26804	4.19617	-4.46753	0.0158763	0.364177	-1.39611	4.12324	-3.918	0.0407364	0.298153	-1.101	3.95835	-1.04787	0.368668	0.74337	0.132826	0.212823	0.22945	4.37097	4.02837	3.88955	0.071726	0.111796	0.200372	4.39889	4.42454	4.28948	4.03468	4.13687	3.91355	3.65963	3.98215	4.02688	20.3218	20.7495	18.3356	15.0636	16.5714	14.1616	11.5396	14.7503	15.4903	3320	3722	3564	2034
224907	NM_144858	Dus3l	dihydrouridine synthase 3-like (S. cerevisiae)	-1.34322	4.05893	-4.32069	0.0312752	0.378503	-1.36304	4.04778	-4.21221	0.0218029	0.296725	-1.01476	3.84108	-0.334982	0.756859	0.915354	0.17065	0.183735	0.109277	4.27736	3.85166	3.83053	0.159591	0.060433	0.091046	4.40477	4.32895	4.09835	3.86723	3.90279	3.78497	3.72543	3.88067	3.88548	20.4106	19.1647	16.1305	13.3697	13.9277	12.9287	12.1218	13.6735	13.8756	2414	2488	2269	1307
225791	NM_146090	Zadh2	zinc binding alcohol dehydrogenase, domain containing 2	1.35427	2.13674	4.55752	0.0147569	0.363862	1.15528	2.03061	2.32233	0.0877511	0.343101	-1.17225	2.24911	-2.11022	0.10315	0.673993	0.166274	0.155309	0.188188	1.92916	2.36667	2.1374	0.090425	0.139536	0.126271	1.82556	1.99227	1.96964	2.39171	2.49199	2.21631	2.0088	2.14217	2.26121	2.53375	3.06209	2.93645	4.1379	4.72521	3.76947	2.89367	3.29039	3.87232	432	573	596	583
225872	NM_153553	Npas4	neuronal PAS domain protein 4	-2.33687	1.95561	-4.95471	0.0213267	0.37306	1.09636	2.72707	0.399365	0.710075	0.833935	2.56205	2.00378	5.26585	0.0193428	0.673993	0.428085	0.575614	0.446446	2.66151	1.43693	2.79423	0.397036	0.16006	0.416767	3.09582	2.57152	2.3172	1.49285	1.25642	1.56153	3.06073	3.00801	2.31396	7.58954	5.03452	4.02883	1.73098	1.41121	2.04651	7.24196	6.99795	4.04669	1277	930	807	241
225908	NM_001033481	Myrf	myelin regulatory factor	1.37553	1.59505	3.35211	0.0374459	0.382137	1.00191	1.38293	0.00913627	0.993346	0.996915	-1.37291	1.59664	-1.59371	0.237242	0.691926	0.23768	0.521558	0.496932	1.38155	1.84155	1.3843	0.201957	0.125321	0.48087	1.53647	1.45505	1.15314	1.89171	1.69891	1.93401	1.29452	0.954656	1.90374	1.8906	1.80695	1.28218	2.61247	2.27961	2.90665	1.36241	0.883639	2.82942	543	570	439	621
225995	NM_177640	D030056L22Rik	RIKEN cDNA D030056L22 gene	1.26412	4.14337	3.38339	0.0391206	0.382885	1.38553	4.20639	5.89648	0.00479207	0.296725	1.09604	4.38154	1.23984	0.289105	0.708179	0.173102	0.138187	0.18482	3.97775	4.31588	4.44818	0.086318	0.150045	0.107912	3.8813	4.0042	4.04775	4.28364	4.18458	4.47943	4.56306	4.34895	4.43254	13.8978	15.1674	15.5191	18.1135	17.0984	21.3817	22.973	19.4567	20.7027	1164	1394	1546	1254
226016	NM_146096	Abhd17b	abhydrolase domain containing 17B	1.28853	4.07532	3.02144	0.0402674	0.382885	1.36764	4.11621	5.07844	0.0145847	0.296725	1.0614	4.30505	0.854251	0.460423	0.784904	0.209654	0.154053	0.174297	3.89656	4.26228	4.34825	0.136579	0.159063	0.071263	3.73938	3.96391	3.98638	4.09276	4.40825	4.28584	4.34238	4.2801	4.42226	12.4492	14.718	14.8441	15.6974	19.9133	18.6271	19.4795	18.5227	20.5808	1582	2053	2243	1648
226419	NM_145508	Dyrk3	dual-specificity tyrosine-(Y)-phosphorylation regulated kinase 3	-1.336	2.61512	-3.44545	0.0343678	0.38103	-1.0377	2.80559	-0.508752	0.657901	0.800502	1.28746	2.59035	5.36334	0.0211682	0.673993	0.210089	0.181753	0.117722	2.83241	2.41449	2.77902	0.177923	0.111718	0.037117	3.02266	2.80444	2.67013	2.47375	2.4841	2.28563	2.78162	2.74068	2.81477	7.14811	6.11479	5.39086	4.44589	4.70458	3.98185	5.76352	5.55134	6.10044	760	714	682	391
226470	NM_172643	Zbtb41	zinc finger and BTB domain containing 41	1.1283	3.22361	2.09642	0.118405	0.442765	1.32223	3.33311	4.81241	0.0130283	0.296725	1.17187	3.42436	3.67945	0.0212447	0.673993	0.143886	0.145034	0.107711	3.1377	3.31186	3.54067	0.122752	0.075067	0.077245	3.00879	3.15115	3.25318	3.27921	3.25864	3.39772	3.62978	3.49277	3.49947	7.08556	8.04215	8.57174	8.45478	8.56577	9.67829	11.3181	10.1743	10.4126	3041	3790	4376	2999
226856	NM_001134829,NM_172266	Lpgat1	lysophosphatidylglycerol acyltransferase 1	1.3155	6.21764	3.75872	0.0307735	0.378503	1.2039	6.15538	2.16339	0.12616	0.377171	-1.0927	6.35432	-0.878391	0.431173	0.772911	0.182302	0.214338	0.252193	6.02298	6.41859	6.29069	0.088242	0.159522	0.195331	5.9217	6.0833	6.06394	6.426	6.57428	6.25549	6.426	6.37932	6.06676	60.3749	66.3358	66.1573	82.6673	90.442	75.2843	86.8341	83.0643	65.4184	21847	26354	28475	24717
227059	NM_172653	Slc39a10	solute carrier family 39 (zinc transporter), member 10	1.06166	6.38268	0.640042	0.557051	0.773298	1.35987	6.55766	4.76989	0.0410366	0.298153	1.2809	6.60215	3.6517	0.0672424	0.673993	0.233581	0.161034	0.169404	6.33967	6.42598	6.78314	0.160926	0.169301	0.005893	6.19068	6.318	6.51034	6.5918	6.2534	6.43276	6.78574	6.78729	6.7764	73.1656	79.5601	89.1261	92.9813	73.0688	84.8248	113.594	109.796	107.903	18626	22240	26994	19565
227580	NM_153155	C1ql3	C1q-like 3	-1.00289	7.32425	-0.0331957	0.975195	0.99026	1.3456	7.53742	3.92507	0.032615	0.296725	1.34949	7.53527	4.79545	0.014198	0.673993	0.217488	0.188975	0.156182	7.32634	7.32217	7.75458	0.171202	0.134131	0.08001	7.13053	7.40068	7.4478	7.37592	7.1695	7.42109	7.67324	7.75731	7.83319	145.354	172.179	173.608	157.761	135.529	173.32	211.547	219.444	226.669	23592	30686	33525	21165
227707	NM_144885	BC005624	cDNA sequence BC005624	-1.30033	5.02106	-5.70576	0.0272939	0.377666	-1.20902	5.0753	-12.0922	0.00225974	0.296725	1.07552	4.88743	1.51904	0.247472	0.69332	0.115012	0.039224	0.119761	5.21407	4.83519	4.94022	0.014555	0.114087	0.036424	5.20772	5.20376	5.23072	4.76948	4.76917	4.96693	4.94742	4.90074	4.97251	36.687	35.9788	36.2971	25.6019	26.0146	30.4626	30.6188	29.2564	30.6006	2500	2693	2943	1443
228491	NM_175466	Zfp770	zinc finger protein 770	1.23407	3.33155	3.57413	0.0372963	0.381682	1.30369	3.36916	3.05724	0.0415779	0.299667	1.05642	3.52608	0.737677	0.521599	0.812224	0.147043	0.216762	0.18591	3.18329	3.48671	3.56589	0.130469	0.067818	0.173099	3.05878	3.17208	3.319	3.56057	3.47233	3.42725	3.71099	3.6124	3.37429	7.35539	8.16076	9.03127	10.5052	10.099	9.8695	11.9737	11.1117	9.43769	1609	1961	2351	1900
228852	NM_001159662,NM_153089	Ppp1r16b	protein phosphatase 1, regulatory (inhibitor) subunit 16B	1.3389	4.5228	4.68675	0.012389	0.363862	1.00497	4.32074	0.0532971	0.961238	0.980546	-1.33228	4.52654	-2.86663	0.0582199	0.673993	0.155604	0.2325	0.250079	4.31717	4.73822	4.32432	0.088682	0.12786	0.214922	4.24793	4.28645	4.41713	4.84673	4.77066	4.59726	4.17041	4.23268	4.56988	18.1088	18.6091	20.1946	27.0734	26.036	23.3387	17.0679	17.845	22.8726	5940	6688	7881	7339
229007	NM_001048148,NM_144894	Zgpat	zinc finger, CCCH-type with G patch domain	-1.37083	4.4031	-5.8367	0.00614272	0.363862	-1.40664	4.38347	-4.64506	0.011426	0.296725	-1.02612	4.16281	-0.390372	0.722119	0.901408	0.135036	0.183551	0.165071	4.6365	4.18145	4.14425	0.111079	0.076787	0.146125	4.67032	4.72674	4.51244	4.11586	4.26591	4.16259	4.02148	4.30588	4.1054	24.5481	25.4478	21.7432	15.9951	18.039	17.0027	15.1739	18.8899	16.4275	2622	2999	2762	1416
229599	NM_001033302	Ciart	circadian associated repressor of transcription	-1.91691	2.77648	-3.07229	0.0378973	0.382493	-1.70856	2.87301	-2.87855	0.0461773	0.304187	1.12194	2.42807	0.575937	0.597418	0.848016	0.529252	0.464989	0.499224	3.28526	2.34648	2.51248	0.351495	0.395675	0.304411	3.68542	3.02642	3.14395	1.98821	2.77115	2.28009	2.60676	2.75861	2.17209	11.926	7.29629	7.86338	2.87069	5.909	3.95785	4.91236	5.62541	3.58788	854	574	670	170
229694	NR_033498	AI504432	expressed sequence AI504432	1.25961	4.24028	2.95586	0.0498025	0.388364	1.38572	4.30595	4.57908	0.0233758	0.296725	1.10011	4.47833	1.83767	0.150186	0.673993	0.195117	0.178018	0.129739	4.07705	4.41003	4.54769	0.162679	0.107733	0.07229	3.88957	4.18086	4.16074	4.31266	4.39167	4.52577	4.62888	4.52386	4.49032	13.9673	17.2546	16.876	18.4857	19.7207	22.0766	24.2474	21.988	21.6284	3974	5390	5712	4347
230162	NM_001289901,NM_145547	Zfp189	zinc finger protein 189	-1.49182	2.82437	-5.3141	0.00882735	0.363862	-1.22817	2.97566	-1.96696	0.126152	0.377171	1.21467	2.68716	2.08131	0.130787	0.673993	0.188087	0.261097	0.233481	3.12761	2.55054	2.8311	0.156581	0.104208	0.208936	3.24476	3.1883	2.94977	2.46536	2.66673	2.51952	3.02151	2.8642	2.60759	8.51505	8.24796	6.78635	4.42511	5.42367	4.8727	6.98918	6.17267	5.19086	1329	1413	1263	572
230648	NM_172698	Efcab14	EF-hand calcium binding domain 14	1.31397	3.41454	6.02983	0.0166666	0.3646	1.0817	3.27942	0.857213	0.453353	0.658378	-1.21472	3.47404	-2.37184	0.134118	0.673993	0.113154	0.22893	0.204929	3.22326	3.61718	3.33656	0.107742	0.034577	0.201991	3.09902	3.29108	3.27966	3.65647	3.60369	3.59138	3.17855	3.26698	3.56414	7.61385	8.9441	8.77869	11.3043	11.2291	11.2514	7.96383	8.54717	10.9461	1680	2168	2305	2062
230872	NM_001145958,NM_172122	Crocc	ciliary rootlet coiled-coil, rootletin	-1.39778	3.44708	-4.91799	0.00832362	0.363862	-1.37996	3.45699	-5.28655	0.00954495	0.296725	1.01291	3.22321	0.23114	0.829517	0.942368	0.170153	0.152228	0.138666	3.6971	3.21397	3.23247	0.128253	0.111819	0.082004	3.69696	3.82542	3.56892	3.19848	3.1107	3.33272	3.14783	3.31156	3.23803	12.0171	13.2595	10.8649	7.91297	7.66519	9.17989	7.78106	8.85027	8.50386	3976	4832	4298	2154
231123	NM_146159	Haus3	HAUS augmin-like complex, subunit 3	1.43642	2.14127	3.34188	0.0680956	0.401569	1.37724	2.11422	6.79023	0.00442315	0.296725	-1.04297	2.38784	-0.373379	0.737592	0.907627	0.270793	0.117791	0.281556	1.8959	2.41838	2.35769	0.062968	0.26337	0.099548	1.83214	1.89752	1.95805	2.51557	2.61935	2.12023	2.45686	2.35844	2.25777	2.54726	2.81349	2.90221	4.58739	5.25274	3.44897	4.26612	3.98091	3.85927	256	310	347	380
231207	NM_001177379,NM_175937	Cpeb2	cytoplasmic polyadenylation element binding protein 2	1.31142	4.25513	8.71099	0.00116035	0.363862	1.16013	4.16983	4.43658	0.0140894	0.296725	-1.1304	4.36587	-3.36767	0.0286755	0.673993	0.077769	0.083658	0.090951	4.06406	4.45519	4.27835	0.04886	0.060504	0.067907	4.1054	4.01014	4.07665	4.41908	4.52504	4.42144	4.20756	4.28455	4.34294	16.1981	15.2299	15.8619	19.9649	21.6323	20.3922	17.5622	18.5654	19.4691	5627	5813	6576	5735
231380	NM_172712	Uba6	ubiquitin-like modifier activating enzyme 6	1.1206	3.44138	1.82816	0.198247	0.517107	1.30824	3.54874	3.78564	0.0277737	0.296725	1.16744	3.63445	3.99642	0.038896	0.673993	0.155633	0.177349	0.096801	3.36022	3.52449	3.74784	0.152158	0.032707	0.091108	3.18454	3.44978	3.44635	3.54211	3.54461	3.48675	3.82909	3.7651	3.64934	8.13186	10.0086	9.90934	10.368	10.6886	10.3081	13.189	12.5405	11.6543	2123	2869	3078	2237
231887	NM_001033313	Pdap1	PDGFA associated protein 1	-1.4703	4.20363	-6.69264	0.0130318	0.363862	-1.25299	4.32512	-4.01956	0.0485686	0.305801	1.17343	4.04849	7.47576	0.0027952	0.673993	0.14392	0.140208	0.053457	4.49087	3.93477	4.16549	0.136955	0.04423	0.030024	4.63474	4.36207	4.47581	3.90718	3.91133	3.98578	4.16162	4.19727	4.13759	24.0131	19.7458	21.1899	13.7379	14.005	14.9369	16.9569	17.3405	16.8267	2715	2452	2850	1284
232566	NM_001113424	Amn1	antagonist of mitotic exit network 1	1.24626	3.34972	1.57242	0.193968	0.512209	1.4608	3.45727	3.18331	0.0338693	0.296725	1.17214	3.62505	1.17631	0.310016	0.719918	0.349852	0.297491	0.337401	3.19468	3.51229	3.74143	0.220293	0.271786	0.199929	2.9428	3.35139	3.28984	3.27412	3.45439	3.80836	3.96339	3.68542	3.57548	6.71737	9.35698	8.85861	8.41748	9.98456	13.1312	14.5196	11.7876	11.0344	354	542	556	367
232798	NM_172736	Leng8	leukocyte receptor cluster (LRC) member 8	-1.16381	4.35698	-0.932693	0.438063	0.695715	-1.60511	4.1123	-9.37074	0.00180408	0.296725	-1.37918	4.01032	-2.02334	0.173727	0.676502	0.406427	0.126182	0.397039	4.46778	4.24892	3.78511	0.108316	0.391727	0.064727	4.53686	4.52353	4.34294	3.82237	4.59255	4.33185	3.71576	3.84391	3.79566	22.3918	22.2187	19.0851	12.9128	22.655	19.2253	12.0211	13.2794	13.0335	5853	6378	5936	2790
232813	NM_001290291,NM_172737	Shisa7	shisa family member 7	-1.03988	3.84484	-0.939079	0.427023	0.686757	-1.37169	3.63804	-4.37825	0.0413595	0.298601	-1.31907	3.61145	-3.43567	0.039141	0.673993	0.104065	0.180375	0.201417	3.87316	3.81673	3.41721	0.03739	0.097116	0.176457	3.84335	3.861	3.91511	3.92885	3.75875	3.7626	3.23584	3.42747	3.58831	13.4922	13.6253	13.9768	13.9442	12.4601	12.7377	8.34155	9.69065	11.1416	4130	4579	5090	3527
232944	NM_172279	Mark4	MAP/microtubule affinity regulating kinase 4	1.0148	4.14309	0.219815	0.845544	0.933398	-1.31568	3.92963	-2.87726	0.0452313	0.30384	-1.33515	3.93969	-4.15254	0.0493875	0.673993	0.166982	0.238267	0.173932	4.13251	4.1537	3.73671	0.164927	0.026116	0.17196	4.32191	4.05503	4.02059	4.12362	4.16687	4.17061	3.60162	3.67821	3.93028	19.1938	15.706	15.2209	16.0781	16.9124	17.1569	11.0584	11.7263	14.3787	2225	2000	2100	1541
233016	NM_001290525,NM_144923	Blvrb	biliverdin reductase B (flavin reductase (NADPH))	-1.16343	2.84239	-2.05189	0.122417	0.445548	-1.34364	2.73231	-5.33294	0.0059546	0.296725	-1.15489	2.62936	-1.95651	0.135562	0.673993	0.184349	0.138405	0.183919	2.95368	2.73529	2.52754	0.09827	0.155973	0.097462	2.95463	3.05147	2.85494	2.91525	2.6391	2.65152	2.47474	2.46786	2.64	6.77077	7.44803	6.24565	6.30845	5.32575	5.41932	4.34533	4.36196	5.29654	301	364	330	231
233033	NM_175021	Samd4b	sterile alpha motif domain containing 4B	1.0792	3.34036	0.765137	0.515734	0.745511	-1.30687	3.08674	-3.89357	0.0386295	0.297571	-1.41037	3.13797	-2.97215	0.0490035	0.673993	0.248928	0.171763	0.289095	3.28583	3.3958	2.89972	0.062815	0.240872	0.159865	3.35416	3.27275	3.23059	3.6703	3.29732	3.21977	2.73549	2.90884	3.05482	9.26775	8.83028	8.41639	11.4452	8.8423	8.46537	5.56407	6.38971	7.4053	2089	2185	2257	2132
233066	NM_001290565,NM_153577	Syne4	spectrin repeat containing, nuclear envelope family member 4	1.02323	0.815968	0.131491	0.904667	0.961246	-1.30581	0.575782	-2.85968	0.0459809	0.30384	-1.33614	0.587587	-1.66577	0.206789	0.68214	0.436333	0.233154	0.434707	0.799573	0.832698	0.414627	0.166998	0.40311	0.162704	0.976502	0.777521	0.644697	0.76882	1.26393	0.465341	0.599839	0.294727	0.349315	0.961123	0.738717	0.596349	0.666539	1.42654	0.389963	0.47508	0.20981	0.295158	67	57	50	39
233208	NM_001008422	Scaf1	SR-related CTD-associated factor 1	-1.12419	4.33871	-1.32709	0.255357	0.560652	-1.4527	4.14587	-3.13552	0.0437849	0.303052	-1.29222	4.06597	-2.18551	0.108864	0.673993	0.220424	0.297596	0.29311	4.42398	4.25509	3.88524	0.160057	0.151554	0.250889	4.60722	4.31147	4.35325	4.42507	4.13406	4.20615	3.67821	3.81327	4.16425	23.4591	18.8809	19.2515	20.0478	16.5398	17.5897	11.6998	12.9901	17.14	5029	4444	4910	3552
233552	NM_201352	Gdpd5	glycerophosphodiester phosphodiesterase domain containing 5	-1.01363	3.40296	-0.163939	0.881077	0.948626	-1.35553	3.18576	-3.59553	0.0378137	0.296725	-1.3373	3.17664	-5.74463	0.00479835	0.673993	0.20634	0.211406	0.126429	3.41274	3.39321	2.97389	0.188791	0.083271	0.095133	3.52324	3.52023	3.19475	3.44732	3.43499	3.29732	3.04602	2.86607	3.00957	10.5475	10.5768	8.19835	9.62798	9.86808	8.94497	7.16603	6.17959	7.12554	1940	2136	1794	1464
233781	NM_175645	Xylt1	xylosyltransferase 1	-1.04269	4.29096	-0.428761	0.697914	0.856516	-1.32001	4.11607	-4.15179	0.0152216	0.296725	-1.26597	4.08725	-2.32217	0.0966133	0.673993	0.243612	0.167102	0.253781	4.32122	4.26091	3.92067	0.106923	0.218893	0.128416	4.41751	4.34	4.20615	4.45855	4.02564	4.29855	3.78771	3.93028	4.04401	20.5907	19.3471	17.4202	20.5838	15.2987	18.7962	12.7243	14.1748	15.7314	3244	3347	3265	2681
233871	NM_001347658,NM_183020	Atxn2l	ataxin 2-like	1.09324	3.66648	1.51638	0.239713	0.550352	-1.25815	3.43309	-4.12996	0.0317101	0.296725	-1.37546	3.49383	-4.25458	0.0132283	0.673993	0.146897	0.138946	0.187232	3.60274	3.73134	3.27143	0.053986	0.136617	0.128029	3.64448	3.62195	3.54177	3.75603	3.85393	3.58406	3.12638	3.31919	3.36871	11.549	11.4301	10.6628	12.2357	13.4906	11.1694	7.6403	8.90937	9.40288	2295	2491	2530	2000
233904	NM_178029	Setd1a	SET domain containing 1A	-1.03654	2.8118	-0.629239	0.563524	0.777749	-1.3033	2.63981	-4.56523	0.0103347	0.296725	-1.25735	2.61562	-4.0989	0.0149068	0.673993	0.142517	0.144994	0.139611	2.8378	2.78603	2.45564	0.104506	0.0969	0.100507	2.93543	2.85041	2.72756	2.83975	2.84416	2.67417	2.34715	2.54559	2.47417	6.6853	6.3374	5.63033	5.94673	6.2855	5.51269	3.88587	4.67132	4.66704	2035	2118	2039	1496
233979	NM_146206,NR_132642,NR_132643,NR_132644	Tpcn2	two pore segment channel 2	-1.03963	0.764465	-0.346874	0.757714	0.886996	-1.31255	0.563661	-7.77561	0.00364612	0.296725	-1.26252	0.543368	-2.13448	0.160141	0.673993	0.279989	0.087403	0.272897	0.793015	0.736942	0.400641	0.076027	0.269469	0.043118	0.804994	0.862342	0.71171	0.588091	1.048	0.574733	0.383016	0.449779	0.369126	0.738679	0.839708	0.670906	0.480251	1.07859	0.507416	0.279328	0.337207	0.315052	112	138	119	61
234267	NM_001253754,NM_001253756,NM_153581	Gpm6a	glycoprotein m6a	1.19296	9.16746	2.54663	0.0659943	0.397413	1.37139	9.2661	4.22642	0.0134374	0.296725	1.14957	9.39563	2.05036	0.111657	0.673993	0.173122	0.186727	0.169878	9.04108	9.29562	9.49672	0.134127	0.109459	0.129912	8.91118	9.03299	9.17907	9.17907	9.39624	9.31155	9.61989	9.50927	9.36098	519.029	543.037	598.241	548.689	633.306	678.878	811.237	734.019	658.942	88741	100848	120071	77525
234344	NM_001163564	Naf1	nuclear assembly factor 1 ribonucleoprotein	1.34506	2.47075	7.22927	0.0037082	0.363862	1.23598	2.41414	4.75	0.0160046	0.296725	-1.08825	2.63211	-1.61996	0.181461	0.677379	0.102465	0.111455	0.130458	2.26615	2.69382	2.5718	0.054322	0.08688	0.09732	2.28927	2.20409	2.30509	2.621	2.78999	2.67047	2.65514	2.46485	2.59544	3.93401	3.67746	3.98572	4.99871	6.01338	5.49388	5.1526	4.35325	5.1496	604	620	728	634
234388	NM_026964	Ccdc124	coiled-coil domain containing 124	-1.40918	5.3403	-5.09277	0.0332192	0.380744	-1.38966	5.35083	-4.04674	0.0193089	0.296725	1.01404	5.10866	0.292113	0.795626	0.931304	0.168299	0.203192	0.119272	5.59346	5.09861	5.11872	0.166412	0.025132	0.116595	5.77658	5.55234	5.45146	5.10926	5.06991	5.11666	5.19224	5.17964	4.98429	54.4943	45.7789	42.571	32.7924	31.9257	33.7116	36.4281	35.4804	30.8898	2548	2350	2368	1268
234664	NM_144931	Nae1	NEDD8 activating enzyme E1 subunit 1	1.18159	4.66353	2.58712	0.0637371	0.396241	1.30034	4.73037	3.88329	0.0206802	0.296725	1.1005	4.85403	1.29368	0.26579	0.700185	0.161163	0.168995	0.184982	4.54472	4.78544	4.92361	0.100783	0.125763	0.135654	4.44089	4.55112	4.64215	4.64059	4.86675	4.84899	5.0801	4.85128	4.83945	20.8913	22.6571	23.8285	23.4374	27.8298	28.1195	33.6421	28.1116	27.8368	1939	2309	2631	1798
234684	NM_177449	Lrrc29	leucine rich repeat containing 29	-1.14926	0.969049	-1.08219	0.389241	0.661859	-1.36346	0.82104	-6.40774	0.0130437	0.296725	-1.18637	0.740405	-1.26204	0.311751	0.72041	0.321234	0.120899	0.338383	1.07458	0.873878	0.627318	0.040648	0.318652	0.113861	1.02899	1.08773	1.10703	0.598784	1.22304	0.799808	0.501717	0.723772	0.656465	1.03254	1.1761	1.20457	0.487882	1.35411	0.780422	0.377917	0.611691	0.612806	102	128	142	40
234695	NM_001033320	Rltpr	RGD motif, leucine rich repeats, tropomodulin domain and proline-rich containing	-1.07233	2.27423	-0.847734	0.445285	0.699828	-1.34577	2.10005	-4.01884	0.0219509	0.296725	-1.25499	2.05404	-3.39785	0.031156	0.673993	0.205853	0.184647	0.167035	2.32516	2.22441	1.89673	0.155836	0.134502	0.099045	2.50306	2.21281	2.25961	2.34715	2.08063	2.24544	1.79238	1.90837	1.98944	4.70943	3.70295	3.84142	3.97093	3.32326	3.86395	2.32274	2.65746	3.05901	606	523	588	422
234854	NM_194444,NM_194446	Cdk10	cyclin-dependent kinase 10	-1.30003	4.63608	-4.48415	0.0112434	0.363862	-1.23835	4.67247	-3.66547	0.0219664	0.296725	1.04981	4.4856	0.882284	0.427457	0.771345	0.146216	0.145736	0.137671	4.82922	4.45067	4.5208	0.108777	0.097708	0.096987	4.94146	4.82192	4.72427	4.34743	4.46289	4.5417	4.4255	4.61939	4.51751	29.6585	27.199	25.2759	18.9779	20.6592	22.3329	20.7835	23.7634	21.9833	2484	2497	2516	1308
235036	NM_145610	Ppan	peter pan homolog (Drosophila)	-1.29814	2.89563	-3.56286	0.0277227	0.377666	-1.32134	2.88197	-4.18867	0.014757	0.296725	-1.01787	2.70071	-0.225781	0.832683	0.944287	0.183007	0.166231	0.196015	3.08997	2.71352	2.68797	0.106541	0.148797	0.127599	3.14545	3.15732	2.96713	2.87639	2.67945	2.58471	2.57171	2.82448	2.66771	7.86649	8.07812	6.87603	6.11315	5.48186	5.13447	4.73217	5.95135	5.40768	675	761	702	434
235072	NM_001205367,NM_009859	2022-09-07	septin 7	1.30035	7.62833	2.93136	0.0429678	0.382902	1.41013	7.68515	4.74903	0.0136223	0.296725	1.08442	7.87838	1.0691	0.358184	0.738041	0.223882	0.180837	0.189434	7.44124	7.82014	7.93707	0.153199	0.163258	0.096084	7.27121	7.48397	7.56853	7.63223	7.92711	7.90108	8.04339	7.91135	7.85646	162.339	180.437	188.547	186.825	227.686	242.482	278.099	239.341	229.701	21075	25723	29123	20048
235431	NM_175484	Coro2b	coronin, actin binding protein, 2B	1.17348	4.32486	1.87076	0.190611	0.509512	-1.19823	4.07847	-3.56624	0.0468865	0.304482	-1.4061	4.18874	-3.55617	0.0349002	0.673993	0.213678	0.126718	0.239485	4.21101	4.4418	3.9501	0.046705	0.208511	0.117797	4.25306	4.16074	4.21923	4.62375	4.48737	4.21427	3.81514	4.0029	4.03226	18.1976	16.9998	17.5533	23.1432	21.082	17.6988	13.0525	14.9393	15.5559	3371	3458	3869	3544
235604	NM_145621	Camkv	CaM kinase-like vesicle-associated	-1.30391	7.75912	-9.05719	0.00166763	0.363862	-1.19124	7.82565	-6.05598	0.00595063	0.296725	1.09458	7.63497	2.61931	0.058865	0.673993	0.073213	0.072206	0.086217	7.9529	7.57005	7.70044	0.039626	0.061562	0.060361	7.99565	7.94563	7.91741	7.6184	7.50075	7.59101	7.63223	7.74694	7.72214	265.694	243.735	236.583	183.778	168.968	195.57	205.707	218.934	210.566	41323	41626	43778	23626
236604	NR_003517	Pisd-ps1	phosphatidylserine decarboxylase, pseudogene 1	-1.97735	4.50894	-2.99915	0.0448321	0.383441	-1.34485	4.80899	-1.03015	0.362974	0.589259	1.47031	4.313	1.49049	0.225043	0.687253	0.568026	0.718694	0.64625	5.02746	4.04389	4.60001	0.459094	0.334494	0.552949	5.34525	4.50111	5.23602	3.65794	4.22376	4.24997	5.07026	3.99085	4.73892	40.2546	21.8156	36.418	11.3234	17.5431	18.1403	33.472	14.8293	25.8514	5900	3511	6350	1372
236792	NM_146234	Mmgt1	membrane magnesium transporter 1	1.21761	3.67709	3.56913	0.0354579	0.381682	1.33097	3.73837	4.90892	0.0111615	0.296725	1.09311	3.88554	2.11977	0.104074	0.673993	0.137844	0.145539	0.104944	3.53781	3.82186	3.95029	0.120767	0.066455	0.081222	3.40142	3.58085	3.63116	3.7516	3.8837	3.83027	4.04117	3.92495	3.88476	9.58599	11.0548	11.3924	12.1823	13.7347	13.3534	15.3768	14.1302	13.8633	2009	2544	2841	2111
237010	NM_001290477,NM_001290478,NM_172781	Klhl4	kelch-like 4	1.33648	2.44731	3.20932	0.0437584	0.382902	1.42452	2.48921	6.01606	0.00451465	0.296725	1.06587	2.71109	0.742551	0.514322	0.80974	0.22583	0.146967	0.214666	2.24702	2.66546	2.75749	0.115146	0.19427	0.091328	2.11816	2.33983	2.28307	2.44147	2.788	2.76692	2.86174	2.6916	2.71913	3.33561	4.13555	3.91967	4.35433	6.00584	5.93897	6.13891	5.31949	5.63643	664	903	929	716
237082	NM_001161430,NM_001290532,NM_001290533,NM_172782	Nxt2	nuclear transport factor 2-like export factor 2	1.35441	3.89168	4.52352	0.0106299	0.363862	1.49117	3.95674	6.84354	0.00340016	0.296725	1.10098	4.18548	1.65073	0.18141	0.677379	0.167581	0.145895	0.145623	3.679	4.11666	4.25545	0.118665	0.11833	0.084877	3.61139	3.60958	3.81602	3.98116	4.16918	4.19963	4.35325	4.20111	4.21197	11.2699	11.3218	13.0329	14.4793	16.9385	17.5071	19.6142	17.3875	17.7983	1452	1592	1987	1535
237353	NM_172788	Sh3rf3	SH3 domain containing ring finger 3	-1.07469	3.30978	-1.28774	0.275908	0.578758	-1.33463	3.14704	-8.28598	0.00436533	0.296725	-1.24188	3.09802	-4.4544	0.0327515	0.673993	0.13978	0.087051	0.121521	3.36215	3.25822	2.9457	0.078578	0.115602	0.037461	3.44347	3.35633	3.28664	3.38929	3.17078	3.2146	2.90247	2.96848	2.96616	9.94043	9.39682	8.83781	9.19121	8.01387	8.42331	6.34844	6.76653	6.88592	2949	3061	3120	2254
237615	NM_172790	Ankrd52	ankyrin repeat domain 52	1.00665	3.33141	0.0753355	0.943723	0.978186	-1.29752	3.13312	-3.54421	0.0245531	0.296725	-1.30615	3.13762	-3.17921	0.0388246	0.673993	0.219795	0.183632	0.209923	3.32663	3.33619	2.95087	0.137773	0.171256	0.121405	3.47997	3.28664	3.21327	3.52828	3.28082	3.19947	2.81226	3.03831	3.00205	10.2137	8.90875	8.31657	10.241	8.71298	8.32787	5.89071	7.16793	7.07971	3467	3321	3359	2874
237730	NM_001004147	Fbll1	fibrillarin-like 1	-1.315	4.08491	-4.98125	0.017796	0.365185	-1.20319	4.15163	-3.43146	0.0496371	0.306383	1.09292	3.95573	2.85851	0.0467826	0.673993	0.137368	0.134703	0.077677	4.28721	3.89215	4.02034	0.124461	0.058133	0.051519	4.42144	4.26457	4.17563	3.82503	3.92667	3.92475	4.00117	4.0787	3.98116	20.6403	18.3315	17.0728	12.9458	14.1884	14.2698	14.9416	15.8617	14.9456	1594	1555	1569	827
237759	NM_153393	Col23a1	collagen, type XXIII, alpha 1	-1.34498	2.43981	-3.89656	0.03408	0.380886	-1.39203	2.41259	-2.80063	0.0542543	0.311092	-1.03498	2.21043	-0.341376	0.760161	0.9168	0.190064	0.295118	0.251685	2.66295	2.23537	2.18576	0.173023	0.078661	0.239077	2.58385	2.86139	2.54362	2.28476	2.14466	2.27669	2.324	1.9097	2.32359	5.04756	6.37612	4.85079	3.75909	3.5491	3.95166	3.81183	2.66168	4.06807	1468	2036	1678	904
237979	NM_172800	Sdk2	sidekick cell adhesion molecule 2	-1.15267	3.90573	-1.00564	0.394392	0.665378	-1.60828	3.65074	-3.2619	0.0466574	0.304482	-1.39527	3.5562	-3.75744	0.0207454	0.673993	0.353042	0.364009	0.221514	4.00956	3.80458	3.32404	0.322546	0.143535	0.16872	4.25957	4.12362	3.64548	3.84391	3.64548	3.92435	3.17977	3.28278	3.50956	18.2622	16.587	11.4913	13.1603	11.574	14.2692	7.97074	8.67161	10.502	6189	6173	4633	3687
239102	NM_001039198	Zfhx2	zinc finger homeobox 2	1.01817	1.99714	0.27786	0.795278	0.90739	-1.28645	1.79331	-4.26209	0.0130327	0.296725	-1.30982	1.80501	-4.15651	0.0150197	0.673993	0.161908	0.147678	0.162253	1.98419	2.01017	1.6208	0.104157	0.123959	0.104691	2.08591	1.87776	1.9889	2.15261	1.95115	1.92675	1.50673	1.64319	1.71248	3.244	2.74905	2.98487	3.3307	2.92462	2.88361	1.72031	2.03249	2.35722	1453	1352	1590	1233
239857	NM_001145977,NM_001347247,NM_178721	Cadm2	cell adhesion molecule 2	1.39766	5.40276	3.08073	0.0425695	0.382902	1.4919	5.44759	5.51755	0.0096878	0.296725	1.06743	5.69654	0.679251	0.551363	0.825877	0.271562	0.181177	0.240038	5.16665	5.64967	5.7438	0.156449	0.221967	0.091372	5.02809	5.13555	5.33631	5.49799	5.90443	5.54657	5.71682	5.84563	5.66896	31.7474	34.1886	39.2853	43.612	56.8075	46.1524	53.0265	57.1307	50.0514	15576	18418	22930	17683
240121	NM_183178	Fsd1	fibronectin type 3 and SPRY domain-containing protein	-1.33506	4.32279	-5.63231	0.00570342	0.363862	-1.25116	4.37165	-4.04783	0.015606	0.296725	1.06706	4.16592	1.30966	0.26247	0.698266	0.128207	0.138323	0.123846	4.53627	4.11936	4.213	0.100579	0.079504	0.094958	4.63009	4.54863	4.43008	4.05165	4.09953	4.2069	4.18873	4.13254	4.31774	23.9108	22.6091	20.4232	15.2552	16.1326	17.5957	17.3031	16.4984	19.1259	2145	2227	2180	1132
240263	NM_173423	Fem1c	fem-1 homolog c (C.elegans)	1.30195	3.15573	4.09317	0.0336568	0.380886	1.12732	3.05636	2.46994	0.0851244	0.340519	-1.1549	3.24626	-1.96967	0.128216	0.673993	0.161083	0.121248	0.182704	2.97113	3.35181	3.14404	0.060283	0.149378	0.1052	2.90344	3.01903	2.99093	3.48192	3.3848	3.18869	3.02954	3.16614	3.23643	6.52622	7.26602	6.98974	9.90941	9.48956	8.26356	7.04607	7.91241	8.48701	960	1174	1223	1205
240913	NM_172845	Adamts4	a disintegrin-like and metallopeptidase (reprolysin type) with thrombospondin type 1 motif, 4	1.59901	1.96626	4.37141	0.0235103	0.374134	1.28615	1.82916	1.35022	0.262384	0.506285	-1.24325	2.17106	-1.30822	0.304059	0.717308	0.268312	0.465732	0.41588	1.65661	2.33379	2.01967	0.240771	0.118409	0.398667	1.7246	1.85608	1.38915	2.23678	2.29885	2.46573	1.94526	1.66346	2.45031	2.28541	2.69063	1.66483	3.60634	4.00615	4.66175	2.73431	2.07859	4.56344	741	957	642	966
241296	NM_177725	Lrrc8a	leucine rich repeat containing 8A	-1.13422	3.91303	-1.59266	0.211618	0.527133	-1.31447	3.80259	-3.43429	0.0416919	0.299667	-1.15892	3.71533	-2.91455	0.0435392	0.673993	0.197599	0.198951	0.126451	4.00494	3.82324	3.61046	0.176971	0.087902	0.090901	4.20509	3.94055	3.86917	3.87948	3.8683	3.72195	3.50556	3.65963	3.66619	17.4807	14.4919	13.5489	13.4856	13.6062	12.3819	10.3129	11.5516	11.8089	3816	3474	3519	2434
241322	NM_146253	Zbtb6	zinc finger and BTB domain containing 6	1.18534	3.19249	1.9471	0.139536	0.461014	1.36661	3.28979	5.88384	0.00667119	0.296725	1.15293	3.4186	1.76849	0.189923	0.680103	0.218205	0.132644	0.20107	3.0722	3.31749	3.52279	0.111308	0.187681	0.072147	2.94527	3.11812	3.15319	3.15732	3.27115	3.524	3.60493	3.49381	3.46965	6.7283	7.85596	7.93143	7.63562	8.646	10.6412	11.0889	10.1815	10.1624	1566	2008	2196	1469
241528	NM_001033346	Lrrc55	leucine rich repeat containing 55	1.37132	2.06941	4.07438	0.0248155	0.376201	1.04383	1.88481	0.323606	0.765893	0.870536	-1.31374	2.10365	-2.27644	0.127929	0.673993	0.193664	0.331202	0.299538	1.85412	2.30969	1.916	0.169524	0.093633	0.284528	1.97599	1.92585	1.66053	2.3722	2.35483	2.20203	2.23071	1.84035	1.67694	2.91577	2.88935	2.2006	4.05698	4.21889	3.71025	3.515	2.48967	2.27607	434	473	390	500
241770	NM_183023	Rims4	regulating synaptic membrane exocytosis 4	-1.10398	4.88381	-1.36337	0.269213	0.572572	-1.36549	4.72564	-5.60788	0.00696407	0.296725	-1.23688	4.6571	-2.66882	0.0628244	0.673993	0.181302	0.138807	0.199051	4.95569	4.81298	4.50627	0.079109	0.163132	0.114058	4.97496	5.02338	4.86872	4.99929	4.69576	4.74388	4.42715	4.63701	4.45464	30.4301	31.5058	27.91	30.2295	24.464	25.9541	20.8014	24.0389	21.0534	1300	1477	1418	1067
242291	NM_177730	Impad1	inositol monophosphatase domain containing 1	1.25546	5.48316	4.01052	0.0185859	0.366387	1.3001	5.50756	4.38416	0.0124471	0.296725	1.03555	5.67487	0.675423	0.53709	0.818854	0.14175	0.149582	0.12925	5.3215	5.64972	5.70012	0.113495	0.084923	0.097435	5.19539	5.35368	5.41544	5.57946	5.74409	5.62561	5.80933	5.66896	5.62208	36.2914	40.0102	41.6589	46.2522	51.2084	48.7075	57.0204	50.0236	48.6415	8617	10432	11768	9077
242297	NM_173426	Fam110b	family with sequence similarity 110, member B	-1.3142	4.27192	-5.11118	0.0244059	0.375605	-1.26649	4.29976	-4.05367	0.024973	0.296725	1.03767	4.10596	1.13292	0.335287	0.728191	0.133578	0.145634	0.081548	4.47355	4.07937	4.13271	0.127284	0.040521	0.070769	4.55226	4.5417	4.32671	4.05224	4.05993	4.12595	4.16582	4.18086	4.05146	22.6586	22.5173	18.891	15.2571	15.7124	16.5069	17.0095	17.1006	15.8301	2320	2532	2301	1291
242481	NM_172868	Palm2	paralemmin 2	1.30435	3.19344	6.37745	0.0117757	0.363862	1.10592	3.07929	4.45653	0.0113842	0.296725	-1.17943	3.26965	-3.91117	0.0355282	0.673993	0.104109	0.056451	0.105435	3.00752	3.39086	3.15277	0.038137	0.096872	0.041621	3.0413	3.01511	2.96616	3.48633	3.3936	3.29264	3.17653	3.17707	3.10471	7.24848	7.2523	6.8715	9.94281	9.54432	8.91724	7.94487	7.95989	7.69235	3049	3349	3438	3456
242860	NM_001080977	Rsbn1l	round spermatid basic protein 1-like	1.38174	3.09923	3.83965	0.037812	0.382493	1.25168	3.03236	2.78898	0.0926234	0.348458	-1.10391	3.26914	-2.53837	0.0741848	0.673993	0.21043	0.201129	0.09732	2.87475	3.34124	3.19861	0.193988	0.081545	0.053119	2.65152	3.00244	2.97028	3.29763	3.43531	3.29076	3.18454	3.25735	3.15395	5.32511	7.18884	6.88736	8.57697	9.8699	8.89619	8.01718	8.49132	7.97011	1518	2250	2336	2021
243312	NM_175522	Elfn1	leucine rich repeat and fibronectin type III, extracellular 1	-1.36551	2.59392	-4.55829	0.0113057	0.363862	-1.41097	2.56803	-3.74706	0.0321258	0.296725	-1.0333	2.35518	-0.338579	0.754554	0.915007	0.170776	0.229592	0.241745	2.82836	2.37892	2.33167	0.10825	0.132085	0.202471	2.93896	2.72262	2.8235	2.52399	2.26562	2.34715	2.10526	2.39436	2.49537	6.70256	5.72442	6.09955	4.62098	3.88903	4.23689	3.15539	4.08649	4.74907	1319	1237	1428	752
244608	NM_172914	Ccdc113	coiled-coil domain containing 113	-1.15786	1.49571	-2.70639	0.107996	0.43612	1.17158	1.7156	2.31798	0.0846937	0.340002	1.35652	1.5986	7.03999	0.0159467	0.673993	0.13533	0.170706	0.108231	1.60517	1.39371	1.83362	0.13368	0.021069	0.106161	1.63416	1.45937	1.72197	1.4101	1.36994	1.40108	1.95588	1.76475	1.78024	2.07074	1.81442	2.32811	1.58006	1.62321	1.70177	2.76282	2.30241	2.50974	136	130	181	86
244853	NM_172921	Nxpe4	neurexophilin and PC-esterase domain family, member 4	-1.33308	2.12914	-5.6969	0.0150898	0.363862	-1.0146	2.33612	-0.240297	0.828888	0.90644	1.3139	2.11964	3.69165	0.0224759	0.673993	0.126101	0.150704	0.184788	2.3466	1.93184	2.32569	0.047258	0.116911	0.143103	2.29861	2.39309	2.34809	1.81932	1.9235	2.0527	2.43034	2.38411	2.16262	3.96635	4.31178	4.12244	2.4527	2.84401	3.24102	4.17332	4.05822	3.55531	646	771	799	331
244954	NM_178738	Prss35	protease, serine 35	1.26992	2.73797	1.59523	0.247053	0.555077	-1.14289	2.4728	-0.779132	0.489353	0.685312	-1.45138	2.63337	-4.21306	0.0426884	0.673993	0.374306	0.428356	0.220944	2.57102	2.91576	2.37833	0.37066	0.052116	0.214709	2.81983	2.74822	2.14502	2.92932	2.85821	2.95976	2.62268	2.29255	2.21978	6.08043	5.82804	3.44843	6.37755	6.34459	6.9322	4.99046	3.75638	3.7253	788	829	532	683
245578	NM_001271809,NM_001271810,NR_073451,NR_073452	Pcdh11x	protocadherin 11 X-linked	1.30595	2.6629	2.26541	0.120872	0.444728	1.46988	2.7411	4.21597	0.0228454	0.296725	1.12552	2.94647	0.87218	0.436481	0.773931	0.294435	0.228297	0.338782	2.4773	2.8624	3.033	0.109633	0.273263	0.200251	2.50496	2.35649	2.57046	2.5963	3.1423	2.84862	3.13193	3.16453	2.80254	4.71652	4.19691	4.96327	4.90647	7.84347	6.33241	7.68889	7.90587	6.04758	2104	2042	2614	1797
245622	NM_146261	Fam199x	family with sequence similarity 199, X-linked	1.23342	2.8653	2.69836	0.112097	0.438074	1.37638	2.93938	3.62754	0.0344329	0.296725	1.1159	3.09872	2.57016	0.116656	0.673993	0.194277	0.220057	0.106621	2.71796	3.02062	3.17883	0.193391	0.018531	0.104998	2.50948	2.7529	2.8915	3.04042	3.01775	3.0037	3.21738	3.25911	3.06001	4.74354	5.84492	6.45575	6.93696	7.13475	7.16024	8.24267	8.50281	7.42951	2020	2733	3271	2442
245638	NM_001081499	Tbc1d8b	TBC1 domain family, member 8B	1.32725	1.29971	3.70761	0.034827	0.381682	1.33142	1.30164	7.21517	0.00456496	0.296725	1.00314	1.52214	0.0441946	0.968254	0.989711	0.190808	0.099134	0.177116	1.11144	1.51988	1.5244	0.086212	0.170221	0.048939	1.02779	1.10652	1.20001	1.65721	1.57299	1.32943	1.50403	1.48893	1.58023	1.03173	1.20784	1.34582	2.09642	2.00992	1.56393	1.71706	1.70996	2.06585	313	403	486	526
245867	NM_001291211,NM_153594	Pcmtd2	protein-L-isoaspartate (D-aspartate) O-methyltransferase domain containing 2	1.23126	4.81185	3.13976	0.0646999	0.396521	1.30625	4.85301	3.48192	0.0293786	0.296725	1.06091	5.00672	1.16978	0.327143	0.724889	0.165568	0.191731	0.126304	4.66412	4.96425	5.04955	0.155275	0.057466	0.112474	4.48979	4.71499	4.78758	4.92765	5.03048	4.93462	5.14618	5.0764	4.92609	21.6545	25.2229	26.442	28.7208	31.0088	29.6909	35.1904	33.0338	29.5481	3966	5072	5761	4348
245880	NM_145155	Wasf3	WAS protein family, member 3	-1.13147	4.49225	-1.48305	0.226045	0.53803	-1.33165	4.37074	-3.80222	0.0435748	0.302543	-1.17692	4.28492	-3.227	0.0438709	0.673993	0.208113	0.188233	0.126143	4.58223	4.40404	4.16902	0.177244	0.109067	0.063375	4.76302	4.57491	4.40876	4.48413	4.27982	4.44816	4.14066	4.12477	4.24162	26.1711	22.98	20.1059	20.9456	18.1979	20.822	16.6198	16.3894	18.1734	3606	3477	3296	2386
246104	NM_139228	Rhbdl3	rhomboid, veinlet-like 3 (Drosophila)	-1.41225	3.36461	-4.69289	0.0221848	0.374134	-1.34128	3.40442	-3.11099	0.0697195	0.326087	1.05291	3.16178	0.460077	0.671107	0.879701	0.183801	0.235848	0.280039	3.62281	3.12481	3.19919	0.074112	0.168197	0.223901	3.70836	3.58184	3.57822	3.10543	2.96713	3.30185	2.96421	3.2233	3.41006	12.1077	11.07	10.953	7.30244	6.8695	8.96339	6.64763	8.25339	9.72642	2341	2350	2519	1167
252864	NM_001159376,NM_145744	Dusp15	dual specificity phosphatase-like 15	1.06594	2.13307	1.00168	0.390207	0.662547	-1.23419	1.92977	-3.31249	0.0450344	0.30384	-1.31557	1.97189	-3.43535	0.0264067	0.673993	0.159293	0.15873	0.1995	2.08751	2.17963	1.78394	0.073381	0.141385	0.14075	2.12459	2.13495	2.00299	2.29506	2.22191	2.02193	1.86636	1.62143	1.86405	3.35383	3.47722	3.03071	3.79021	3.77245	3.16656	2.5154	1.98612	2.71658	423	511	495	397
268354	NM_001252387,NM_182807,NR_045514	Fam19a2	family with sequence similarity 19, member A2	-1.20576	3.4054	-1.69178	0.169417	0.492891	1.20669	3.67607	2.27318	0.0958454	0.350873	1.45498	3.53326	3.84118	0.03062	0.673993	0.276365	0.206535	0.243945	3.54304	3.2731	3.8141	0.172518	0.215905	0.113553	3.45179	3.43531	3.74202	3.09542	3.21049	3.51339	3.81654	3.69935	3.92641	10.0036	9.9235	12.3295	7.26539	8.27519	10.5275	13.0649	11.925	14.3366	2220	2407	3234	1336
268482	NM_010661	Krt12	keratin 12	-1.18104	1.66598	-1.71602	0.178319	0.501402	1.2583	1.94903	2.10812	0.127187	0.378874	1.48609	1.81366	3.08426	0.0378904	0.673993	0.242294	0.272343	0.320956	1.79033	1.55027	2.1218	0.122196	0.209223	0.24339	1.7861	1.6703	1.91458	1.31513	1.71584	1.61986	1.94811	2.39999	2.0173	2.45389	2.24814	2.78935	1.41558	2.31721	2.15202	2.74296	4.10074	3.13365	234	235	316	112
268747	NM_001024645	Lrrc16b	leucine rich repeat containing 16B	-1.28611	2.9528	-3.44945	0.0599637	0.39448	-1.33502	2.92403	-9.27944	0.00084314	0.296725	-1.03803	2.74981	-0.504487	0.65569	0.871924	0.182277	0.07781	0.184891	3.13988	2.77687	2.72301	0.050471	0.175151	0.059221	3.19351	3.13282	3.09331	2.84915	2.90431	2.57714	2.65866	2.77522	2.73516	8.18305	7.9413	7.5464	5.98594	6.57462	5.11223	5.17451	5.6931	5.72513	1931	2058	2119	1168
268755	NR_040709	Mir124a-1hg	Mir124-1 host gene (non-protein coding)	1.07044	3.77892	0.361275	0.746756	0.880738	-1.33386	3.5162	-3.00479	0.0420818	0.299667	-1.42782	3.56218	-1.84018	0.173934	0.676502	0.470801	0.23957	0.483619	3.73014	3.82834	3.31453	0.150266	0.446176	0.186585	3.79124	3.84023	3.55895	3.60648	4.34196	3.53659	3.17618	3.52674	3.24067	12.9262	13.3723	10.7839	10.8386	19.0372	10.7507	7.94352	10.4373	8.51887	2679	3044	2660	1857
268934	NM_001013385,NM_001291045	Grm4	glutamate receptor, metabotropic 4	1.65653	3.00175	1.23553	0.339669	0.624857	-1.36269	2.42619	-4.94755	0.00779349	0.296725	-2.25734	2.73824	-1.99235	0.1815	0.677379	1.02079	0.156297	1.02116	2.65966	3.38783	2.21321	0.108819	1.01497	0.112192	2.78358	2.61573	2.57969	3.96118	3.98638	2.21593	2.1305	2.34091	2.16821	5.91836	5.22044	4.99404	14.2969	14.8778	3.76913	3.21271	3.92043	3.57201	1211	1173	1210	2418
269060	NM_198114	Dagla	diacylglycerol lipase, alpha	1.01365	4.14124	0.1425	0.893716	0.955513	-1.32684	3.92217	-4.26474	0.0326641	0.296725	-1.34495	3.93145	-3.91527	0.0436462	0.673993	0.237789	0.1657	0.189144	4.13147	4.15103	3.72348	0.155281	0.180087	0.057829	4.31027	4.03051	4.05363	4.20473	4.29817	3.95021	3.65692	3.76138	3.75213	18.9695	15.4419	15.59	16.9863	18.4044	14.5484	11.5154	12.5125	12.6616	5484	4903	5363	4060
269116	NM_001160316,NM_001160317,NM_001160318,NM_182716	Nfasc	neurofascin	1.17118	4.62621	3.16251	0.0341021	0.380886	-1.11679	4.43324	-1.77006	0.160543	0.409795	-1.30797	4.54381	-4.30441	0.0163504	0.673993	0.124854	0.155937	0.155856	4.51363	4.7416	4.35427	0.088356	0.088214	0.128489	4.49166	4.6109	4.43834	4.80025	4.78439	4.64015	4.26591	4.29523	4.50167	21.6765	23.626	20.5053	26.2219	26.2803	23.9528	18.336	18.7224	21.7389	10822	12928	12211	10821
269180	NM_001290797,NM_001290798,NM_001290799,NM_030266,NM_172971	Inpp4a	inositol polyphosphate-4-phosphatase, type I	1.20702	5.83834	2.42326	0.120935	0.444728	-1.10041	5.63475	-2.46451	0.0837726	0.339539	-1.32821	5.76726	-3.45524	0.0463369	0.673993	0.194021	0.097012	0.205268	5.70419	5.97564	5.56615	0.049602	0.187573	0.083373	5.75803	5.69419	5.66035	6.12795	6.03285	5.76612	5.47	5.61841	5.61004	53.652	50.6522	49.3989	67.1224	62.4313	53.1951	43.6247	48.0451	48.0266	14795	15327	16160	15260
269275	NM_001033369,NM_001111030	Acvr1c	activin A receptor, type IC	1.05127	3.26891	0.555378	0.630323	0.817899	1.37967	3.45742	3.39131	0.0519598	0.308388	1.31238	3.49578	6.77449	0.00627286	0.673993	0.224953	0.237144	0.100272	3.23304	3.30518	3.69737	0.219985	0.047018	0.088565	3.05428	3.16614	3.47871	3.29058	3.26719	3.35776	3.59696	3.76439	3.73075	7.32296	8.12716	10.1825	8.52412	8.61563	9.32921	11.0281	12.5374	12.4521	3391	4132	5608	3246
269610	NM_001081376,NM_029216	Chd5	chromodomain helicase DNA binding protein 5	-1.17451	5.68529	-4.81436	0.0372321	0.381682	-1.3001	5.61	-8.88175	0.010468	0.296725	-1.10693	5.49668	-2.30551	0.0834739	0.673993	0.083489	0.073837	0.110108	5.80251	5.57045	5.42388	0.01222	0.08259	0.072819	5.81662	5.79545	5.79545	5.64981	5.48497	5.57655	5.3623	5.50426	5.40509	56.1406	54.3996	54.4239	48.5486	43.2067	47.1172	40.6479	44.8609	41.8969	27294	29043	31468	19504
269831	NM_173007	Tspan12	tetraspanin 12	1.0977	2.93069	0.915503	0.421	0.683252	1.32124	3.05857	4.44948	0.0177342	0.296725	1.20364	3.12955	2.01095	0.154319	0.673993	0.254444	0.156446	0.230319	2.86422	2.99871	3.26611	0.134481	0.216001	0.07994	2.73308	2.85775	3.00181	2.8821	2.86607	3.24795	3.2558	3.35071	3.19183	5.68393	6.36576	7.03639	6.15034	6.39262	8.6452	8.44679	9.14075	8.18605	727	894	1070	650
271457	NM_025887	Rab5a	RAB5A, member RAS oncogene family	1.16676	5.64685	2.24628	0.0932033	0.424132	1.33004	5.73873	6.35629	0.0106158	0.296725	1.13994	5.85292	2.2712	0.129271	0.673993	0.171574	0.112123	0.144101	5.53669	5.7592	5.94815	0.103064	0.13717	0.044152	5.41804	5.60402	5.58801	5.60402	5.86425	5.80933	5.99272	5.90443	5.94731	42.2783	47.4026	47.1476	47.016	55.5074	54.9453	65.4572	59.9053	60.1304	5129	6315	6805	4715
271970	NM_173451	Arsj	arylsulfatase J	-1.41075	1.69483	-3.60155	0.0394615	0.382885	1.09603	2.02621	1.72034	0.163266	0.411253	1.54623	1.75106	4.708	0.0248057	0.673993	0.238758	0.133188	0.231314	1.96114	1.46468	2.09343	0.10305	0.215375	0.08438	1.84325	2.00612	2.03405	1.44721	1.25857	1.68826	2.18112	2.08635	2.01281	2.56918	3.10017	3.11989	1.6493	1.41522	2.30029	3.34355	3.13889	3.12517	487	645	703	259
277744	NM_001033374	Gm694	predicted gene 694	-1.49951	1.13749	-3.85572	0.0405932	0.382885	-1.29602	1.26588	-3.95419	0.0210659	0.296725	1.15701	0.981765	1.30075	0.281419	0.705816	0.262562	0.163864	0.280159	1.46668	0.882187	1.09258	0.093008	0.245536	0.13491	1.5639	1.37856	1.45757	0.601833	0.985769	1.05896	1.23891	1.0657	0.973136	1.94619	1.64981	1.77643	0.490088	0.994311	1.12618	1.27619	1.03947	1.00745	91	85	99	19
278795	NM_001111140	Lrrc10b	leucine rich repeat containing 10B	-1.07956	0.778821	-0.985887	0.385364	0.66028	1.21753	0.967619	2.70015	0.0571881	0.313681	1.3144	0.901437	3.20876	0.0330804	0.673993	0.19404	0.182149	0.212895	0.836001	0.725553	1.11996	0.112928	0.157794	0.142918	0.706007	0.909887	0.892107	0.721606	0.885283	0.569769	0.976729	1.12058	1.26256	0.619278	0.908627	0.902194	0.610397	0.857777	0.504561	0.898662	1.1126	1.46072	67	107	115	54
286940	NM_001081427,NM_134080	Flnb	filamin, beta	-1.35575	3.41434	-2.34167	0.129905	0.451536	-1.36627	3.40839	-5.77731	0.00595606	0.296725	-1.00776	3.19626	-0.0579342	0.958148	0.985011	0.32478	0.134985	0.333559	3.64094	3.20185	3.19069	0.078872	0.315057	0.109546	3.70952	3.65854	3.55475	2.8476	3.4507	3.30724	3.06804	3.22524	3.2788	12.1231	11.7887	10.7517	5.98116	9.96177	9.00473	7.28104	8.26475	8.79537	5652	6034	5963	2305
319150	NM_178203	Hist1h3b	histone cluster 1, H3b	1.34771	2.91203	3.41504	0.0446037	0.383441	1.19753	2.83176	1.56003	0.235112	0.481527	-1.12542	3.04881	-0.878132	0.434038	0.773455	0.218351	0.288734	0.336214	2.70472	3.13524	2.96478	0.09488	0.196659	0.2727	2.67734	2.81028	2.62654	3.2014	2.91403	3.29028	2.8061	2.80857	3.27966	5.42766	6.14041	5.19228	7.92828	6.6299	8.89309	5.86517	5.88359	8.80153	129	160	147	156
319263	NM_183028	Pcmtd1	protein-L-isoaspartate (D-aspartate) O-methyltransferase domain containing 1	1.19088	4.90316	2.18608	0.136763	0.458032	1.38235	5.00688	3.54114	0.0297068	0.296725	1.16078	5.13722	2.60659	0.0818241	0.673993	0.199688	0.228483	0.142928	4.77876	5.03079	5.24589	0.189277	0.063637	0.127979	4.56209	4.86228	4.91191	4.97053	5.09734	5.02452	5.38377	5.22299	5.1309	22.8102	27.983	28.9287	29.529	32.4607	31.6336	41.2852	36.6905	33.933	6124	8250	9241	6553
319352	NM_001145926,NM_001145927,NM_175696	Pianp	PILR alpha associated neural protein	1.07781	4.38848	1.56827	0.198014	0.517107	-1.23725	4.17837	-2.84239	0.075729	0.33176	-1.33352	4.23015	-3.63057	0.0336405	0.673993	0.119386	0.187159	0.198098	4.33476	4.44286	4.02762	0.070848	0.096092	0.173232	4.3721	4.25306	4.37914	4.55287	4.37532	4.40039	3.83507	4.07698	4.17082	19.9313	18.1771	19.6198	22.0355	19.4682	20.1166	13.2387	15.8465	17.2315	2269	2265	2634	2060
319554	NM_145360	Idi1	isopentenyl-diphosphate delta isomerase	1.32093	3.65804	4.1022	0.0234692	0.374134	1.33586	3.66571	3.27163	0.0313215	0.296725	1.0113	3.87242	0.151633	0.889185	0.961214	0.169547	0.221171	0.18516	3.46277	3.86433	3.88054	0.147273	0.084004	0.165007	3.29339	3.56057	3.53435	3.95666	3.79241	3.84391	4.06585	3.82622	3.74953	8.83298	10.9037	10.597	14.2696	12.8011	13.4825	15.6712	13.1104	12.6475	1300	1762	1855	1736
319586	NM_001311124,NM_001311126,NM_001311127,NM_176954	Celf5	CUGBP, Elav-like family member 5	1.02869	4.78498	0.367768	0.73661	0.875904	-1.30282	4.56982	-4.51052	0.0117024	0.296725	-1.3402	4.58934	-3.60732	0.028267	0.673993	0.192204	0.146548	0.202836	4.76461	4.80542	4.38298	0.092942	0.168239	0.113305	4.86982	4.69367	4.73035	4.98487	4.65126	4.78014	4.25498	4.42352	4.47044	28.2288	24.9367	25.3897	29.9651	23.7065	26.6834	18.1695	20.4631	21.2874	6367	6182	6816	5583
319601	NM_001310759,NM_177318	Zfp653	zinc finger protein 653	-1.30765	2.67877	-4.87662	0.00945824	0.363862	-1.38256	2.63523	-4.94676	0.00808456	0.296725	-1.05729	2.45175	-0.93471	0.409031	0.762027	0.137445	0.163635	0.148917	2.87924	2.49226	2.4119	0.108377	0.084532	0.1226	2.97211	2.90545	2.76016	2.55633	2.52399	2.39645	2.27605	2.51432	2.44531	6.86405	6.62351	5.79027	4.75787	4.8586	4.39632	3.65623	4.5443	4.53178	777	824	780	445
319636	NM_001195284,NM_176966	Fsd1l	fibronectin type III and SPRY domain containing 1-like	1.28806	3.5311	2.98101	0.0620543	0.39448	1.41474	3.59478	4.41433	0.0397959	0.297605	1.09835	3.78548	2.31849	0.107512	0.673993	0.212189	0.196394	0.101104	3.35322	3.71841	3.85375	0.191537	0.091312	0.043408	3.13453	3.43392	3.49119	3.63457	3.8157	3.70496	3.88746	3.86902	3.80477	7.80834	9.91657	10.2901	11.0878	13.0214	12.2185	13.7645	13.5448	13.1087	2749	3878	4365	3337
319642	NM_176971	Rab9b	RAB9B, member RAS oncogene family	1.02556	4.06763	0.279892	0.796052	0.907743	1.36989	4.27046	6.35619	0.0154681	0.296725	1.33575	4.28962	3.70916	0.0590622	0.673993	0.225289	0.12373	0.195029	4.04947	4.08587	4.50352	0.11838	0.19168	0.035989	3.91791	4.08309	4.14739	4.11663	3.88067	4.26031	4.5133	4.46366	4.53361	14.2213	16.0768	16.7123	16.0011	13.7075	18.3002	22.1514	21.1197	22.2803	2745	3407	3838	2553
319653	NM_001289595,NM_001289596,NM_178766	Slc25a40	solute carrier family 25, member 40	1.07872	2.35757	1.1831	0.353063	0.634394	1.35586	2.51357	4.56421	0.0301964	0.296725	1.25692	2.57253	9.65855	0.00273443	0.673993	0.16005	0.166674	0.059158	2.30354	2.41286	2.74275	0.15795	0.02584	0.053217	2.16169	2.47375	2.27518	2.38783	2.43944	2.41133	2.75892	2.78601	2.68333	3.48377	4.63506	3.89145	4.12161	4.53763	4.47016	5.67632	5.74685	5.47474	507	737	673	495
319880	NM_001168684,NM_172051,NM_177026	Tmcc3	transmembrane and coiled coil domains 3	1.38142	2.6775	3.29591	0.0348114	0.381682	1.10938	2.52832	0.822633	0.471689	0.672398	-1.24522	2.75797	-1.58993	0.194773	0.680103	0.244971	0.315299	0.344687	2.45455	2.9207	2.6043	0.142506	0.199256	0.281258	2.45474	2.59696	2.31195	2.98871	2.69635	3.07706	2.52858	2.36866	2.91567	4.52372	5.14158	4.00503	6.65238	5.54908	7.54446	4.56233	4.01275	6.6019	1284	1602	1350	1561
319903	NR_015539	9630013A20Rik	RIKEN cDNA 9630013A20 gene	1.35097	0.647425	2.32893	0.126367	0.448736	1.41396	0.670661	5.2654	0.00897467	0.296725	1.04663	0.932114	0.336664	0.760405	0.9168	0.322766	0.16439	0.33826	0.465825	0.89982	0.965568	0.091604	0.309494	0.136502	0.36414	0.541894	0.49144	0.552617	1.00011	1.14673	0.899966	0.874252	1.12249	0.288952	0.481992	0.435105	0.44417	1.00675	1.23913	0.805773	0.793443	1.23403	31	56	55	39
320244	NM_001081423,NM_001347395	Ttll5	tubulin tyrosine ligase-like family, member 5	1.17659	3.23514	2.22481	0.117423	0.442187	-1.10656	3.04604	-2.43076	0.0727756	0.329128	-1.30196	3.15849	-3.67994	0.041899	0.673993	0.18265	0.104088	0.179181	3.11996	3.35457	2.97388	0.077748	0.165276	0.069207	3.20102	3.04602	3.11282	3.28618	3.54306	3.23446	3.02914	2.99624	2.89626	8.21839	7.42391	7.68949	8.49805	10.6757	8.54245	7.04422	6.93178	6.51735	2008	2006	2232	1719
320265	NM_182808	Fam19a1	family with sequence similarity 19, member A1	1.03455	3.51547	0.362177	0.741104	0.87851	1.42669	3.73862	3.92942	0.0351909	0.296725	1.37905	3.76476	5.71927	0.00517867	0.673993	0.234348	0.225982	0.14042	3.49106	3.54006	4.00373	0.207688	0.108556	0.08907	3.40283	3.34205	3.72829	3.66397	3.49449	3.46171	3.99844	4.09533	3.91742	9.59437	9.28926	12.2106	11.3729	10.2734	10.1056	14.9095	16.0561	14.2392	1601	1703	2425	1569
320271	NM_178778	Scai	suppressor of cancer cell invasion	1.28267	4.25426	2.95511	0.057784	0.392715	1.34223	4.28553	3.26973	0.0482473	0.30574	1.04644	4.47025	0.414813	0.699704	0.892356	0.210506	0.22494	0.273433	4.07847	4.43762	4.50311	0.100361	0.185041	0.201309	3.96259	4.13552	4.13731	4.23238	4.5917	4.48879	4.65473	4.57989	4.27471	14.6926	16.7143	16.5934	17.3863	22.6467	21.5229	24.704	22.9388	18.585	8070	10081	10844	7894
320429	NM_001164659	Trank1	tetratricopeptide repeat and ankyrin repeat containing 1	-1.3322	5.44585	-2.43496	0.111567	0.43801	-1.41989	5.39788	-6.93984	0.00243252	0.296725	-1.06582	5.19669	-0.548263	0.631179	0.862126	0.294357	0.126233	0.290534	5.65669	5.24288	5.15091	0.095317	0.278497	0.082761	5.61755	5.76535	5.58717	4.92142	5.41148	5.39573	5.08786	5.24463	5.12024	48.3763	53.3706	47.1468	28.5785	40.9523	40.8443	33.834	37.243	33.7201	26114	31636	30280	12752
320495	NM_001033391,NM_001170800,NM_001170801,NM_001170802,NM_001347225	Ipcef1	interaction protein for cytohesin exchange factors 1	1.30684	5.61459	7.667	0.010806	0.363862	1.14971	5.52459	1.19448	0.338551	0.568918	-1.13667	5.7178	-1.14117	0.370606	0.744339	0.08722	0.29185	0.280505	5.42487	5.81095	5.62614	0.083966	0.023601	0.279511	5.36507	5.52086	5.38868	5.8049	5.83699	5.79096	5.90272	5.63191	5.34379	40.8178	44.6105	40.8875	54.2739	54.7745	54.33	60.9556	48.6006	39.8663	11996	14547	14431	13354
320534	NM_001033393	Tmem104	transmembrane protein 104	-1.04144	1.62193	-0.62913	0.563415	0.777749	-1.30134	1.44909	-3.82131	0.0194245	0.296725	-1.24955	1.42315	-3.20783	0.0333405	0.673993	0.161293	0.172237	0.173543	1.65149	1.5929	1.27149	0.113057	0.115037	0.129937	1.70954	1.72372	1.5212	1.62239	1.69032	1.46599	1.17675	1.21811	1.41962	2.24523	2.3565	1.91204	2.02792	2.26821	1.83884	1.1887	1.26078	1.75117	527	607	533	393
320566	NR_138586	A830029E22Rik	RIKEN cDNA A830029E22 gene	-1.31488	1.07189	-1.95201	0.149742	0.472194	1.23314	1.4306	1.56196	0.233591	0.480606	1.62143	1.19112	6.37356	0.00407023	0.673993	0.350427	0.335262	0.189487	1.28739	0.892463	1.58973	0.315669	0.152158	0.11293	0.946928	1.34489	1.57036	0.724924	1.02206	0.930407	1.72008	1.5212	1.52792	0.915003	1.58956	2.00767	0.615264	1.03917	0.955982	2.17325	1.77983	1.9578	57	107	147	32
320587	NM_001033394	Tmem88b	transmembrane protein 88B	2.04827	2.25636	4.21097	0.0136172	0.363862	1.61048	2.11365	1.79354	0.173028	0.420393	-1.27184	2.65296	-0.898026	0.435503	0.773455	0.42547	0.663925	0.669099	1.79767	2.83208	2.48517	0.295066	0.30653	0.594754	1.66619	2.13562	1.5912	2.7196	2.59768	3.17896	2.41272	1.92995	3.11282	2.14464	3.47787	2.04973	5.41955	5.15594	8.20255	4.10752	2.71324	7.74585	382	681	435	798
320642	NR_030698	A630066F11Rik	RIKEN cDNA A630066F11 gene	-1.12906	0.697311	-0.941217	0.430579	0.689218	1.17505	0.899215	1.16974	0.326699	0.559583	1.32671	0.793362	3.77128	0.0263589	0.673993	0.322267	0.344602	0.187315	0.790349	0.615225	1.02308	0.306202	0.100481	0.158084	0.459533	1.06383	0.847681	0.537063	0.580048	0.728565	1.19014	0.875846	1.00324	0.377133	1.14196	0.849462	0.424956	0.494151	0.685943	1.2082	0.793991	1.05798	25	81	65	23
320742	NR_027445,NR_027446	A230072C01Rik	RIKEN cDNA A230072C01 gene	1.24555	1.84505	2.65343	0.0820661	0.411646	1.42579	1.93246	4.07008	0.0231496	0.296725	1.1447	2.10546	2.40544	0.077521	0.673993	0.206785	0.217782	0.14039	1.69345	2.01023	2.2052	0.187723	0.086719	0.110404	1.53334	1.64694	1.90005	2.07945	2.03829	1.91296	2.32886	2.17021	2.11654	1.88271	2.19223	2.75966	3.10524	3.16933	2.84795	3.82691	3.38613	3.42538	184	238	315	242
328365	NM_001310666,NM_183208	Zmiz1	zinc finger, MIZ-type containing 1	1.1496	4.20264	1.32573	0.30768	0.60311	-1.27343	3.92505	-3.44266	0.0584415	0.315495	-1.46394	4.02009	-3.09838	0.0445021	0.673993	0.262779	0.175448	0.30738	4.10328	4.30441	3.75456	0.051731	0.257636	0.167648	4.16259	4.06747	4.07978	4.59788	4.11547	4.19989	3.57632	3.77825	3.9091	16.9602	15.8589	15.9036	22.6956	16.3161	17.5084	10.8379	12.6912	14.1407	6536	6714	7294	7232
328643	NM_001144953,NM_182636	Vwa5b2	von Willebrand factor A domain containing 5B2	-1.06468	2.43919	-0.885503	0.439941	0.696848	-1.30254	2.28622	-3.61181	0.0308906	0.296725	-1.22341	2.24424	-3.97092	0.017109	0.673993	0.176869	0.182868	0.126889	2.48482	2.3944	2.10349	0.155921	0.083495	0.095547	2.66146	2.42669	2.36632	2.37547	2.48573	2.322	2.00526	2.19611	2.10911	5.36485	4.43461	4.19673	4.06837	4.70951	4.12877	2.88679	3.46774	3.40671	1183	1044	1121	712
328734	NR_003519	Pisd-ps2	phosphatidylserine decarboxylase, pseudogene 2	-1.60874	3.11607	-3.59499	0.0235014	0.374134	-1.235	3.32211	-1.1683	0.324264	0.557522	1.30263	2.97653	1.4155	0.24245	0.69322	0.330477	0.451443	0.466722	3.47785	2.79193	3.17335	0.218159	0.248238	0.395231	3.60629	3.22596	3.60132	2.50529	2.93598	2.93451	3.52341	2.74474	3.2519	11.2319	8.52532	11.1363	4.54574	6.72796	6.79337	10.4352	5.57085	8.60446	856	714	1010	287
329506	NM_001290991,NM_001290992,NM_212450	Ctdspl2	CTD (carboxy-terminal domain, RNA polymerase II, polypeptide A) small phosphatase like 2	1.24718	3.42611	3.62461	0.0222973	0.374134	1.3273	3.46871	4.94662	0.00798641	0.296725	1.06424	3.63378	1.07048	0.345633	0.733873	0.152278	0.143032	0.145334	3.27048	3.58914	3.67897	0.106125	0.109207	0.095895	3.15298	3.29908	3.35937	3.46576	3.67337	3.62831	3.72096	3.7467	3.56924	7.91515	9.00295	9.32751	9.79622	11.7828	11.5472	12.0758	12.3785	10.9951	2736	3418	3837	2801
329628	NM_183221	Fat4	FAT atypical cadherin 4	-1.41867	2.20393	-3.79857	0.0205311	0.369539	-1.05789	2.42966	-0.435148	0.693255	0.824158	1.34105	2.16741	2.16282	0.110278	0.673993	0.230059	0.323151	0.339037	2.47059	1.96605	2.3894	0.145615	0.178111	0.288484	2.42753	2.35136	2.63288	2.00407	1.77199	2.12207	2.13681	2.32763	2.70377	4.44836	4.18785	5.22391	2.91313	2.45804	3.45696	3.22936	3.88538	5.55933	3677	3801	5137	1991
329934	NM_194060	Foxo6	forkhead box O6	1.26166	2.81197	3.18517	0.0341673	0.380886	-1.14999	2.54649	-1.34506	0.262543	0.506285	-1.4509	2.70285	-3.70286	0.0324839	0.673993	0.182343	0.259632	0.251161	2.6493	2.98462	2.44768	0.137069	0.120254	0.220502	2.73071	2.72614	2.49105	3.04641	2.84604	3.06142	2.25567	2.39887	2.68849	5.67707	5.7363	4.64768	6.97078	6.29005	7.46587	3.58625	4.10009	5.4928	737	818	718	748
329942	NM_001281955	Csmd2	CUB and Sushi multiple domains 2	-1.0903	3.64984	-2.02901	0.177758	0.500904	-1.33728	3.4968	-5.83232	0.00751583	0.296725	-1.22653	3.43757	-7.74912	0.0145581	0.673993	0.106473	0.124523	0.065842	3.71273	3.58801	3.29343	0.106083	0.009106	0.06521	3.73997	3.80254	3.59569	3.58831	3.57876	3.59696	3.21911	3.32013	3.34106	12.4528	13.039	11.0788	10.7169	10.9917	11.2973	8.2617	8.91458	9.22643	8662	9959	9169	6162
330166	NR_003718,NR_033657	Miat	myocardial infarction associated transcript (non-protein coding)	-1.27605	4.82043	-1.23084	0.321964	0.612656	-1.4662	4.71537	-3.69881	0.0222273	0.296725	-1.14902	4.5465	-0.683712	0.548053	0.823817	0.494889	0.258525	0.507677	4.99948	4.6478	4.4474	0.16434	0.466806	0.199569	4.95117	5.18256	4.86471	4.11749	4.99653	4.82938	4.25537	4.65374	4.43309	29.8343	35.4758	27.831	16.0111	30.438	27.6884	18.1703	24.4086	20.7209	13365	17446	14821	5932
330222	NM_177879	Sdk1	sidekick cell adhesion molecule 1	-1.11526	2.47137	-1.13955	0.319942	0.611225	-1.34289	2.32895	-4.01284	0.0212044	0.296725	-1.20411	2.25597	-2.21568	0.110402	0.673993	0.239201	0.183588	0.209475	2.55131	2.39393	2.12597	0.153365	0.183565	0.100914	2.72413	2.49833	2.43145	2.55513	2.43252	2.19414	2.20037	2.16643	2.0111	5.63795	4.74584	4.41616	4.74845	4.50897	3.68348	3.40252	3.37293	3.12155	2463	2277	2296	1715
333050	NM_001312914	Ksr2	kinase suppressor of ras 2	1.09509	3.30226	1.1723	0.309946	0.603949	-1.23693	3.08019	-2.56032	0.0700773	0.326931	-1.35455	3.14191	-3.30887	0.0301871	0.673993	0.193621	0.207527	0.229177	3.23739	3.36843	2.93062	0.118394	0.153205	0.170441	3.36706	3.13506	3.21004	3.53756	3.32882	3.23893	2.75669	2.93783	3.09734	9.34624	7.95644	8.30036	10.3218	9.05537	8.5742	5.66964	6.53137	7.64206	2930	2739	3096	2675
333639	NM_001081354,NM_001256048	Mamld1	mastermind-like domain containing 1	-1.07504	2.87557	-1.26436	0.281502	0.583016	-1.32348	2.71856	-6.65388	0.0032354	0.296725	-1.2311	2.66966	-3.8977	0.0277613	0.673993	0.143001	0.105252	0.133292	2.92823	2.82384	2.52389	0.082948	0.116486	0.06479	3.02185	2.8639	2.89895	2.95796	2.74785	2.76573	2.48573	2.48725	2.5987	7.145	6.39509	6.49923	6.49699	5.77489	5.93692	4.40311	4.43007	5.15782	1258	1234	1359	946
338521	NM_178086	Fa2h	fatty acid 2-hydroxylase	1.68608	1.64438	3.38785	0.0421811	0.382885	1.10379	1.37956	0.365652	0.737297	0.851656	-1.52754	1.73147	-1.73701	0.204218	0.680798	0.385319	0.674826	0.609467	1.31017	2.06384	1.45263	0.340889	0.179626	0.582396	1.51898	1.49472	0.91679	2.04171	1.89631	2.25351	1.22304	1.02002	2.11483	1.86088	1.88291	0.932135	3.00686	2.77939	3.8833	1.24856	0.97402	3.42257	238	265	142	318
368203	NM_203660	Gm5136	predicted gene 5136	-1.07993	1.01178	-0.593197	0.604322	0.80177	-1.34695	0.826455	-5.32091	0.00601655	0.296725	-1.24725	0.782385	-1.69965	0.209268	0.683366	0.323939	0.139873	0.324827	1.06877	0.957829	0.639078	0.097437	0.308937	0.100352	0.964042	1.15674	1.08553	0.634278	0.989496	1.24971	0.52875	0.724924	0.663559	0.942839	1.27943	1.17401	0.522464	0.998108	1.40952	0.401651	0.612914	0.620808	55	81	81	25
378466	NR_038043,NR_038044	Gm10033	predicted gene 10033	1.27188	2.86195	3.9633	0.0185442	0.366387	1.34944	2.90186	4.32591	0.0124528	0.296725	1.06098	3.08309	0.946106	0.401708	0.758017	0.151631	0.173111	0.156329	2.69372	3.04069	3.12608	0.119417	0.093443	0.125328	2.65233	2.60051	2.82833	2.9418	3.05275	3.12751	3.26063	3.10494	3.01266	5.3288	5.15819	6.11625	6.44013	7.31616	7.84124	8.47621	7.53984	7.13965	465	497	644	466
380702	NM_001034874	Shisa6	shisa family member 6	1.41652	1.45346	3.01132	0.0692503	0.401569	-1.17729	1.09981	-2.60073	0.0609419	0.318853	-1.66765	1.30618	-4.34348	0.0271723	0.673993	0.288943	0.156817	0.29422	1.22383	1.72618	0.988364	0.103717	0.269686	0.11762	1.2458	1.31481	1.11089	1.93508	1.82174	1.42173	0.966965	0.882913	1.11522	1.38482	1.54352	1.20971	2.73128	2.58753	1.74498	0.887726	0.802362	1.22486	533	652	553	868
381059	NM_001033442,NM_001033442_dup1	Gm1604b	predicted gene 1604b	-1.40478	1.49067	-5.01384	0.0125773	0.363862	-1.20011	1.61895	-1.72145	0.202926	0.449426	1.17054	1.37443	1.35852	0.261742	0.698266	0.169392	0.264786	0.289644	1.75587	1.26552	1.4927	0.086347	0.145732	0.250312	1.66973	1.84242	1.75544	1.34787	1.09726	1.35144	1.31128	1.38855	1.77827	2.15514	2.65361	2.39763	1.46832	1.15702	1.60002	1.39609	1.53142	2.50572	87	117	115	49
381113	NM_001033443	Cdkl4	cyclin-dependent kinase-like 4	-1.34689	3.60964	-4.21646	0.0146305	0.363862	1.00161	3.83201	0.0206423	0.98452	0.992705	1.34906	3.61074	4.20372	0.0149383	0.673993	0.176487	0.194354	0.177976	3.83085	3.40121	3.83317	0.136465	0.111915	0.138386	3.67386	3.92111	3.89757	3.3352	3.33801	3.53043	3.9916	3.73594	3.77196	11.7959	14.3285	13.8011	8.83464	9.11901	10.6931	14.8395	12.2774	12.8187	1775	2367	2470	1099
381269	NM_001005423	Mreg	melanoregulin	1.34052	2.00305	3.60593	0.0488766	0.388364	1.12351	1.88491	2.62029	0.0621689	0.32005	-1.19316	2.0943	-2.09954	0.133048	0.673993	0.203083	0.111058	0.210189	1.80277	2.22557	1.97078	0.068546	0.191165	0.08738	1.78917	1.74205	1.8771	2.22764	2.41569	2.03338	2.07162	1.91724	1.9235	2.45819	2.39892	2.70661	3.5788	4.44817	3.19638	3.06174	2.68668	2.8792	315	337	412	379
381792	NR_040292,NR_040293	2310040G24Rik	RIKEN cDNA 2310040G24 gene	-1.28622	0.757283	-2.76244	0.054513	0.390166	1.02229	0.976089	0.29013	0.786195	0.882734	1.31489	0.769724	3.07557	0.0421883	0.673993	0.227685	0.189913	0.22242	0.960313	0.597178	0.992125	0.138631	0.180616	0.129802	1.10925	0.93666	0.83503	0.746168	0.649071	0.396297	1.13154	0.874755	0.970083	1.15549	0.949107	0.832892	0.640972	0.567106	0.323121	1.12937	0.793474	1.0005	46	42	39	22
381820	NM_001163445,NM_001271582,NM_001271583,NR_073368	Smim10l1	small integral membrane protein 10 like 1	1.2345	5.73382	2.34553	0.106931	0.43612	1.41725	5.82999	3.33205	0.0311697	0.296725	1.14803	5.98655	1.83301	0.159014	0.673993	0.224436	0.261515	0.188194	5.58387	5.88779	6.08696	0.204138	0.093269	0.163455	5.38597	5.57191	5.79372	5.78024	5.94637	5.93677	6.26172	6.0613	5.93785	41.4144	46.2849	54.364	53.4452	58.5089	59.5734	78.1118	67.0193	59.7278	5287	6332	8126	5567
382030	NM_029074	Cnep1r1	CTD nuclear envelope phosphatase 1 regulatory subunit 1	1.38993	3.65122	4.57903	0.0162787	0.3646	1.33345	3.62307	4.53471	0.0371733	0.296725	-1.04236	3.86641	-1.0488	0.381612	0.749097	0.179678	0.158573	0.098843	3.42143	3.89645	3.8366	0.154369	0.091947	0.036271	3.24568	3.48359	3.53503	3.79706	3.91379	3.97849	3.79841	3.87059	3.84078	8.52048	10.2752	10.6048	12.6427	14.0281	14.8635	12.8762	13.5652	13.3879	801	1061	1187	983
382073	NM_201372	Ccdc84	coiled-coil domain containing 84	-1.18728	2.0261	-2.32592	0.120685	0.444474	-1.31496	1.9462	-4.63249	0.022251	0.296725	-1.10755	1.83089	-1.16014	0.314295	0.72041	0.184421	0.147696	0.220017	2.15371	1.90606	1.75869	0.0609	0.174076	0.134556	2.21677	2.14914	2.09522	1.91048	2.07788	1.72981	1.81241	1.85808	1.60557	3.66166	3.51681	3.29588	2.65791	3.31534	2.40519	2.37402	2.53425	2.12323	218	230	234	131
382111	NM_001101510	Susd5	sushi domain containing 5	-1.29685	2.13474	-5.04165	0.0148706	0.363862	1.03247	2.3534	0.380892	0.725657	0.844584	1.33896	2.15575	3.92896	0.041933	0.673993	0.128835	0.209651	0.185645	2.33047	1.95545	2.37657	0.11421	0.059619	0.175811	2.24148	2.29067	2.45925	2.0111	1.89253	1.96273	2.24344	2.57586	2.3104	3.76432	3.95612	4.5188	2.93417	2.76818	2.99555	3.55257	4.80945	4.03828	749	864	1069	483
382985	NM_199476	Rrm2b	ribonucleotide reductase M2 B (TP53 inducible)	1.17328	3.98338	1.90606	0.167564	0.491084	1.39554	4.10315	3.48089	0.0300811	0.296725	1.18944	4.2236	2.76081	0.067746	0.673993	0.209499	0.239254	0.157019	3.86977	4.10032	4.3506	0.195547	0.075174	0.137855	3.64802	3.94378	4.01751	4.04251	4.07314	4.1853	4.4755	4.37362	4.20268	11.5699	14.5364	15.1963	15.1525	15.8076	17.3184	21.5607	19.7549	17.6756	2679	3696	4186	2900
383295	NM_027166	Ypel5	yippee-like 5 (Drosophila)	1.17019	4.93465	3.06701	0.0739141	0.405239	1.30867	5.01288	3.43983	0.0282667	0.296725	1.11834	5.12936	1.78026	0.203061	0.680103	0.128047	0.195421	0.156995	4.82258	5.04932	5.21068	0.122348	0.037777	0.152382	4.68176	4.88318	4.9028	5.03224	5.02309	5.09262	5.36121	5.21433	5.05651	24.752	28.4364	28.7172	30.9749	30.833	33.3157	40.6267	36.4344	32.4797	3644	4597	5030	3770
384071	NM_001013780	Slc25a34	solute carrier family 25, member 34	-1.43529	2.42852	-6.31841	0.00480266	0.363862	-1.28051	2.51848	-5.3465	0.00590796	0.296725	1.12088	2.26261	1.98065	0.126904	0.673993	0.142915	0.115562	0.143965	2.70314	2.1818	2.34642	0.080788	0.11789	0.082631	2.787	2.62582	2.6966	2.16295	2.07446	2.30797	2.26326	2.34751	2.42851	5.93428	5.26272	5.50741	3.36708	3.30469	4.06703	3.60962	3.93955	4.47205	817	796	902	384
386454	NM_001099632	Rnf39	ring finger protein 39	1.43693	1.13554	5.13719	0.0174814	0.365185	1.04889	0.937565	0.374378	0.741004	0.853806	-1.36994	1.17801	-2.2486	0.109943	0.673993	0.176329	0.318616	0.349797	0.903763	1.42675	0.972631	0.071589	0.161143	0.310469	0.970083	0.913337	0.827869	1.60674	1.2959	1.3776	1.24719	1.03499	0.635716	0.952368	0.912741	0.823453	1.98026	1.47776	1.64297	1.29145	0.993886	0.585586	71	75	73	122
386753	NM_198866	Dbpht2	DNA binding protein with his-thr domain	-1.14781	4.93676	-2.16423	0.143731	0.465457	1.22053	5.17896	2.95977	0.0642305	0.321358	1.40094	5.07569	10.0277	0.00121789	0.673993	0.15917	0.168249	0.084013	5.03721	4.83832	5.32471	0.152618	0.045197	0.070819	4.95345	4.9448	5.21336	4.89006	4.81836	4.80654	5.31024	5.40165	5.26225	29.8821	29.7277	35.8978	27.9528	26.8737	27.2037	39.3238	41.3767	37.1277	4593	5017	6564	3551
387150	NR_029546	Mir132	microRNA 132	-1.58045	1.52437	-2.7497	0.0555069	0.391903	-1.73056	1.44094	-3.1618	0.0392825	0.297605	-1.09498	1.16225	-0.468347	0.664011	0.876526	0.41595	0.433446	0.484115	1.88988	1.22954	1.09864	0.251519	0.33129	0.353007	2.05943	2.00931	1.6009	1.30768	1.51478	0.86617	1.02331	1.48323	0.789377	3.17792	3.10969	2.06409	1.40062	1.88283	0.867542	0.967592	1.69803	0.767643	11	12	9	4
387152	NR_029548	Mir134	microRNA 134	-1.12243	3.23342	-0.31537	0.782248	0.899476	-1.4852	3.01902	-7.51364	0.0102404	0.296725	-1.3232	2.94223	-0.758307	0.524936	0.814089	0.915129	0.131549	0.922854	3.3178	3.15118	2.74714	0.039414	0.91428	0.125506	3.3333	3.34711	3.273	2.25387	4.08154	3.11812	2.6111	2.85841	2.77192	9.10967	9.32052	8.72108	3.66594	15.9271	7.78113	4.9356	6.14189	5.90103	34	38	38	12
387246	NR_029728	Mirlet7c-1	microRNA let7c-1	-1.16037	1.37363	-0.528868	0.635038	0.821359	-1.82114	0.959772	-2.2716	0.133056	0.384922	-1.56945	0.88773	-3.18265	0.0442993	0.673993	0.702752	0.659424	0.353883	1.48511	1.27053	0.620266	0.633825	0.303524	0.181951	0.766696	1.96534	1.72328	1.12759	1.61913	1.06486	0.502459	0.829826	0.528514	0.691766	3.0003	2.32916	1.11255	2.11805	1.13264	0.378385	0.729505	0.475712	4	16	14	5
387247	NR_029656	Mirlet7d	microRNA let7d	-1.28206	1.00364	-2.0153	0.115416	0.441004	-1.37607	0.940695	-3.30003	0.0373981	0.296725	-1.07333	0.787587	-0.661863	0.552995	0.826751	0.308081	0.241727	0.267174	1.19875	0.840287	0.738192	0.20244	0.232232	0.132099	1.3474	0.96819	1.28065	1.07	0.605616	0.845244	0.598118	0.755937	0.860522	1.5605	0.99972	1.48007	1.0312	0.52193	0.838359	0.472856	0.639907	0.857596	9	6	10	5
394432	NM_201642	Ugt1a7c	UDP glucuronosyltransferase 1 family, polypeptide A7C	-1.02189	0.2748	-0.267976	0.801989	0.910465	1.33194	0.452639	3.47793	0.0253996	0.296725	1.36109	0.427641	3.81402	0.0189311	0.673993	0.201919	0.205941	0.201981	0.290864	0.259624	0.704391	0.14558	0.139921	0.145665	0.148094	0.285398	0.439099	0.236358	0.409719	0.132793	0.720799	0.551217	0.841158	0.106495	0.232011	0.383322	0.168181	0.317991	0.093583	0.60595	0.429244	0.839459	19	44	78	24
406220	NM_001003667	Krt77	keratin 77	-1.50418	1.98026	-4.06986	0.0152736	0.363862	-1.17185	2.17913	-1.8993	0.140883	0.392021	1.2836	1.87903	2.90763	0.0533036	0.673993	0.250655	0.208637	0.214562	2.29652	1.70755	2.06774	0.173667	0.180742	0.115625	2.34405	2.10403	2.44147	1.67347	1.54627	1.9029	1.9422	2.16988	2.09112	4.13569	3.37213	4.4582	2.14126	1.95112	2.82702	2.73012	3.38607	3.35168	365	327	468	157
407812	NM_001001180	Zfp941	zinc finger protein 941	-1.08999	3.65399	-1.0241	0.368851	0.64699	1.19436	3.84265	2.02429	0.115919	0.367561	1.30184	3.77784	3.55852	0.0241182	0.673993	0.21025	0.219242	0.185225	3.71667	3.59236	3.9729	0.170241	0.123382	0.138149	3.60785	3.6293	3.91286	3.47142	3.58761	3.71805	4.0965	3.99844	3.82377	11.2411	11.4932	13.9447	9.83387	11.0855	12.3267	16.1248	14.9033	13.2726	2255	2532	3328	1631
407831	NM_001001183	Tmem204	transmembrane protein 204	-1.52068	2.03718	-6.49951	0.00712435	0.363862	-1.26439	2.18609	-3.246	0.0342621	0.296725	1.2027	1.88558	3.4387	0.0322053	0.673993	0.16115	0.180592	0.134119	2.36185	1.75714	2.02341	0.142469	0.075312	0.110977	2.25918	2.30188	2.5245	1.67915	1.76281	1.82946	2.09488	2.07979	1.89556	3.84555	4.00143	4.76589	2.15355	2.43707	2.66443	3.12669	3.12049	2.80049	352	402	518	163
414069	NM_001243888,NM_001290511,NM_001290513	BC024978	cDNA sequence BC024978	1.46595	1.70999	2.89168	0.0499837	0.388364	-1.05908	1.41418	-0.668742	0.553117	0.728642	-1.55255	1.66066	-3.86647	0.042639	0.673993	0.330536	0.214471	0.284298	1.45619	2.00803	1.37339	0.192907	0.268404	0.093726	1.46124	1.64653	1.26081	2.27488	2.0111	1.7381	1.45663	1.27187	1.39166	1.76543	2.19176	1.45025	3.72092	3.10029	2.42633	1.63802	1.33381	1.70104	182	252	202	309
432855	NR_004444	Zfhx2os	zinc finger homeobox 2, opposite strand	1.18346	0.905871	2.02158	0.160022	0.483418	-1.1672	0.671757	-4.14746	0.0148211	0.296725	-1.38133	0.767876	-3.82632	0.0433732	0.673993	0.208207	0.093151	0.210972	0.792478	1.03549	0.569426	0.061312	0.198975	0.070128	0.788643	0.855618	0.733174	1.01349	1.24455	0.848427	0.590488	0.49118	0.626608	0.718521	0.832173	0.700229	0.944447	1.38848	0.841516	0.464564	0.374776	0.573242	92	117	107	100
434858	NR_002883_chr15,NR_002883_chrX	Gm5643	predicted gene 5643	1.42404	2.00442	5.82866	0.00744185	0.363862	1.22727	1.9076	3.96152	0.0185236	0.296725	-1.16033	2.16565	-2.26434	0.0898967	0.673993	0.15155	0.129177	0.164108	1.76558	2.27557	2.06103	0.079758	0.128865	0.101614	1.78392	1.67825	1.83457	2.14041	2.28927	2.39705	2.17826	2.00671	1.99812	2.44629	2.26327	2.59495	3.29618	3.9724	4.39849	3.34009	2.89676	3.086	218	222	275	243
436583	NR_002905	Snora74a	small nucleolar RNA, H/ACA box 74A	3.36473	4.99685	4.04019	0.0293	0.377666	1.93858	4.65073	4.65516	0.0234601	0.296725	-1.73567	5.53615	-1.99768	0.173753	0.676502	0.750444	0.355328	0.689716	4.19768	5.94817	5.15268	0.326891	0.675506	0.139284	4.13687	4.5507	3.90546	5.19881	6.51034	6.13536	5.21114	5.25321	4.99369	16.6137	22.6535	13.8695	34.8941	86.6359	68.8704	36.7838	37.4924	31.1151	169	253	168	294
545056	NR_002889_chr14,NR_002889_chr4	Gm5801	predicted pseudogene 5801	1.35233	1.40941	3.44103	0.0588083	0.39448	1.35034	1.40849	3.79784	0.0449292	0.30384	-1.00147	1.64278	-0.0130981	0.990185	0.997061	0.219182	0.197622	0.280923	1.2084	1.64385	1.64172	0.063944	0.209647	0.18699	1.21761	1.26724	1.14035	1.67879	1.83383	1.41892	1.84443	1.60476	1.47597	1.34534	1.45983	1.26049	2.15323	2.60658	1.73877	2.46753	1.93938	1.86062	82	98	91	108
545192	NM_001163270	Baiap3	BAI1-associated protein 3	-1.65183	2.41661	-3.74855	0.0238048	0.374134	-1.47964	2.50711	-5.01013	0.0368135	0.296725	1.11638	2.15949	1.01026	0.418233	0.766921	0.334562	0.195411	0.272294	2.80561	2.08154	2.24037	0.194902	0.271929	0.014103	2.60344	2.99233	2.82107	2.17183	1.77595	2.29685	2.23678	2.2284	2.25592	5.12624	7.14142	6.0839	3.40217	2.4735	4.03585	3.52997	3.56342	3.84478	1222	1870	1726	671
594844	NM_001029978	Tceal3	transcription elongation factor A (SII)-like 3	-1.41583	5.26376	-4.50176	0.0132114	0.363862	-1.15947	5.41277	-2.26029	0.0867147	0.341812	1.2211	5.16099	2.55831	0.0673967	0.673993	0.193008	0.163578	0.195106	5.52055	5.01891	5.30709	0.113894	0.155822	0.117414	5.62078	5.54418	5.3967	5.03816	4.85435	5.16421	5.31771	5.18472	5.41883	48.5442	45.4073	41.1406	31.1033	27.6414	34.8625	39.53	35.5705	42.2736	2778	2853	2801	1471
620695	NM_001145034	Gm13889	predicted gene 13889	-1.30014	3.50641	-4.79276	0.017283	0.365185	-1.0527	3.66362	-0.47878	0.665131	0.805166	1.23505	3.47113	2.13523	0.150646	0.673993	0.136845	0.268052	0.247059	3.70085	3.32219	3.62676	0.121533	0.062899	0.238918	3.60575	3.83777	3.65904	3.31271	3.38929	3.26457	3.37127	3.66436	3.84465	11.2315	13.3568	11.6241	8.70521	9.5131	8.73629	9.25756	11.5861	13.4348	745	972	917	477
627352	NM_001326287	Morf4l1b	mortality factor 4 like 1B	1.35836	4.03708	5.69153	0.0229238	0.374134	1.31313	4.01389	4.9092	0.0246753	0.296725	-1.03444	4.23956	-1.51661	0.213308	0.683845	0.134469	0.138662	0.055791	3.82219	4.26405	4.2152	0.13076	0.031363	0.046141	3.67337	3.87449	3.9187	4.28645	4.22821	4.27751	4.22832	4.16392	4.25337	11.7874	13.8039	14.0062	18.1552	17.5803	18.5106	17.8464	16.887	18.2902	1035	1331	1463	1317
627828	NR_033513	Gm6793	predicted gene 6793	1.10353	3.25734	0.416723	0.713399	0.865034	-1.32059	2.97971	-3.77818	0.0208058	0.296725	-1.45732	3.04543	-1.60812	0.239607	0.691995	0.590748	0.183917	0.585188	3.18705	3.32918	2.78586	0.142061	0.573412	0.116808	3.23669	3.02683	3.29763	3.82622	2.70183	3.45949	2.90933	2.67711	2.77115	8.46083	7.29856	8.90746	12.9641	5.58376	10.0925	6.37644	5.25921	5.89741	633	600	793	802
654359	NR_110477	Gm12338	predicted gene 12338	1.30104	3.47799	5.31704	0.0324253	0.378812	1.33423	3.49515	15.0943	0.00270983	0.296725	1.02551	3.69112	0.478247	0.670337	0.87967	0.123678	0.047736	0.131613	3.29333	3.673	3.70934	0.011242	0.123166	0.046393	3.3054	3.29145	3.28315	3.53097	3.75046	3.73756	3.74813	3.72195	3.65794	8.92677	8.94534	8.80924	10.2693	12.3735	12.4974	12.3419	12.1316	11.7404	269	296	316	256
664968	NM_029384	Tmem238	transmembrane protein 238	1.61572	0.822315	3.28827	0.0394462	0.382885	1.15398	0.641125	0.982041	0.391796	0.611376	-1.40013	0.965424	-3.09659	0.0363412	0.673993	0.364593	0.364409	0.271595	0.546089	1.23826	0.752702	0.309805	0.192221	0.191871	0.871152	0.254214	0.5129	1.11089	1.45937	1.14453	0.807729	0.539329	0.911047	0.820841	0.206649	0.457833	1.09455	1.78203	1.23506	0.695304	0.417891	0.922411	45	13	30	49
666794	NM_001081425	Rbm24	RNA binding motif protein 24	-1.10233	2.66132	-1.52908	0.225646	0.537859	1.24601	2.88683	3.0969	0.0603524	0.317758	1.37352	2.8116	3.66767	0.0220841	0.673993	0.159216	0.17747	0.21623	2.73253	2.59197	3.04985	0.071027	0.142495	0.162637	2.71456	2.67221	2.81082	2.42753	2.66936	2.67903	3.05462	3.21004	2.88488	5.59227	5.51337	6.02912	4.28708	5.43456	5.53038	7.20736	8.17045	6.47053	926	1002	1187	587
667281	NM_001177775	H60b	histocompatibility 60b	1.57825	1.56592	3.7185	0.04157	0.382885	-1.06001	1.22822	-0.362859	0.735071	0.85048	-1.67296	1.51324	-4.19134	0.0314036	0.673993	0.306643	0.401355	0.306796	1.27098	1.9293	1.1869	0.283718	0.116335	0.283883	1.31024	1.53302	0.969677	2.03509	1.94811	1.80471	1.33793	1.36334	0.859427	1.50124	1.96228	1.01161	2.99172	2.91364	2.58634	1.43058	1.48904	0.857031	74	106	59	121
667373	NM_001101605,NM_001110517	Ifit1bl1	interferon induced protein with tetratricpeptide repeats 1B like 1	-1.19649	1.7829	-1.74284	0.160087	0.483418	1.16889	2.02644	1.27919	0.270988	0.513519	1.39856	1.88469	3.00652	0.0458217	0.673993	0.257207	0.304837	0.2788	1.917	1.65819	2.14213	0.201683	0.159623	0.228582	1.83138	2.14737	1.77225	1.49231	1.67154	1.81072	2.33908	2.19584	1.89148	2.544	3.51409	2.43799	1.73001	2.23152	2.60665	3.85727	3.46727	2.79164	298	454	342	169
723866	NR_029951	Mir431	microRNA 431	-1.33083	1.32657	-0.921997	0.453669	0.705742	-1.98445	0.931191	-9.70595	0.00900272	0.296725	-1.49114	0.797654	-1.25813	0.325257	0.723641	0.774583	0.176443	0.793545	1.54866	1.13633	0.559916	0.026441	0.774132	0.174451	1.52225	1.54859	1.57513	0.372592	1.11596	1.92045	0.729864	0.381286	0.568598	1.86594	1.99663	2.01386	0.274481	1.17557	2.86374	0.612938	0.27801	0.51076	9	11	12	2
723892	NR_029790	Mir100	microRNA 100	-1.04459	1.37413	-0.228963	0.836093	0.92797	-1.71179	0.941485	-2.4765	0.0764507	0.332519	-1.63872	0.920172	-3.53555	0.0372871	0.673993	0.476069	0.542383	0.349085	1.40596	1.34302	0.630455	0.446632	0.164808	0.307732	1.88414	1.33417	0.999569	1.18472	1.51365	1.33071	0.281218	0.748293	0.861854	2.67967	1.57049	1.05213	1.2022	1.88088	1.56685	0.199566	0.632474	0.859093	11	8	6	5
724063	NR_029763	Mir330	microRNA 330	-1.49028	0.295022	-5.43986	0.00959912	0.363862	-1.2437	0.51931	-1.4617	0.245399	0.491335	1.19826	0.218887	1.28698	0.311882	0.72041	0.183267	0.372838	0.351186	0.699938	0.124351	0.385295	0.156945	0.094631	0.338196	0.816798	0.761464	0.521552	0.147987	0.020141	0.204923	0.015066	0.677996	0.462822	0.752133	0.717219	0.466676	0.100044	0.013783	0.148435	0.010311	0.557066	0.409092	4	4	3	1
735274	NR_030454_chr10,NR_030454_chr11,NR_030454_chr16,NR_030454_chr2,NR_030454_chr5,NR_030454_chr7,NR_030454_chrX,NR_030454_dup1_chr11,NR_030454_dup1_chr2	Mir684-1	microRNA 684-1	1.15546	3.75821	0.757316	0.493921	0.73315	1.71079	4.02415	3.38402	0.0278057	0.296725	1.48061	4.13731	2.09606	0.111219	0.673993	0.476795	0.396499	0.467867	3.65542	3.86389	4.43008	0.28779	0.380146	0.272743	3.34296	3.71365	3.90963	3.44347	3.96478	4.18341	4.72218	4.38601	4.18206	9.19131	12.2576	13.9243	9.60616	14.582	17.2926	25.9231	19.9464	17.3839	41	59	73	35
735288	NR_109835_chr13,NR_109835_chr4	Mir692-2	microRNA 692-2	-1.1096	1.13405	-0.549256	0.632601	0.819563	-1.62084	0.789759	-5.14076	0.0128999	0.296725	-1.46073	0.739239	-1.88234	0.163975	0.675975	0.473157	0.234748	0.503045	1.21155	1.0615	0.514811	0.113865	0.459252	0.205284	1.08126	1.29199	1.2614	0.65855	1.56153	0.964432	0.743573	0.454213	0.346648	1.10379	1.49947	1.45067	0.547033	1.98473	0.999158	0.628613	0.34085	0.292731	7	10	10	3
791070	NR_030417	Mir744	microRNA 744	-1.76049	1.44994	-5.13093	0.0170356	0.3646	-1.65118	1.50975	-4.83361	0.0181399	0.296725	1.06621	1.14356	0.468169	0.664162	0.876639	0.27545	0.259253	0.342158	1.91423	1.09826	1.19074	0.114046	0.250732	0.232821	2.03338	1.80608	1.90325	0.814501	1.19036	1.28991	0.943068	1.40513	1.22403	3.09501	2.55846	2.76676	0.714317	1.29129	1.4887	0.862933	1.55344	1.40098	16	15	17	4
100038575	NR_045336	Gm10635	predicted gene 10635	1.92728	0.738815	4.54513	0.0410804	0.382885	1.25319	0.543048	1.10367	0.382344	0.604315	-1.5379	0.992794	-1.73405	0.166181	0.676502	0.360717	0.510991	0.620249	0.404124	1.35069	0.729729	0.057098	0.35617	0.507791	0.469882	0.375377	0.367113	1.19907	1.75758	1.09542	1.23081	0.7429	0.21548	0.386689	0.318853	0.316964	1.21781	2.42341	1.17163	1.25991	0.628129	0.172566	74	67	73	193
100039684	NR_033624	5031434O11Rik	RIKEN cDNA 5031434O11 gene	1.15813	1.16473	1.75885	0.186059	0.507096	-1.17122	0.942765	-1.49964	0.20831	0.454595	-1.35642	1.03237	-3.82932	0.0353176	0.673993	0.208571	0.263342	0.198929	1.06364	1.27543	0.835629	0.191413	0.082842	0.180859	1.15572	1.1916	0.843584	1.18576	1.29144	1.3491	1.01679	0.655071	0.83503	1.23473	1.33222	0.843382	1.20327	1.47478	1.59401	0.957723	0.534326	0.828554	46	54	37	37
100041286	NR_045893	Snhg15	small nucleolar RNA host gene 15	-1.40713	1.72134	-4.5081	0.0150464	0.363862	-1.27662	1.8005	-1.52395	0.234039	0.481008	1.10223	1.56114	0.636484	0.581668	0.840128	0.189321	0.400443	0.382136	1.98527	1.49251	1.63294	0.158382	0.10372	0.36779	1.82994	2.14654	1.97932	1.41684	1.44994	1.61074	1.54788	2.0358	1.31513	2.54167	3.51403	2.96592	1.59778	1.76324	2.12992	1.81951	2.99668	1.53861	78	118	108	41
100124438	NR_030759	Mir343	microRNA 343	-1.41777	0.832743	-1.95337	0.122695	0.44575	1.27573	1.28551	1.51658	0.210467	0.457043	1.80869	0.954276	3.82232	0.0210641	0.673993	0.44656	0.401243	0.387412	1.12179	0.618172	1.47312	0.324287	0.307008	0.236292	1.43858	0.790496	1.1363	0.30976	0.923757	0.621001	1.37856	1.29876	1.74205	1.72666	0.754452	1.25111	0.223597	0.911287	0.557805	1.49802	1.38075	2.42023	7	4	6	1
100124466	NR_030573	Mir493	microRNA 493	-1.14961	1.59474	-0.75181	0.520478	0.748869	-1.73144	1.24084	-4.0878	0.0325318	0.296725	-1.50611	1.16505	-1.88918	0.140475	0.673993	0.46341	0.335567	0.541683	1.69848	1.49733	0.906509	0.130257	0.444727	0.309255	1.73478	1.55392	1.80673	1.09129	1.97262	1.42809	0.850753	1.23985	0.628925	2.31779	2.007	2.53233	1.06031	2.97485	1.75633	0.740192	1.28607	0.575913	10	10	13	4
100216530	NR_028566	Snord118	small nucleolar RNA, C/D box 118	1.53767	0.431335	7.10076	0.0106581	0.363862	1.1559	0.308298	1.07614	0.390404	0.610399	-1.33028	0.601656	-1.96838	0.153189	0.673993	0.151416	0.336406	0.362302	0.221022	0.84177	0.430035	0.04916	0.143213	0.332795	0.269362	0.17108	0.222625	0.918752	0.67653	0.930028	0.134999	0.790785	0.364321	0.202815	0.134675	0.177567	0.829808	0.595501	0.955615	0.091458	0.683581	0.310322	2	2	2	5
100217413	NR_028517	Scarna10	small Cajal body-specific RNA 10	2.65274	7.26187	3.55049	0.0237912	0.374134	1.7551	6.98615	2.64075	0.083017	0.339049	-1.51145	7.6959	-1.92526	0.156374	0.673993	0.68662	0.532292	0.536126	6.59215	7.99963	7.4037	0.4834	0.487618	0.222845	6.3943	7.14309	6.23905	7.4478	8.3724	8.1787	7.30939	7.24352	7.65819	84.4085	143.547	74.2571	167.259	306.157	289.223	164.782	149.746	201.442	308	575	322	504
100217429	NR_028529	Snord64	small nucleolar RNA, C/D box 64	1.65214	4.82995	4.50761	0.0438137	0.382902	1.36203	4.69894	3.14587	0.0844563	0.339895	-1.21299	5.06447	-1.3093	0.261622	0.698266	0.278325	0.245428	0.368517	4.48134	5.20567	4.9271	0.030782	0.276618	0.24349	4.48223	4.51166	4.45012	4.88628	5.36286	5.36788	5.02193	5.10891	4.65046	21.5481	22.026	20.7236	27.8754	39.3941	40.0065	32.3479	33.7609	24.2308	51	58	59	55
100217430	NR_028530	Snord66	small nucleolar RNA, C/D box 66	1.34958	1.12429	1.82118	0.142682	0.464481	-1.32683	0.695347	-1.9873	0.12562	0.376577	-1.79068	0.841843	-4.0837	0.0186679	0.673993	0.411347	0.355586	0.356489	0.928647	1.36116	0.520658	0.290313	0.291419	0.205328	0.593809	1.08211	1.11003	1.51168	1.54654	1.02526	0.283652	0.633624	0.644697	0.51233	1.16944	1.20795	1.7709	1.95156	1.07792	0.202092	0.512713	0.596276	2	4	5	5
100303746	NR_028479	Snora20	small nucleolar RNA, H/ACA box 20	1.14807	0.731146	0.753466	0.51003	0.74184	-1.40631	0.305671	-3.84331	0.0249609	0.296725	-1.61454	0.350135	-2.75458	0.0937515	0.673993	0.457928	0.22169	0.434569	0.638296	0.837501	0.146381	0.187075	0.417973	0.11895	0.735338	0.756911	0.42264	1.30768	0.696756	0.508069	0.283652	0.081835	0.073657	0.65162	0.714397	0.366895	1.40062	0.620004	0.436347	0.202092	0.054571	0.057778	3	3	2	4
100306952	NR_028515	Snora78	small nucleolar RNA, H/ACA box 7	2.70237	2.7794	5.85576	0.0116489	0.363862	1.31834	2.3442	2.39457	0.0781064	0.333889	-2.04983	3.0258	-4.0223	0.0239561	0.673993	0.424224	0.288404	0.4459	2.15331	3.58753	2.55203	0.179325	0.384458	0.225874	1.98171	2.13875	2.33947	3.22083	3.98757	3.55419	2.66203	2.70183	2.29222	2.9312	3.49423	4.10197	8.07067	14.8941	10.8996	5.19261	5.36002	3.98609	24	31	40	54
100306955	NR_028572	Snora43	small nucleolar RNA, H/ACA box 43	-1.46493	1.01221	-2.98111	0.0746293	0.405239	-1.72424	0.84448	-6.11131	0.0084359	0.296725	-1.17702	0.645406	-1.12859	0.33167	0.72726	0.320035	0.222755	0.360862	1.32442	0.773593	0.538459	0.104453	0.30251	0.196747	1.40015	1.36785	1.20526	0.825408	1.04685	0.448523	0.45717	0.762824	0.395383	1.66164	1.62698	1.35226	0.725501	1.07669	0.371847	0.340212	0.646603	0.339136	12	13	12	5
100313519	NR_030762	Snord17	small nucleolar RNA, C/D box 17	2.18657	3.19963	5.29702	0.0229816	0.374134	1.11753	2.76368	1.47488	0.221589	0.468363	-1.95661	3.29378	-4.36279	0.0269467	0.673993	0.369059	0.188269	0.384441	2.68469	3.81335	2.845	0.109212	0.35253	0.153356	2.56301	2.77422	2.71683	4.16162	3.82173	3.45671	2.68961	2.84915	2.99624	4.97144	5.96648	5.59625	16.4885	13.0965	10.0609	5.34584	6.08424	7.04498	57	75	76	155
100316673	NR_035424	Mir1193	microRNA 1193	-1.14834	2.04866	-0.420577	0.709455	0.86256	-1.92515	1.6105	-4.43066	0.0124309	0.296725	-1.67647	1.53397	-1.54078	0.237747	0.691926	0.821797	0.369412	0.837959	2.15086	1.95131	1.20589	0.234137	0.787738	0.285736	1.89022	2.3434	2.21897	1.10097	2.65616	2.09681	1.3822	1.35926	0.876217	2.69181	4.15771	3.69927	1.07458	5.38726	3.39429	1.50316	1.48375	0.8793	17	29	28	6
100316693	NR_035459	Mir1938	microRNA 1938	-1.45332	0.933654	-3.16935	0.0391807	0.382885	-1.33581	1.0113	-2.08091	0.12456	0.3754	1.08797	0.760536	0.544562	0.616399	0.855602	0.294758	0.347684	0.386897	1.2415	0.702143	0.823785	0.170407	0.240507	0.303061	1.25709	1.40358	1.06383	0.536651	0.59175	0.978029	0.628197	1.17289	0.670272	1.41243	1.69217	1.14173	0.424855	0.50517	1.01826	0.509272	1.19615	0.630001	8	10	7	2
100316809	NR_035440_chr12,NR_035440_chrX	Mir1906-1	microRNA 1906-1	-1.22931	2.30345	-1.35835	0.276786	0.579407	-1.48475	2.15328	-5.19688	0.0074099	0.296725	-1.20779	2.01857	-1.27755	0.308816	0.71858	0.379792	0.190047	0.369269	2.45719	2.15934	1.88697	0.148324	0.349631	0.118818	2.52605	2.55856	2.28695	1.83457	2.52942	2.11403	1.99119	1.91213	1.75758	4.8154	4.99214	3.93631	2.48186	4.87817	3.43509	2.85166	2.66972	2.45885	20	23	20	9
100417675	NR_045119,NR_045120	Nlrp5-ps	NLR family, pyrin domain containing 5, pseudogene	-1.30026	1.9539	-4.58556	0.0101408	0.363862	-1.10196	2.08125	-0.571068	0.620082	0.775226	1.17996	1.88926	0.973354	0.423479	0.769849	0.143081	0.42482	0.424826	2.15246	1.77366	2.0124	0.10116	0.101187	0.4126	2.15333	2.05087	2.25319	1.88414	1.68548	1.75135	2.48604	1.82008	1.73106	3.45255	3.21928	3.80909	2.59968	2.26111	2.45726	4.40435	2.43748	2.39772	598	498	644	295
100499517	NR_037233	Mir3072	microRNA 3072	-1.10801	2.06643	-0.466439	0.681541	0.848989	-1.73134	1.7003	-5.22109	0.0096095	0.296725	-1.56256	1.64051	-1.94237	0.158687	0.673993	0.549485	0.262703	0.574193	2.14174	1.99376	1.34985	0.143611	0.530386	0.219974	2.29506	2.1198	2.01036	1.43662	2.49257	2.0521	1.44147	1.5092	1.09887	3.9521	3.42334	3.04622	1.62843	4.72916	3.24044	1.60456	1.75932	1.19694	17	17	16	6
100499530	NR_037313_chr12,NR_037313_chrX	Mir1906-2	microRNA 1906-2	-1.22634	2.3132	-1.35255	0.278203	0.580301	-1.48104	2.16328	-5.18374	0.00747798	0.296725	-1.20769	2.03001	-1.28699	0.305859	0.717511	0.376947	0.189322	0.366403	2.46506	2.1707	1.89845	0.147785	0.346769	0.118333	2.53396	2.56581	2.2954	1.84628	2.53616	2.12967	2.00299	1.92237	1.76998	4.84323	5.01614	3.95974	2.51368	4.91457	3.47647	2.88017	2.69938	2.4892	20	23	20	9
100502829	NR_040427	Gm9899	predicted gene 9899	1.14415	2.66179	1.59079	0.186918	0.508314	-1.16609	2.45307	-2.13005	0.108126	0.359747	-1.33419	2.54423	-3.92368	0.0217618	0.673993	0.211533	0.180261	0.183621	2.56642	2.7607	2.34474	0.147519	0.151606	0.103597	2.6182	2.68106	2.39999	2.90545	2.77358	2.60306	2.438	2.36298	2.23323	5.18679	5.56387	4.3081	6.25643	5.92464	5.20891	4.20333	3.99421	3.77674	1284	1513	1269	1280
100502987	NR_040628	Gm17066	predicted gene 17066	1.26005	3.44337	1.48084	0.228031	0.539556	1.33273	3.48169	3.05949	0.0482481	0.30574	1.05768	3.65437	0.392996	0.72508	0.9024	0.390052	0.234593	0.356567	3.28066	3.61414	3.69504	0.200043	0.334848	0.122542	3.0579	3.44498	3.3391	3.22764	3.79805	3.81673	3.75783	3.77347	3.55383	7.34708	9.98227	9.15629	8.12087	12.8428	13.2178	12.4448	12.6305	10.8575	1392	2077	2064	1272
100503085	NM_001195075	Klhl3	kelch-like 3	-1.07903	4.35114	-0.859194	0.457441	0.708722	-1.37548	4.17005	-4.99081	0.00991103	0.296725	-1.27474	4.1178	-2.53012	0.0749772	0.673993	0.221215	0.159619	0.239737	4.40635	4.29662	3.94642	0.092034	0.201161	0.130415	4.44167	4.4755	4.30189	4.52353	4.14015	4.22617	3.79677	4.03581	4.00667	20.9048	21.458	18.5363	21.5689	16.607	17.8585	12.8578	15.3244	15.2148	2298	2590	2424	1960
100503199	NR_034038	5430416N02Rik	RIKEN cDNA 5430416N02 gene	-1.35549	2.58731	-3.6245	0.024974	0.376417	-1.14538	2.71633	-2.19569	0.101744	0.354503	1.18344	2.49573	2.23515	0.110687	0.673993	0.209698	0.154478	0.188294	2.81601	2.37719	2.62018	0.127244	0.16668	0.087592	2.96244	2.75321	2.73237	2.38411	2.20716	2.54031	2.70312	2.52858	2.62885	6.81555	5.85008	5.65577	4.10789	3.716	4.95227	5.42146	4.60379	5.26033	219	207	217	110
100504101	NR_045049	Gm20063	predicted gene, 20063	-1.15468	1.44291	-1.19046	0.326282	0.61573	1.20827	1.68132	1.61565	0.222856	0.469168	1.39516	1.56478	5.33405	0.00684433	0.673993	0.30189	0.292606	0.156005	1.55038	1.34289	1.82333	0.27606	0.122181	0.097001	1.61675	1.24719	1.78721	1.21453	1.35636	1.45778	1.72255	1.83138	1.91605	2.0379	1.42544	2.47698	1.24364	1.59574	1.82197	2.17857	2.46818	2.85919	114	88	165	58
100504586	NR_045008	Gm20300	predicted gene, 20300	1.31501	4.43492	5.25427	0.0239267	0.374667	1.36541	4.46079	5.84216	0.0154451	0.296725	1.03833	4.6639	1.56894	0.195109	0.680103	0.130235	0.133217	0.059906	4.24178	4.63685	4.69112	0.124738	0.037436	0.046768	4.09775	4.31266	4.31492	4.67983	4.61939	4.61133	4.74344	4.67651	4.65339	16.1216	18.9002	18.7453	24.1545	23.1118	23.5347	26.3322	24.8155	24.2872	2846	3664	3937	3525
100526466	NR_037220	Mir3060	microRNA 3060	-1.60929	1.03417	-3.77378	0.0204988	0.369539	-1.19595	1.29737	-0.624823	0.584389	0.750946	1.34562	0.936384	1.05342	0.387819	0.752151	0.315049	0.715612	0.704176	1.43285	0.746419	1.17469	0.240305	0.203739	0.674058	1.61864	1.16146	1.51843	0.697756	0.571418	0.970083	0.588872	1.91141	1.0238	2.04114	1.28931	1.90901	0.587811	0.484958	1.00681	0.46262	2.66572	1.08548	9	7	10	3
100526479	NR_037243	Mir3082	microRNA 3082	-1.70274	2.19768	-2.30557	0.104598	0.433909	-1.73468	2.18167	-3.08713	0.041028	0.298153	-1.01876	1.83358	-0.0742083	0.944802	0.981352	0.576852	0.445853	0.625725	2.61489	1.84703	1.82022	0.264586	0.512594	0.358859	2.82652	2.69991	2.31825	2.37859	1.35578	1.80673	1.69372	2.2252	1.54174	6.11252	5.61729	4.03141	4.08234	1.59523	2.5916	2.11542	3.55377	1.98555	21	21	16	12
100526530	NR_037207	Mir1843a	microRNA 1843a	-1.31907	0.80214	-3.93226	0.0300119	0.378503	-1.19328	0.889853	-0.778293	0.515129	0.701349	1.10542	0.695428	0.429369	0.704432	0.894258	0.175977	0.567326	0.583281	1.0264	0.626879	0.771472	0.079406	0.157044	0.561742	1.06486	1.07925	0.935086	0.808193	0.53367	0.538773	1.28666	0.17257	0.855191	1.07772	1.16485	0.964395	0.704747	0.4447	0.469808	1.35329	0.120536	0.852005	4	5	4	2
100526543	NR_037209	Mir344d-3	microRNA 344d-3	1.56981	0.708971	3.1477	0.0444186	0.383441	-1.19131	0.303226	-1.29936	0.288957	0.527753	-1.87013	0.472751	-6.60155	0.00344864	0.673993	0.357996	0.336642	0.236957	0.45474	1.10533	0.202195	0.304418	0.18839	0.143727	0.229369	0.801041	0.333811	1.22705	0.888336	1.20062	0.359017	0.170825	0.076744	0.168836	0.766573	0.285839	1.26931	0.861086	1.32699	0.26272	0.119282	0.060577	1	4	2	5
100526556	NR_037274	Mir3091	microRNA 3091	-1.14235	2.24088	-0.690891	0.539072	0.76025	1.22479	2.48089	1.09383	0.362163	0.588557	1.39914	2.37688	2.92905	0.0451596	0.673993	0.481358	0.463213	0.286523	2.33894	2.14693	2.63146	0.426718	0.22275	0.180216	2.8186	2.19673	2.00148	2.17413	1.91183	2.35483	2.48433	2.83247	2.57759	6.07556	3.66697	3.0259	3.40633	2.81874	4.25972	4.3955	6.00354	5.07514	24	16	15	11
100628599	NR_039592	Mir5130	microRNA 5130	-1.68503	1.0071	-1.35513	0.276576	0.579331	-2.46935	0.462545	-5.87907	0.0274191	0.296725	-1.46546	0.320925	-1.0821	0.392231	0.753575	0.962152	0.384214	0.88252	1.45152	0.698752	0.147395	0.383742	0.882315	0.019032	1.89456	1.23697	1.22304	0.163654	0.21548	1.71712	0.138683	0.169224	0.134278	2.71053	1.41137	1.38298	0.112171	0.159192	2.37849	0.094748	0.118635	0.108567	12	7	8	1
100628602	NR_039595	Mir5133	microRNA 5133	-1.10594	2.20232	-0.562083	0.629721	0.817457	1.1785	2.39169	0.874038	0.459629	0.663306	1.30334	2.31411	4.28574	0.0378147	0.673993	0.447653	0.469551	0.154471	2.27615	2.13088	2.5131	0.445539	0.043453	0.148234	1.76281	2.50339	2.56225	2.18051	2.09969	2.11244	2.66771	2.3722	2.49939	2.39064	4.77407	4.91379	3.43182	3.38558	3.43266	5.22027	4.02916	4.7632	10	21	24	12
100628629	NR_039581	Mir5121	microRNA 5121	-1.37467	0.610692	-6.79149	0.00246069	0.363862	1.10585	0.951766	0.461631	0.68783	0.820643	1.52018	0.659035	1.92275	0.188802	0.680103	0.117082	0.544644	0.544316	0.88195	0.422864	1.02711	0.083862	0.081702	0.538149	0.827869	0.839425	0.978556	0.41009	0.3483	0.510201	1.04415	1.55654	0.480645	0.764538	0.814832	1.0254	0.309825	0.26347	0.438426	1.00348	1.83798	0.426258	3	4	5	1
102465564	NR_105900	Mir6935	microRNA 6935	-1.55235	1.19892	-4.94558	0.0104406	0.363862	-1.26022	1.38052	-1.48148	0.233929	0.480986	1.23181	1.06275	1.41833	0.266763	0.70023	0.222201	0.390118	0.367306	1.5574	0.922946	1.22372	0.182553	0.126679	0.34477	1.46178	1.76791	1.44253	0.777791	1.01118	0.979871	1.05989	0.991417	1.61986	1.76675	2.4683	1.75102	0.674778	1.02571	1.02039	1.02625	0.936228	2.15117	6	9	7	2
102465593	NR_105948	Mir6982	microRNA 6982	-1.38763	2.81727	-1.46733	0.244547	0.553832	-1.51787	2.746	-3.74681	0.0259837	0.296725	-1.09386	2.52531	-0.423322	0.707583	0.896149	0.557886	0.278309	0.529544	3.06347	2.59085	2.46143	0.232675	0.507049	0.152703	3.32728	2.88749	2.97565	2.24421	3.1728	2.35555	2.28654	2.52942	2.56833	9.06323	6.51193	6.9212	3.62514	8.02488	4.26475	3.69115	4.60485	5.02757	32	25	29	11
102465604	NR_105965	Mir6999	microRNA 6999	1.39009	1.79174	2.28982	0.0914997	0.422026	-1.41493	1.29551	-2.13041	0.100294	0.353401	-1.96687	1.47863	-4.84075	0.0103984	0.673993	0.359428	0.407098	0.349184	1.56984	2.04501	1.06911	0.294098	0.206626	0.281487	1.86764	1.56229	1.27959	2.1932	2.13286	1.80898	0.787431	1.0695	1.3504	2.63495	2.02509	1.47822	3.47476	3.51631	2.59778	0.672536	1.04412	1.61057	9	7	6	9
102465627	NR_106003	Mir7036	microRNA 7036	-1.00616	2.66015	-0.0661505	0.950693	0.980804	-1.39029	2.41522	-3.24364	0.0318801	0.296725	-1.38177	2.4112	-3.66694	0.0232341	0.673993	0.232173	0.25385	0.220358	2.66458	2.65572	2.18919	0.186797	0.137881	0.171891	2.701	2.83049	2.46226	2.49654	2.73237	2.73824	2.05474	2.38286	2.12998	5.53337	6.23666	4.54099	4.51431	5.7146	5.79006	3.01894	4.05603	3.4567	19	23	19	13
102465631	NR_106009	Mir7042	microRNA 7042	1.42934	0.629492	3.5335	0.0271927	0.377666	1.34103	0.597817	0.918601	0.445151	0.652698	-1.06585	0.890671	-0.202434	0.857096	0.951412	0.252613	0.798222	0.787222	0.422514	0.937862	0.845855	0.201561	0.152271	0.772355	0.19183	0.511108	0.564605	0.780077	1.08394	0.949565	0.283652	1.72652	0.527392	0.143053	0.451415	0.508904	0.676162	1.13181	0.976531	0.202092	2.22686	0.474742	1	2	2	2
102465635	NR_106017	Mir7050	microRNA 7050	-1.20641	0.989829	-0.77932	0.503078	0.738264	-1.5654	0.743933	-3.43037	0.0291836	0.296725	-1.29757	0.649123	-1.04413	0.378244	0.747176	0.601678	0.326446	0.623422	1.1344	0.863681	0.487866	0.199911	0.567496	0.258075	1.35385	1.08669	0.962664	0.226515	1.31481	1.04972	0.572642	0.198067	0.69289	1.57259	1.17439	1.00551	0.163406	1.50831	1.11421	0.444602	0.14055	0.660841	5	4	4	1
102465703	NR_106079	Mir7220	microRNA 7220	-1.69423	1.67581	-1.27817	0.327522	0.616766	-2.2531	1.39469	-6.23582	0.015662	0.296725	-1.32987	1.11364	-0.664526	0.565351	0.830509	1.03072	0.325509	1.07199	2.09874	1.33811	0.926822	0.097934	1.02606	0.310427	2.19673	2.09861	2.00086	0.32373	2.37547	1.31513	0.634278	1.25248	0.893712	3.5954	3.35623	3.02462	0.233437	4.3043	1.53719	0.515334	1.30194	0.899478	12	12	12	1
102465892	NR_106179	Mir8101	microRNA 8101	6.71786	0.420316	66.1524	0.0001124	0.363862	2.93567	0.31875	1.94974	0.190485	0.438568	-2.28835	2.13163	-1.49691	0.272487	0.701932	0.07195	1.38022	1.38192	0.062851	2.81085	1.61654	0.015802	0.070194	1.38013	0.067614	0.075724	0.045216	2.88106	2.81082	2.74068	0.084983	2.00086	2.76378	0.049103	0.060288	0.03757	6.14014	6.10116	5.79903	0.055413	2.88271	5.86692	1	1	1	29
102465900	NR_106192	Mir8112	microRNA 8112	1.4366	1.0149	2.1593	0.161547	0.485106	-1.13536	0.689043	-0.668983	0.550419	0.726509	-1.63105	0.88894	-5.37407	0.0294414	0.673993	0.419238	0.474197	0.22748	0.786678	1.30933	0.603525	0.417658	0.036363	0.224555	0.350574	0.82641	1.18305	1.30449	1.34787	1.27563	0.696457	0.347423	0.766696	0.276856	0.79677	1.31723	1.39706	1.58169	1.46246	0.576965	0.25133	0.741039	2	6	11	8
102466209	NR_105912	Mir6947	microRNA 6947	1.31006	0.71052	2.98566	0.0421484	0.382885	-1.02244	0.525678	-0.212223	0.843758	0.914181	-1.33945	0.689215	-2.62564	0.0613885	0.673993	0.226035	0.261269	0.278146	0.541928	0.931561	0.509916	0.144893	0.173488	0.217411	0.412298	0.51514	0.698346	1.12966	0.806739	0.858279	0.353353	0.418245	0.758148	0.335446	0.455517	0.657446	1.1205	0.754327	0.857082	0.258056	0.307275	0.733703	2	2	3	4
102466213	NR_105956	Mir6990	microRNA 6990	1.37545	0.8141	2.899	0.0451503	0.383441	1.32052	0.791546	0.946538	0.430943	0.641861	-1.04159	1.04609	-0.140069	0.900102	0.965236	0.274773	0.733984	0.726953	0.616003	1.0759	1.01711	0.207091	0.180593	0.704164	0.475312	0.518893	0.853803	0.873588	1.22083	1.13329	0.292536	1.69891	1.05989	0.392272	0.459572	0.857228	0.774702	1.35072	1.221	0.208754	2.15824	1.13529	2	3	5	3
102634559	NR_136928,NR_136929	Gm29443	predicted gene 29443	1.22395	0.589216	4.39948	0.0118828	0.363862	-1.07646	0.404588	-2.36636	0.140697	0.391758	-1.31753	0.516878	-8.14056	0.0144914	0.673993	0.114777	0.077802	0.084646	0.46121	0.75275	0.354916	0.077659	0.084515	0.004703	0.463883	0.382249	0.537499	0.776699	0.822706	0.658844	0.356429	0.358677	0.349644	0.380604	0.322396	0.48669	0.67371	0.778755	0.602612	0.261077	0.257657	0.295582	10	10	14	15
102634634	NR_136930	Gm20491	predicted gene 20491	-1.12627	1.77336	-0.456992	0.687431	0.852339	-1.62045	1.4724	-3.25345	0.0476895	0.30574	-1.43878	1.4029	-1.28191	0.289268	0.708179	0.650208	0.370744	0.709144	1.86121	1.68966	1.16481	0.169316	0.627775	0.329823	1.84796	1.69891	2.03677	1.30982	2.41427	1.34489	1.42941	1.26974	0.795293	2.58262	2.29877	3.13451	1.40694	4.4429	1.58608	1.57983	1.32959	0.774493	138	135	199	62
102640359	NR_132423,NR_132424	LOC102640359	uncharacterized LOC102640359	-1.36074	0.722214	-1.90014	0.15486	0.477395	-1.34035	0.736811	-3.60016	0.0388582	0.297571	1.01521	0.544208	0.101323	0.927641	0.974688	0.405078	0.203319	0.372312	0.977816	0.533427	0.555207	0.182771	0.361501	0.089069	0.954656	1.17106	0.807729	0.513821	0.182129	0.904332	0.630625	0.456939	0.578059	0.928987	1.29831	0.79724	0.40027	0.132064	0.924454	0.511349	0.343356	0.522085	20	30	22	10
109729085	NM_001348727	LOC109729085	hydroxyacyl-thioester dehydratase type 2	-1.2262	0.909454	-2.28856	0.0902039	0.420931	1.15181	1.16587	2.19513	0.100514	0.353546	1.41235	0.992451	4.2579	0.0237437	0.673993	0.222658	0.160885	0.202619	1.06837	0.774174	1.27227	0.131161	0.179926	0.093171	0.957466	1.21314	1.03451	0.868921	0.566673	0.886928	1.27912	1.17587	1.36183	0.933669	1.36977	1.1052	0.769665	0.480816	0.898839	1.33962	1.19919	1.64148	119	192	168	81
[truncated: 5 more columns]
