# Supplementary material for: Synaptotagmin-4 induces anhedonic responses to chronic stress via BDNF signaling in the medial prefrontal cortex
Source: Exp Mol Med. 2024 Feb 1;56(2):329–43. doi: 10.1038/s12276-024-01156-8 (PMC10907712; doi:10.1038/s12276-024-01156-8)
Supplement: Supplementary file 3 — Supplementary table 4 [file 12276_2024_1156_MOESM3_ESM.xlsx]

## Sheet: Sheet1
DEG group	Number of DEGs	Interpretation (Functional description)	Top 10 DEGs (|FC|)	Top 10 DEGs (P-value)	Category	Term	Count	%	PValue	Genes	List Total	Pop Hits	Pop Total	Fold Enrichment	Bonferroni	Benjamini	FDR
SUS-up (SUS vs. CTRL)	273	Synapse, protein metabolism	Snora74a, Apod, Mir684-1, Medag, Comt, Cav2, Ogn, Yipf4, Pmch, Atp5f1	Bmper, Tmem55a, Apoo, Rap1b, Kbtbd7, Smc4, Tbc1d24, Bche, Ier3ip1, Lypla1	GO_BP	intracellular transport	43	16.6667	1.82e-06	ZFAND6, FMR1, CHM, SNX10, CTDSPL2, IER3IP1, NXT2, ZDHHC2, RAP1B, PPP3CA, PPP3R1, BAG4, RAP1A, SUMO1, PDCD10, FCHO2, AP1S2, APOD, ARFIP1, TMED7, GOLGA7, EPS15, TMED5, TBC1D8B, TRAPPC2, BNIP3L, ACTR2, SYT4, TMEM30A, YIPF4, SSR3, YIPF5, MAGOHB, TIMM8A1, SGPP1, SPCS3, IMMP1L, MARCKS, RAB18, TBC1D24, RAB5A, RAB9B, BET1	224	1749	19891	2.18317	0.00709675	0.00712023	0.00707649
					GO_CC	endoplasmic reticulum	48	18.6047	4.72e-06	CALCRL, RNF13, UBXN2A, FMR1, MOSPD1, SNX10, MSMO1, HSD17B7, IER3IP1, ARHGAP5, ZDHHC2, UGT1A7C, IFIT2, APOO, FLRT3, NTF3, DNAJB9, APOD, SPTSSA, TMED7, TMED5, TRAPPC2, BCHE, BNIP3L, LYPLA1, NDFIP1, TMEM30A, ELOVL4, CAV2, MMGT1, CACNA2D1, BNIP3, YIPF4, SACM1L, SSR3, YIPF5, SGPP1, ERP44, SPCS3, MBLAC2, TMX3, CNIH1, GLRB, TMEM33, VMA21, RAB18, CHPT1, BET1	207	1949	16633	1.97893	0.00267486	0.00267843	0.00264537
					GO_BP	negative regulation of synaptic vesicle exocytosis	4	1.55039	1.37e-05	RAP1B, SYT4, RAP1A, FMR1	224	5	19891	71.0393	0.0520375	0.0133566	0.0132745
					GO_BP	intracellular protein transport	28	10.8527	4.31e-05	ZFAND6, CHM, SNX10, CTDSPL2, NXT2, ZDHHC2, PPP3CA, PPP3R1, BAG4, SUMO1, PDCD10, AP1S2, APOD, ARFIP1, TMED7, GOLGA7, TMED5, TBC1D8B, BNIP3L, TMEM30A, SSR3, MAGOHB, TIMM8A1, SPCS3, IMMP1L, MARCKS, RAB18, RAB5A	224	1040	19891	2.39075	0.155022	0.0162282	0.0161285
					GO_BP	learning	11	4.26357	7.65e-05	BCHE, ACTR2, CREB1, GMFB, UBA6, NOG, GPR88, NPTN, ELAVL4, AP1S2, COMT	224	196	19891	4.98362	0.258399	0.0199237	0.0198013
					GO_BP	endomembrane system organization	22	8.52713	0.000123	SYT4, LYPLA1, UBXN2A, CAV2, MMGT1, CXCR4, SNX10, ZDHHC2, BAG4, CREB1, RAP1A, SUMO1, TMEM33, PDCD10, FCHO2, RAB18, AP1S2, EXOC5, TMED7, RAB5A, GOLGA7, TMED5	224	754	19891	2.59096	0.382374	0.0283365	0.0281624
					GO_CC	Golgi membrane	21	8.13953	0.000129	SCOC, NDFIP1, ABCA5, CAV2, MMGT1, SACM1L, CSGALNACT2, MOSPD1, IER3IP1, ZDHHC2, MOB4, APOO, CNIH1, PDCD10, FUT9, ST8SIA4, AP1S2, ARFIP1, CHPT1, GOLGA7, BET1	207	636	16633	2.65315	0.0703756	0.036485	0.0360345
					GO_CC	synapse	40	15.5039	0.000222	GPM6A, SYPL, FMR1, PMCH, ELAVL4, LIN7C, COMT, ZDHHC2, RAP1B, PPP3CA, PPP3R1, RAP1A, SUMO1, FLRT3, FCHO2, NTF3, NPTN, AP1S2, EPS15, KCMF1, ACTR2, SYT4, GABRA1, SLC16A1, NDFIP1, CAV2, CADM2, CACNA2D1, BNIP3, SACM1L, GABRA4, C1QL3, SLC4A7, MOB4, MARCKS, GLRB, ABHD17B, RAB18, TBC1D24, RAB5A	207	1759	16633	1.82723	0.118137	0.0396784	0.0391885
					GO_CC	nuclear envelope	16	6.20155	0.00142443	BCHE, BNIP3L, LYPLA1, RNF13, CBX3, CAV2, ANXA4, BNIP3, ELAVL4, CACYBP, NXT2, SUMO1, TMEM33, CNEP1R1, S100A6, SCAI	207	499	16633	2.57644	0.554352	0.0897389	0.088631
					GO_CC	intrinsic component of organelle membrane	11	4.26357	0.00224665	SYT4, APOO, NDFIP1, ABHD17B, SYPL, BNIP3, FUNDC1, IER3IP1, RAB5A, GOLGA7, BET1	207	274	16633	3.22584	0.720648	0.127385	0.125812
					GO_MF	identical protein binding	41	15.8915	0.00481551	NECAB1, ABCB7, FMR1, LPL, ZDHHC2, UGT1A7C, UGP2, FLRT3, PDCD10, FCHO2, EPS15, PLK4, BCHE, BNIP3L, SYT4, GSTM2, SLC16A1, CBX3, CAV2, BNIP3, ANXA4, DYNLT3, NOG, CACYBP, ACYP2, HPRT, TIMM8A1, POU3F2, DCK, C1QL3, APLN, MARCKS, MAF, CREB1, ZFP24, RRM2B, S100A6, UBA3, VSTM2A, RAB9B, CGGBP1	196	2437	17898	1.5363	0.956405	1	1
					GO_MF	drug binding	4	1.55039	0.00594428	GABRA1, PPP3CA, PPP3R1, DCK	196	34	17898	10.7431	0.979128	1	1
					GO_MF	small protein activating enzyme activity	3	1.16279	0.00608848	UBA6, UBA3, NAE1	196	11	17898	24.9045	0.981004	1	1
					GO_MF	ubiquitin conjugating enzyme activity	4	1.55039	0.00872491	UBE2W, UBE2D3, UBE2G1, UBE2A	196	39	17898	9.36578	0.996611	1	1
					GO_MF	GDP binding	5	1.93798	0.0118455	RAP1B, RAP1A, RAB18, RAB5A, RAB9B	196	81	17898	5.63681	0.999562	1	1
					KEGG	Drug metabolism - other enzymes	5	1.93798	0.0159977	GSTM2, RRM2B, CMPK1, HPRT, UGT1A7C	96	92	9011	5.10134	0.963339	1	1
					KEGG	Ubiquitin mediated proteolysis	6	2.32558	0.0193562	UBE2W, UBA6, UBE2D3, UBA3, UBE2G1, UBE2A	96	147	9011	3.83121	0.981811	1	1
					KEGG	Long-term potentiation	4	1.55039	0.0334849	RAP1B, PPP3CA, PPP3R1, RAP1A	96	67	9011	5.60386	0.999072	1	1
					KEGG	Metabolic pathways	25	9.68992	0.0468625	IDI1, MSMO1, HSD17B7, COMT, UGT1A7C, UGP2, FUT9, FPGT, CAR13, GSTM2, ELOVL4, SACM1L, CSGALNACT2, GPX8, ACYP2, HPRT, CRLS1, DCK, SGPP1, PGM2L1, RRM2B, CMPK1, ECHDC1, CHPT1, L2HGDH	96	1621	9011	1.44763	0.999947	1	1
SUS-down (SUS vs. CTRL)	191	Axon, regulation of cellular component organization	Cers1, Mir5130, Mir7220, Mir431, Mir1193, Mt2, Mir3082, Mir493, Mir3072, Mir132	Arpp21, Tsc22d3, Arl6ip4, Lrrc16b, Leng8, Cers1, Celsr3, Ppm1g, Trank1, Rph3a	GO_BP	regulation of cellular component organization	43	23.3696	0.000127	PRR5, SPTBN4, KMT2B, AKAP8L, PPAN, WFDC1, XYLT1, ATP10A, PIK3R2, SEMA3F, RND2, PKD1, ENO3, RIMS4, ZFP13, MIR132, HYAL1, DPYSL5, ARHGDIA, KIF1A, MARK4, FEZF2, WASF3, MFSD2A, SMARCC2, ODF2, TREX1, CEP131, SETD1A, LIMK1, SEMA4G, EML2, SHISA7, PER2, SDK1, CROCC, CDH13, AIRN, HDGFL2, CERS1, MAD1L1, RAPGEF3, CCDC84	157	3044	19891	1.7897	0.344031	0.421489	0.421489
					GO_BP	regulation of organelle organization	24	13.0435	0.00136897	SPTBN4, SMARCC2, ODF2, TREX1, CEP131, AKAP8L, KMT2B, SETD1A, LIMK1, PIK3R2, RND2, PKD1, ENO3, EML2, ZFP13, ARHGDIA, CROCC, AIRN, MARK4, MAD1L1, CERS1, WASF3, RAPGEF3, CCDC84	157	1491	19891	2.03934	0.989456	0.804095	0.804095
					GO_BP	regulation of neurotransmitter levels	9	4.8913	0.00136966	PER2, RPH3A, RIMS4, DAGLA, GRM4, STXBP2, SCRIB, PPFIA3, BAIAP3	157	271	19891	4.20756	0.98948	0.804095	0.804095
					GO_BP	trans-synaptic signaling	17	9.23913	0.00153051	DAGLA, STXBP2, GRIK3, CHRD, SCRIB, MIRLET7D, SHISA7, MIR744, BAIAP3, RPH3A, RIMS4, GRM4, MIR134, MIR132, ADORA1, MIR124A-1HG, PPFIA3	157	880	19891	2.4475	0.993841	0.804095	0.804095
					GO_BP	regulation of signaling	46	25	0.00174842	PRR5, MEG3, DOT1L, OTUD7A, GRIK3, CHRD, CHD5, PIK3R2, GDPD5, MIR744, LFNG, SLC9A3R2, RPH3A, RIMS4, GRM4, MIR134, ZFP13, MIR132, DDRGK1, ARHGDIA, SAFB2, ADORA1, LRRC8A, MIR124A-1HG, XDH, PPFIA3, CHGA, ZGPAT, ZFP653, KSR1, TREX1, MYO9B, SCRIB, MIRLET7D, LIME1, SHISA7, BAIAP3, PER2, SH3RF3, PER1, WNK2, CCDC88C, CDH13, STK40, GAS8, OTUD3	157	3771	19891	1.54546	0.997018	0.804095	0.804095
					GO_CC	axon part	9	4.8913	0.00268329	SPTBN4, DAGLA, GRM4, LIMK1, ADORA1, GRIK3, BLVRB, KIF1A, RAPGEF3	140	284	16633	3.76502	0.675611	0.901057	0.901057
					GO_CC	cell leading edge	11	5.97826	0.00579255	DAGLA, KSR1, LIMK1, STXBP2, ADORA1, MYO9B, SCRIB, CDC42BPB, WASF3, RAPGEF3, SHISA7	140	466	16633	2.80446	0.912327	0.901057	0.901057
					GO_CC	lamellipodium	7	3.80435	0.00963275	LIMK1, STXBP2, MYO9B, SCRIB, CDC42BPB, WASF3, RAPGEF3	140	216	16633	3.85023	0.982676	0.901057	0.901057
					GO_MF	organic cyclic compound binding	57	30.9783	0.0149837	ZFP687, SLC27A1, AKAP8L, PPAN, OTUD7A, CHD5, CELF5, GPATCH4, RND2, OSBPL10, AIFM3, ADORA1, KIF1A, FEZF2, LRRC47, ZGPAT, ZFP653, KSR1, MATK, GTPBP6, PRPF40B, GTF2F1, SAFB, POU5F2, DUS3L, HDGFL2, STK40, RAPGEF3, DOT1L, KMT2B, ATP10A, CIART, SULT1A1, ZFP13, MKNK2, SAFB2, E4F1, MARK4, XDH, PPARGC1B, CIZ1, ARPP21, TREX1, SETD1A, LIMK1, SAMD4B, MYO9B, CDC42BPB, SCAF1, FOSL2, PER2, PER1, WNK2, TCEA2, FO…	132	5965	17898	1.29567	0.999733	1	1
					GO_CC	secretory granule membrane	5	2.71739	0.0167492	STXBP2, KIF1A, RND2, SPACA6, ACRBP	140	117	16633	5.07723	0.999156	1	1
					GO_MF	small GTPase binding	7	3.80435	0.0193691	RPH3A, RIMS4, ODF2, ARHGDIA, MYO9B, CDC42BPB, GAS8	132	288	17898	3.29561	0.999977	1	1
					KEGG	Axon guidance	5	2.71739	0.0272397	DPYSL5, LIMK1, PIK3R2, SEMA4G, SEMA3F	58	181	9011	4.29177	0.990069	1	1
					GO_MF	GTPase binding	7	3.80435	0.0337113	RPH3A, RIMS4, ODF2, ARHGDIA, MYO9B, CDC42BPB, GAS8	132	328	17898	2.89371	1	1	1
					GO_CC	neuronal dense core vesicle	3	1.63043	0.0344668	CHGA, SST, KIF1A	140	35	16633	10.1835	1	1	1
					KEGG	HIF-1 signaling pathway	4	2.17391	0.0352212	EGLN2, MKNK2, PIK3R2, ENO3	58	114	9011	5.4513	0.997491	1	1
					GO_MF	metal ion binding	41	22.2826	0.0401339	ZFP687, DAGLA, CPNE7, KMT2B, AKAP8L, OTUD7A, CHD5, XYLT1, ATP10A, ENO3, CELSR3, ADAMTS10, PPM1G, LFNG, RPH3A, AIFM3, ZFP13, MKNK2, E4F1, MAN2C1, FEZF2, PGLYRP1, XDH, CIZ1, ZGPAT, EGLN2, ZFP653, KSR1, TREX1, LIMK1, GTPBP6, MYO9B, MT2, P3H3, CDC42BPB, BAIAP3, SH3RF3, PITPNM1, TCEA2, CDH13, DUS3L	132	4218	17898	1.31798	1	1	1
					GO_MF	cytoskeletal protein binding	14	7.6087	0.0431539	SPTBN4, MYO9B, KLHL3, EML2, RPH3A, DPYSL5, CROCC, CCDC88C, FLNB, KIF1A, FXYD5, MARK4, WASF3, GAS8	132	1047	17898	1.81306	1	1	1
RES-up (RES vs. CTRL)	191	Nervous system development, myelination	Mir8101, Snora74a, Snora78, Scarna10, Snord17, Krt80, Plp1, Mbp, Tspan2, Ugt8a	Mir8101, Cdkn1b, Tbc1d24, Chrna5, Desi1, Cpeb2, Elovl7, Rap1b, Pip4k2a, Cldnd1	GO_BP	nervous system development	47	25.9669	9.64e-09	SEMA5A, RB1, UGT8A, MYRF, CNP, HHIP, ELAVL4, LPAR1, TRF, ELAVL2, ZFP36L1, UGCG, GJC3, PPP3R1, FUT9, LRRTM2, TSPAN2, MBP, SOX9, MAP4, SOX5, ACTR2, WNT10A, SEMA6A, PRRX1, CADM2, DCC, UNC5B, FNBP1, PBX3, TBR1, GNG12, POU3F2, PBX1, FOXP2, VEGFA, KAT2B, FA2H, MARCKS, NFIA, RAB18, PLP1, TBC1D24, ROR1, KRAS, FGFR2, RAPGEF4	145	2691	19891	2.39592	3.39e-05	3.39e-05	3.26e-05
					GO_BP	myelination	11	6.07735	2.93e-07	FA2H, PPP3R1, GJC3, MYRF, UGT8A, PLP1, LPAR1, TRF, TSPAN2, MBP, POU3F2	145	162	19891	9.31464	0.00102793	0.000203	0.000195
					GO_BP	central nervous system development	24	13.2597	9.26e-06	SEMA5A, MYRF, CNP, CADM2, DCC, PBX3, ELAVL4, LPAR1, TBR1, GNG12, POU3F2, PBX1, FOXP2, FA2H, MARCKS, RAB18, PLP1, ROR1, KRAS, TSPAN2, SOX9, MAP4, FGFR2, SOX5	145	1155	19891	2.85048	0.0320188	0.00191372	0.0018402
					GO_BP	branching morphogenesis of an epithelial tube	10	5.52486	1.03e-05	SLC12A2, SEMA5A, PPP3R1, HHIP, NFATC3, KRAS, SOX9, PBX1, FGFR2, VEGFA	145	190	19891	7.21996	0.0355225	0.00200879	0.00193162
					GO_BP	glycosylceramide biosynthetic process	4	2.20994	1.27e-05	UGCG, FA2H, UGT8A, B3GALT1	145	7	19891	78.3882	0.0437663	0.00235473	0.00226427
					KEGG	Kaposi sarcoma-associated herpesvirus infection	10	5.52486	4.25e-05	RB1, PPP3CB, PPP3R1, NFATC3, PIK3R3, KRAS, MAP2K7, GNG12, TLR3, VEGFA	69	224	9011	5.8301	0.00804374	0.00572874	0.00494891
					KEGG	Gastric cancer	8	4.41989	0.000128	RB1, WNT10A, CDKN1B, GAB1, PIK3R3, CTNNA3, KRAS, FGFR2	69	150	9011	6.96502	0.0239557	0.00812447	0.00701852
					KEGG	ErbB signaling pathway	5	2.76243	0.00363786	CDKN1B, GAB1, PIK3R3, KRAS, MAP2K7	69	84	9011	7.77346	0.499653	0.0496308	0.0428748
					GO_MF	enzyme regulator activity	18	9.94475	0.00868832	TBC1D8B, PPP1R16B, CDKN1B, CCNI, PPP1R35, GAB1, PIK3R3, ARHGAP5, MOB1B, ETAA1, KAT2B, PPP3R1, RASA2, TBC1D24, KRAS, CPEB2, TBC1D15, RAPGEF4	140	1162	17898	1.98035	0.989395	1	1
					KEGG	Leukocyte transendothelial migration	5	2.76243	0.0119559	RAP1B, PIK3R3, CTNNA3, ARHGAP5, RAPGEF4	69	118	9011	5.53365	0.898258	0.0951493	0.082197
					GO_MF	protein domain specific binding	14	7.73481	0.0152207	RB1, TMEM88B, NDFIP1, PRRX1, CBX3, PLEKHA2, LPAR1, IPCEF1, GNG12, ARHGAP5, POU3F2, PPP3R1, KRAS, ARFIP1	140	851	17898	2.10317	0.999661	1	1
					GO_MF	translation repressor activity	3	1.65746	0.0159832	PURB, IREB2, CPEB2	140	25	17898	15.3411	0.999774	1	1
					KEGG	Bacterial invasion of epithelial cells	4	2.20994	0.0195279	ACTR2, GAB1, PIK3R3, CTNNA3	69	76	9011	6.87338	0.976412	0.120317	0.103939
					GO_CC	transcription factor complex	10	5.52486	0.0209382	RB1, MAF, CBX3, PBX3, NFATC3, NAA15, SOX9, POU3F2, PBX1, SOX5	140	486	16633	2.44459	0.99971	1	1
					GO_MF	kinase regulator activity	7	3.8674	0.0228993	MOB1B, ETAA1, KAT2B, CDKN1B, CCNI, PIK3R3, KRAS	140	282	17898	3.1734	0.999994	1	1
					GO_MF	GDP binding	4	2.20994	0.0251953	RAP1B, DIRAS2, RAB18, KRAS	140	81	17898	6.31323	0.999998	1	1
					GO_CC	myelin sheath	6	3.31492	0.0350738	GJC3, MOG, CNP, PLP1, TSPAN2, MBP	140	216	16633	3.3002	0.999999	1	1
					GO_CC	synapse	23	12.7072	0.0351525	KCMF1, ACTR2, NDFIP1, CHRNA5, CADM2, DCC, ELAVL4, LPAR1, COMT, ELAVL2, RAP1B, PPP3CB, PPP3R1, MARCKS, FCHO2, LRRTM2, RAB18, TBC1D24, ROR1, MAP4, CPEB2, FGFR2, RAPGEF4	140	1759	16633	1.55348	0.999999	1	1
					GO_CC	excitatory synapse	4	2.20994	0.0353616	PPP3R1, LRRTM2, FGFR2, RAPGEF4	140	86	16633	5.52591	0.999999	1	1
RES-down (RES vs. CTRL)	187	RNA, metabolism	Cldn12, Npas4, Egr2, Pisd-ps1, Ciart, Gadd45g, Tinagl1, Mir744, Mgp, Cpne7	Pnma1, Mcat, Nppc, Camkv, Agrn, Rapgef3, Mok, Mir5121, Nfkbia, Smpd2	GO_BP	RNA processing	21	11.6022	4.64e-05	RRP1, AKAP8L, SRRT, FBLL1, DNAJC17, PQBP1, RPL7A, BC005624, LSM7, RPS28, RPL14, PAF1, ARL6IP4, WDR6, PIN4, RP9, CLASRP, CACTIN, SNRPC, DUS3L, RRP15	163	902	19891	2.84107	0.151332	0.164037	0.164037
					GO_BP	cellular component biogenesis	47	25.9669	0.000161	ACVRL1, RRP1, FBF1, CBY1, SLC2A1, FBLL1, PQBP1, RPL7A, DVL1, RPL14, EIF4EBP1, OTOF, 1110017D15RIK, VILL, RRP15, MFSD2A, TGM2, CHGA, TIE1, TMEM120A, CYBA, HSPA2, MIF, NPAS4, NFKBIA, GAP43, RPS28, CALY, RILPL2, RABEP2, TNNT2, CROCC, MGP, ALOX5AP, FAS, PAF1, CDK10, PIN4, CSPG4, HAP1, AGRN, SNRPC, DBN1, PFDN6, GAS8, RAPGEF3, MYH7	163	3351	19891	1.71156	0.434031	0.284504	0.284504
					GO_BP	regulation of cellular component organization	43	23.7569	0.000309	ACVRL1, PKDCC, ANAPC15, RRAD, CPNE6, AKAP8L, SEMA3G, WFDC1, ATP10A, PTPRF, PQBP1, BC005624, DVL1, EIF4EBP1, IGFBP7, VILL, LLPH, FSD1, MFSD2A, TGM2, TIE1, TREX1, XRCC1, CYBA, HSPA2, MIF, KLF4, ATAD3A, NFKBIA, GAP43, CALY, RABEP2, CROCC, FAS, PAF1, CDK10, CSPG4, HAP1, AGRN, HDGFL2, DBN1, PFDN6, RAPGEF3	163	3044	19891	1.72382	0.664108	0.363496	0.363496
					GO_BP	response to oxygen-containing compound	32	17.6796	0.00100819	SLC2A1, WFDC1, PTPRF, MIR744, LY6C1, MC4R, NPPC, MIR330, RPL36AL, EIF4EBP1, IGFBP7, TNS2, TGM2, EGR2, NOS3, TIE1, TREX1, XRCC1, CYBA, MIF, KLF4, KLF15, BAIAP3, NPAS4, NFKBIA, FABP3, COL6A2, PAF1, AGRN, CACTIN, RAPGEF3, FBN1	163	2136	19891	1.82817	0.971724	0.730905	0.730905
					GO_BP	regulation of cell projection assembly	8	4.41989	0.0019769	GAP43, RABEP2, CROCC, CDK10, HAP1, AGRN, DBN1, PQBP1	163	216	19891	4.51965	0.999084	0.730905	0.730905
					GO_CC	ciliary basal body	7	3.8674	0.00701073	RILPL2, RABEP2, FBF1, CBY1, CDK10, FAM183B, GAS8	151	187	16633	4.12335	0.951794	1	1
					GO_MF	extracellular matrix structural constituent	6	3.31492	0.00713896	TINAGL1, COL6A2, COL23A1, IGFBP7, AGRN, FBN1	147	147	17898	4.9696	0.983277	1	1
					GO_MF	long-chain fatty acid transporter activity	3	1.65746	0.0103187	FABP3, SLC2A1, MFSD2A	147	19	17898	19.2245	0.997322	1	1
					GO_CC	ribonucleoprotein complex	19	10.4972	0.0114401	SNORA62, DYRK3, RRP1, AKAP8L, SRRT, FBLL1, DNAJC17, MIR744, PQBP1, RPL7A, BC005624, LSM7, RPS28, RPL36AL, RPL14, PIN4, CACTIN, SNRPC, RRP15	151	1113	16633	1.88041	0.992981	1	1
					KEGG	HIF-1 signaling pathway	5	2.76243	0.0129252	EGLN2, NOS3, EIF4EBP1, SLC2A1, LTBR	73	114	9011	5.41396	0.915568	1	1
					GO_MF	macromolecular complex binding	23	12.7072	0.0134626	ACVRL1, TAGLN, TREX1, ATP5K, MIF, PTPRF, PQBP1, PSMC3IP, NPAS4, NFKBIA, CALY, COL6A2, TNNT2, ALOX5AP, PAF1, OTOF, FAS, CSPG4, VILL, SNRPC, DBN1, FBN1, MYH7	147	1637	17898	1.71067	0.999565	1	1
					GO_MF	basal RNA polymerase II transcription machinery binding	4	2.20994	0.0141608	DRAP1, PAF1, LLPH, GTF2F1	147	62	17898	7.85517	0.999709	1	1
					GO_MF	basal transcription machinery binding	4	2.20994	0.0141608	DRAP1, PAF1, LLPH, GTF2F1	147	62	17898	7.85517	0.999709	1	1
					GO_CC	intracellular ribonucleoprotein complex	17	9.39227	0.0215496	SNORA62, DYRK3, RRP1, FBLL1, DNAJC17, MIR744, PQBP1, RPL7A, BC005624, LSM7, RPS28, RPL36AL, RPL14, PIN4, CACTIN, SNRPC, RRP15	151	1019	16633	1.83767	0.999916	1	1
					KEGG	Spliceosome	5	2.76243	0.0220943	LSM7, RP9, HSPA2, SNRPC, PQBP1	73	134	9011	4.60591	0.985664	1	1
					GO_CC	sarcolemma	6	3.31492	0.0231574	NOS3, COL6A2, SLC2A1, FAS, AGRN, CACNA1H	151	179	16633	3.69226	0.999959	1	1
					GO_CC	growth cone	7	3.8674	0.0233645	GAP43, DVL1, HAP1, AGRN, DBN1, PTPRF, RAPGEF3	151	244	16633	3.16011	0.999962	1	1
					KEGG	Human papillomavirus infection	8	4.41989	0.0250227	LFNG, HES6, COL6A2, DVL1, EIF4EBP1, FAS, THBS3, ATP6V1C2	73	362	9011	2.72792	0.991891	1	1
RES-up SUS-down (RES vs. SUS)	108	Nervous system development	Krt80, Snora78, Mir6999, Snord17, Mir344d-3, Snord66, H60b, Shisa6, Mir100, Stac2	6330415B21Rik, Mir344d-3, Foxp4, Srcin1, Spsb1, Gdpd5, Stk32c, Slc39a14, Fam163b, Krt80	GO_BP	nervous system development	28	27.1845	1.39e-06	SEMA5A, DAGLA, FOXO6, DUSP15, GDPD5, NRGN, NEUROD2, DUSP10, ZMIZ1, KIF5A, NPTX1, N4BP3, MARK4, MEF2D, SRRM4, ZFHX2, NCOA6, FNBP1, SAMD4B, TBR1, NAV2, SEMA4G, SRCIN1, SYN1, NFASC, MIR100, ROR1, SDK2	78	2691	19891	2.65342	0.00281353	0.00281611	0.00280776
					GO_BP	modulation of synaptic transmission	12	11.6505	0.000118	NEUROD2, MIR100, ADORA1, GRIK3, PDE4A, MIRLET7C-1, NPTX1, STX4A, SYN1, SHISA7, NRGN, SHISA6	78	735	19891	4.16347	0.212296	0.0495663	0.0494194
					GO_CC	neuron projection membrane	5	4.85437	0.000238	DAGLA, ADORA1, STX4A, SHISA7, SHISA6	71	72	16633	16.2686	0.0679463	0.0409811	0.0391751
					GO_CC	neuron projection	18	17.4757	0.000278	DAGLA, GRIK3, GDPD5, TUBB4A, SRCIN1, SYN1, SHISA7, NRGN, SHISA6, NFASC, ZFP385A, KIF5A, ADORA1, ROR1, NPTX1, N4BP3, MARK4, STX4A	71	1606	16633	2.62566	0.0787037	0.0409811	0.0391751
					GO_BP	cognition	8	7.76699	0.000702	NEUROD2, ZFP385A, B3GAT1, ADORA1, FOXO6, TBR1, SHISA7, NRGN	78	383	19891	5.32664	0.758866	0.157911	0.157443
					GO_BP	synapse organization	8	7.76699	0.00132085	NEUROD2, NFASC, NPTX1, SRCIN1, SYN1, SDK2, SHISA7, SHISA6	78	427	19891	4.77776	0.931196	0.243539	0.242817
					GO_BP	central nervous system development	13	12.6214	0.00153753	SEMA5A, ZFHX2, NCOA6, SAMD4B, TBR1, NAV2, GDPD5, NRGN, NEUROD2, NFASC, DUSP10, ZMIZ1, ROR1	78	1155	19891	2.87027	0.955661	0.243539	0.242817
					GO_MF	carboxylic acid transmembrane transporter activity	5	4.85437	0.00509381	SLC36A1, SLC22A4, SLC43A2, SLCO4A1, SFXN3	76	165	17898	7.13636	0.864918	0.810184	0.810184
					GO_MF	cation transmembrane transporter activity	8	7.76699	0.0178728	SLC36A1, SLC22A4, SLC43A2, KCNK12, GRIK3, SFXN3, SLC39A14, KCNK3	76	642	17898	2.93458	0.999149	1	1
					GO_CC	integral component of plasma membrane	13	12.6214	0.0284447	DAGLA, KCNK12, GRIK3, SEMA4G, SLC39A14, SHISA7, SHISA6, NFASC, SLCO4A1, ADORA1, ROR1, GPR139, KCNK3	71	1559	16633	1.95348	0.999799	0.364834	0.348756
					GO_CC	basolateral plasma membrane	5	4.85437	0.0420157	PIANP, SLC43A2, ADORA1, STX4A, SLC39A14	71	311	16633	3.76636	0.999997	0.427401	0.408567
					GO_CC	cell leading edge	6	5.82524	0.0463412	DAGLA, ADORA1, STX4A, SRCIN1, SHISA7, SHISA6	71	466	16633	3.01632	0.999999	0.455689	0.435608
SUS-up RES-down (RES vs. SUS)	78	Cell communication, immune response	Npas4, Fam183b, Trmt61b, Mir343, Gadd45g, A830029E22Rik, Bhlhe22, Kctd4, Arsj, Arhgdib	Cd302, Dbpht2, Arhgdib, 1700086L19Rik, B230216N24Rik, Acvrl1, A830029E22Rik, Myh7, Gadd45g, Trmt61b	GO_BP	cellular component assembly	18	24	0.00285449	ACVRL1, SWAP70, CCDC113, CFAP206, KCTD4, H2-AA, C1QL3, NPAS4, MYO1B, GLRA3, ACVR1C, ID1, TIFA, CAPN3, 1110017D15RIK, ADGRL4, MYH7, H2-AB1	56	3063	19891	2.08734	0.994174	1	1
					KEGG	Intestinal immune network for IgA production	3	4	0.00622429	LTBR, H2-AA, H2-AB1	26	43	9011	24.1798	0.464403	0.628653	0.628653
					GO_MF	identical protein binding	14	18.6667	0.0083609	NECAB1, EPHA4, HGF, BHLHE22, C1QL3, UGT1A7C, GADD45G, ALCAM, ID1, CAPN3, LTBR, VSTM2A, ATP6V1C2, MYH7	48	2437	17898	2.14208	0.887294	1	1
					GO_BP	cell adhesion	11	14.6667	0.00946612	ACVRL1, SMOC2, EPHA4, ALCAM, SWAP70, NPY2R, IGFBP7, SUSD5, H2-AA, PCDH18, H2-AB1	56	1555	19891	2.51264	1	1	1
					GO_BP	regulation of cell communication	19	25.3333	0.00969224	ACVRL1, EPHA4, HGF, NPY2R, NPY1R, GADD45G, NPAS4, SYNPR, SMOC2, GLRA3, ACVR1C, ARHGDIB, ID1, TIFA, SAG, CAPN3, IGFBP7, LTBR, ATP6V1C2	56	3740	19891	1.80447	1	1	1
					GO_BP	negative regulation of cell adhesion	5	6.66667	0.0120291	ACVRL1, EPHA4, SWAP70, H2-AA, H2-AB1	56	322	19891	5.51547	1	1	1
					GO_BP	heart development	7	9.33333	0.0125549	ACVRL1, IFITM2, NPY2R, ID1, NPY1R, RBM24, MYH7	56	701	19891	3.5469	1	1	1
					GO_MF	protein complex binding	7	9.33333	0.0162081	ACVRL1, MYO1B, ACVR1C, ID1, H2-AA, H2-AB1, MYH7	48	785	17898	3.325	0.985716	1	1
					GO_CC	cilium	7	9.33333	0.0216248	EVC2, CCDC113, NPY2R, GPR88, SAG, CFAP206, FAM183B	49	762	16633	3.1183	0.990077	1	1
					KEGG	Rheumatoid arthritis	3	4	0.0239393	H2-AA, H2-AB1, ATP6V1C2	26	87	9011	11.9509	0.91135	0.823313	0.823313
					KEGG	Viral myocarditis	3	4	0.0244549	H2-AA, H2-AB1, MYH7	26	88	9011	11.8151	0.915911	0.823313	0.823313
					GO_MF	motor activity	3	4	0.035516	MYO1B, GPR88, MYH7	48	113	17898	9.89934	0.999917	1	1
					KEGG	Cytokine-cytokine receptor interaction	4	5.33333	0.0457638	ACVRL1, ACVR1C, TNFRSF8, LTBR	26	292	9011	4.74763	0.990762	0.980767	0.980767
					GO_CC	filopodium	3	4	0.0476487	EPHA4, MYO1B, CD302	49	121	16633	8.41609	0.999966	1	1
					KEGG	Staphylococcus aureus infection	3	4	0.0485528	KRT12, H2-AA, H2-AB1	26	128	9011	8.1229	0.993106	0.980767	0.980767
