# Supplementary material for: Synaptotagmin-4 induces anhedonic responses to chronic stress via BDNF signaling in the medial prefrontal cortex
Source: Exp Mol Med. 2024 Feb 1;56(2):329–43. doi: 10.1038/s12276-024-01156-8 (PMC10907712; doi:10.1038/s12276-024-01156-8)
Supplement: Supplementary file 4 — Supplementary table 5 [file 12276_2024_1156_MOESM4_ESM.xlsx]

## Sheet: ModuleGeneList
Gene	ModuleLabel	ModuleColor	kME	p.kME
Relb	1	turquoise	0.951658	7.79966e-05
Tti1	1	turquoise	0.945903	0.000114971
Gpr150	1	turquoise	0.928364	0.000301896
Apobr	1	turquoise	0.922982	0.000386925
Gm1943	1	turquoise	0.914948	0.000543207
Ccdc51	1	turquoise	0.901892	0.000883765
B230217O12Rik	1	turquoise	0.89809	0.00100567
Gm6548	1	turquoise	0.885711	0.00148349
Fgf2	1	turquoise	0.881471	0.00167797
Dap	1	turquoise	0.877517	0.00187464
Dll4	1	turquoise	0.875905	0.00195923
Slc29a1	1	turquoise	0.87141	0.00220889
Sp140	1	turquoise	0.862393	0.00277461
B130024G19Rik	1	turquoise	0.859743	0.00295813
Adamtsl5	1	turquoise	0.856144	0.00322051
Zfp652os	1	turquoise	0.855737	0.00325115
Barx2	1	turquoise	0.853321	0.00343727
Gvin1	1	turquoise	0.836208	0.00496933
Rasgrp2	1	turquoise	0.827642	0.0058876
Mterf4	1	turquoise	0.826693	0.00599596
Cdk13	1	turquoise	0.82168	0.00659085
Ino80	1	turquoise	0.819949	0.00680523
Actn2	1	turquoise	0.816074	0.00730238
Tnni3k	1	turquoise	0.816071	0.00730269
Ptger4	1	turquoise	0.814778	0.00747399
Pik3r5	1	turquoise	0.811595	0.00790699
Slc52a2	1	turquoise	0.810903	0.00800337
Il4ra	1	turquoise	0.801611	0.00937508
Snord49a	1	turquoise	0.786591	0.0119141
Rbpms	1	turquoise	0.77452	0.0142615
Eva1b	1	turquoise	0.760081	0.0174531
Phf19	1	turquoise	0.750095	0.0199175
Exosc10	2	blue	0.983637	1.81597e-06
Klhdc9	2	blue	0.962888	3.12661e-05
Col6a2	2	blue	0.961383	3.58796e-05
Crym	2	blue	0.958419	4.63408e-05
Scn5a	2	blue	0.958213	4.71432e-05
Anxa9	2	blue	0.957347	5.06066e-05
Sprtn	2	blue	0.953921	6.60988e-05
D2Wsu81e	2	blue	0.953712	6.71364e-05
Chga	2	blue	0.952368	7.41157e-05
Fah	2	blue	0.951965	7.63035e-05
Zfp512b	2	blue	0.949582	9.0181e-05
Chmp2a	2	blue	0.949022	9.36783e-05
Zscan20	2	blue	0.945887	0.000115088
Lmo1	2	blue	0.945435	0.000118435
Tbc1d22a	2	blue	0.94451	0.000125496
Nenf	2	blue	0.944218	0.000127785
Crocc	2	blue	0.943183	0.000136132
Wfdc1	2	blue	0.940565	0.000158976
Lmnb2	2	blue	0.938347	0.000180323
Mpnd	2	blue	0.937588	0.000188068
Maged1	2	blue	0.937038	0.000193827
Fezf2	2	blue	0.936849	0.000195833
Asb6	2	blue	0.933108	0.000238647
Sin3b	2	blue	0.932019	0.000252247
Col23a1	2	blue	0.930945	0.000266196
Ring1	2	blue	0.93073	0.000269047
Mib2	2	blue	0.929353	0.000287846
Ryr3	2	blue	0.928262	0.000303373
P4htm	2	blue	0.927607	0.000312965
Twf2	2	blue	0.92732	0.000317244
Def6	2	blue	0.926862	0.00032415
Tmem186	2	blue	0.925473	0.000345729
Lsm7	2	blue	0.924882	0.000355207
Srrt	2	blue	0.924831	0.000356045
Cant1	2	blue	0.92389	0.000371532
Lrrc56	2	blue	0.921637	0.00041055
B9d1	2	blue	0.921442	0.000414056
Zfp956	2	blue	0.917779	0.00048388
Ilf3	2	blue	0.91658	0.000508415
Lonp1	2	blue	0.915781	0.000525245
Fem1a	2	blue	0.915544	0.000530318
Prss12	2	blue	0.915148	0.000538845
Ctsz	2	blue	0.914791	0.00054664
Btbd9	2	blue	0.910842	0.000638038
Ddx41	2	blue	0.909908	0.000661099
Slc9a4	2	blue	0.909168	0.000679814
Dock9	2	blue	0.90907	0.000682317
Surf1	2	blue	0.908718	0.000691347
Pi4kb	2	blue	0.908563	0.000695361
Adamts2	2	blue	0.906996	0.000736806
Pcgf1	2	blue	0.906744	0.000743634
Smdt1	2	blue	0.904286	0.000812501
Neurl2	2	blue	0.903762	0.000827757
Sstr4	2	blue	0.902115	0.000876937
Ssh3	2	blue	0.90167	0.000890589
Sema3f	2	blue	0.900402	0.000930247
Kazn	2	blue	0.899287	0.000966108
Akap13	2	blue	0.899242	0.000967579
Arhgef15	2	blue	0.898461	0.000993295
Arl6ip4	2	blue	0.897855	0.00101358
Specc1l	2	blue	0.897804	0.00101531
Pcsk5	2	blue	0.897224	0.001035
Apba3	2	blue	0.89694	0.00104476
Scube2	2	blue	0.895727	0.00108712
Adamts17	2	blue	0.894286	0.00113892
Slc25a44	2	blue	0.893241	0.00117758
Aamp	2	blue	0.892031	0.00122346
Gfpt2	2	blue	0.890054	0.00130109
Ppm1g	2	blue	0.887823	0.0013927
LOC102640359	2	blue	0.88365	0.00157594
Bambi-ps1	2	blue	0.881194	0.00169125
Ddx39b	2	blue	0.87327	0.00210306
Tmem9	2	blue	0.868171	0.00240192
Col16a1	2	blue	0.866641	0.00249699
Gm11517	2	blue	0.866553	0.00250258
Taok3	2	blue	0.863166	0.00272258
Pxdn	2	blue	0.861169	0.00285833
D8Ertd738e	2	blue	0.858223	0.00306711
Prss53	2	blue	0.85744	0.00312428
Papln	2	blue	0.856835	0.00316898
Park7	2	blue	0.849598	0.00373814
Cars	2	blue	0.846414	0.00400934
Myl6	2	blue	0.841471	0.00445665
Psmd9	2	blue	0.837944	0.00479598
Gm6981	2	blue	0.835497	0.00504155
Cnppd1	2	blue	0.834517	0.00514225
Rgs9	2	blue	0.831691	0.00544025
Sstr2	2	blue	0.828485	0.00579244
Tmed4	2	blue	0.823344	0.00638914
4632427E13Rik	2	blue	0.820372	0.00675246
Telo2	2	blue	0.819952	0.00680493
Mlst8	2	blue	0.815177	0.0074209
Osbpl2	2	blue	0.814118	0.00756235
Capn2	2	blue	0.813524	0.00764253
Rps4l	2	blue	0.81282	0.00773842
Vwce	2	blue	0.807824	0.00844155
Rab26	2	blue	0.806581	0.00862307
Stag3	2	blue	0.806371	0.00865397
Ndufa13	2	blue	0.805653	0.0087603
Ccl27a	2	blue	0.79139	0.0110581
Psmd7	2	blue	0.78396	0.0124017
BC017643	2	blue	0.779502	0.0132583
Usp35	2	blue	0.776282	0.0139012
Ggt5	2	blue	0.759631	0.0175594
Pold1	2	blue	0.748093	0.020438
Ssna1	3	brown	0.942615	0.000140879
Nrip3	3	brown	0.930462	0.000272638
Rtca	3	brown	0.92074	0.000426859
Sstr5	3	brown	0.916715	0.000505607
Gpnmb	3	brown	0.91622	0.000515954
Fancd2	3	brown	0.913886	0.000566713
2010320M18Rik	3	brown	0.913356	0.000578705
Commd9	3	brown	0.903367	0.000839368
Glra2	3	brown	0.901843	0.000885265
Zfp146	3	brown	0.901528	0.000894952
Rab5c	3	brown	0.898529	0.000991054
Tomm7	3	brown	0.897253	0.00103401
Fbxo38	3	brown	0.894896	0.00111679
Trmt10b	3	brown	0.891411	0.00124746
Tm7sf2	3	brown	0.88465	0.0015306
Lpxn	3	brown	0.883453	0.001585
Nmbr	3	brown	0.881521	0.00167559
Pfkfb2	3	brown	0.878802	0.00180905
Cox6b1	3	brown	0.876771	0.00191346
Ttc8	3	brown	0.875528	0.00197938
Irs4	3	brown	0.872663	0.00213725
Msantd1	3	brown	0.867761	0.00242713
2310010J17Rik	3	brown	0.864048	0.00266406
Syt10	3	brown	0.858067	0.0030784
Impa2	3	brown	0.853252	0.0034427
Hyal3	3	brown	0.845814	0.00406194
Uqcr10	3	brown	0.844762	0.00415526
Ndufa5	3	brown	0.842195	0.00438911
2900009J06Rik	3	brown	0.841276	0.00447499
Myo1h	3	brown	0.839788	0.00461649
Trappc5	3	brown	0.828708	0.00576753
Tpbg	3	brown	0.821333	0.00663345
Cog3	3	brown	0.82072	0.00670915
Cdk20	3	brown	0.819774	0.00682719
Psmb3	3	brown	0.815348	0.00739811
Wrap53	3	brown	0.798182	0.00991878
P2ry2	3	brown	0.760514	0.0173511
St7	3	brown	0.745847	0.0210324
Sucla2	4	yellow	0.986547	9.17812e-07
Klhl28	4	yellow	0.978822	4.45848e-06
Gdap1	4	yellow	0.978464	4.7259e-06
Rnf14	4	yellow	0.972323	1.13032e-05
Ndufs1	4	yellow	0.968741	1.72461e-05
Bivm	4	yellow	0.968193	1.83174e-05
Nt5c3	4	yellow	0.967519	1.96999e-05
Ranbp6	4	yellow	0.965641	2.3937e-05
Blvra	4	yellow	0.965444	2.44157e-05
Zfp81	4	yellow	0.964779	2.60845e-05
Tstd3	4	yellow	0.958627	4.55468e-05
Slc25a53	4	yellow	0.958165	4.73298e-05
Epdr1	4	yellow	0.958016	4.79148e-05
Spopl	4	yellow	0.956858	5.26418e-05
Zmat1	4	yellow	0.956366	5.47454e-05
Vdac3	4	yellow	0.955775	5.73527e-05
Rida	4	yellow	0.9546	6.2794e-05
Ascc3	4	yellow	0.954265	6.44098e-05
Ttc30b	4	yellow	0.953772	6.68354e-05
Atp6ap2	4	yellow	0.95299	7.08258e-05
Rhot1	4	yellow	0.952801	7.18131e-05
Acad9	4	yellow	0.951876	7.67912e-05
Ggps1	4	yellow	0.95074	8.32315e-05
Tspyl5	4	yellow	0.950521	8.45149e-05
Atrx	4	yellow	0.948222	9.88525e-05
Pdcl	4	yellow	0.946769	0.000108746
Zfp655	4	yellow	0.945795	0.000115762
Ythdc2	4	yellow	0.945787	0.000115822
Iws1	4	yellow	0.9453	0.000119443
Zfp760	4	yellow	0.943693	0.00013197
Tubgcp5	4	yellow	0.942799	0.000139334
Jtb	4	yellow	0.942781	0.000139478
Fbxo4	4	yellow	0.941993	0.000146207
Ranbp2	4	yellow	0.941985	0.000146275
Dph3	4	yellow	0.941653	0.000149178
Zfp825	4	yellow	0.941257	0.000152694
Neto2	4	yellow	0.939708	0.000167
C030039L03Rik	4	yellow	0.938819	0.000175617
Pde1a	4	yellow	0.938216	0.000181645
Zfp955b	4	yellow	0.937219	0.000191917
Synj2bp	4	yellow	0.937172	0.000192412
Samd9l	4	yellow	0.935304	0.000212797
Timm17a	4	yellow	0.934348	0.000223792
Rmdn3	4	yellow	0.934343	0.000223851
Cog5	4	yellow	0.933259	0.000236802
Rsl1	4	yellow	0.932746	0.000243116
Ubr1	4	yellow	0.932495	0.000246245
Gm14430	4	yellow	0.93241	0.000247304
Strbp	4	yellow	0.93111	0.000264016
Rb1cc1	4	yellow	0.930399	0.00027348
Zfp644	4	yellow	0.930112	0.000277375
Trip12	4	yellow	0.929391	0.000287304
Ddhd2	4	yellow	0.928928	0.000293816
Arid4b	4	yellow	0.92794	0.000308067
Recql	4	yellow	0.927786	0.000310328
Gcc2	4	yellow	0.926554	0.000328852
Cpsf2	4	yellow	0.926481	0.00032997
Vps45	4	yellow	0.926451	0.000330429
Sugt1	4	yellow	0.926426	0.00033082
Mtx3	4	yellow	0.925129	0.000351232
Casc4	4	yellow	0.92452	0.000361105
Ric3	4	yellow	0.92361	0.000376244
Ralyl	4	yellow	0.922479	0.000395657
Mplkip	4	yellow	0.922172	0.000401031
Fam118b	4	yellow	0.920486	0.000431548
AI429214	4	yellow	0.92007	0.000439312
Zufsp	4	yellow	0.919644	0.000447372
Tmem14a	4	yellow	0.919623	0.000447782
C920006O11Rik	4	yellow	0.917124	0.000497178
Tigd2	4	yellow	0.916159	0.000517239
Tmem126b	4	yellow	0.915975	0.000521132
Dync1i2	4	yellow	0.915618	0.000528735
Coq3	4	yellow	0.915276	0.000536089
Mapk8	4	yellow	0.915052	0.000540948
Mfsd8	4	yellow	0.914779	0.000546902
Cwf19l2	4	yellow	0.914742	0.000547709
Zfp709	4	yellow	0.914434	0.000554487
Dcaf12	4	yellow	0.911239	0.000628386
Tax1bp1	4	yellow	0.910858	0.000637646
Orc2	4	yellow	0.910681	0.000641962
Birc2	4	yellow	0.910445	0.00064777
Zfp958	4	yellow	0.909892	0.000661508
Zfp846	4	yellow	0.908815	0.000688843
Ddx50	4	yellow	0.908457	0.000698114
Nars	4	yellow	0.90715	0.000732652
Mmadhc	4	yellow	0.906606	0.000747381
Crem	4	yellow	0.905269	0.000784456
Polh	4	yellow	0.905221	0.000785815
Zfp869	4	yellow	0.904937	0.000793864
Zfp677	4	yellow	0.902819	0.000855679
Msh2	4	yellow	0.902465	0.000866331
Asah2	4	yellow	0.902429	0.000867413
C330027C09Rik	4	yellow	0.901569	0.00089369
Stradb	4	yellow	0.901559	0.000894008
Lrrcc1	4	yellow	0.900892	0.00091478
Ube2e1	4	yellow	0.897448	0.00102737
Rfwd2	4	yellow	0.895766	0.00108573
Ppp2r3c	4	yellow	0.895757	0.00108605
Psmd12	4	yellow	0.89506	0.0011109
Acot4	4	yellow	0.89345	0.00116978
Lman1	4	yellow	0.891608	0.0012398
Azi2	4	yellow	0.891481	0.00124472
Rgs13	4	yellow	0.891052	0.00126147
Gm9833	4	yellow	0.890645	0.00127752
Gm14308	4	yellow	0.888377	0.00136956
Heatr3	4	yellow	0.886009	0.00147045
Zfp52	4	yellow	0.884753	0.00152598
Naa25	4	yellow	0.883635	0.00157661
Lipo3	4	yellow	0.883494	0.00158309
Lysmd3	4	yellow	0.882254	0.00164079
Ahctf1	4	yellow	0.878581	0.00182023
Esf1	4	yellow	0.878435	0.00182763
Slc35a1	4	yellow	0.878339	0.00183252
Sema3e	4	yellow	0.878064	0.00184656
Tmem128	4	yellow	0.877784	0.0018609
Cln5	4	yellow	0.876714	0.00191648
Panct2	4	yellow	0.875935	0.00195761
Sdhaf2	4	yellow	0.875731	0.00196849
Cox6c	4	yellow	0.87513	0.00200079
Dars2	4	yellow	0.873983	0.00206343
Ndufs4	4	yellow	0.87092	0.00223738
Zfp882	4	yellow	0.86862	0.00237448
Mir219b	4	yellow	0.864546	0.00263138
Ndufaf1	4	yellow	0.864046	0.00266419
Zfp472	4	yellow	0.861011	0.00286932
Suv39h2	4	yellow	0.860933	0.00287473
AW146154	4	yellow	0.860559	0.00290076
Cox16	4	yellow	0.859712	0.00296035
Fxr1	4	yellow	0.854549	0.0033418
Dhx15	4	yellow	0.846555	0.00399702
Mir3057	4	yellow	0.843065	0.00430883
Grpel2	4	yellow	0.842966	0.00431792
Nit2	4	yellow	0.839924	0.00460344
AI839979	4	yellow	0.837494	0.00484054
Pycr1	4	yellow	0.836055	0.00498483
Nsmce2	4	yellow	0.835014	0.005091
Tmem261	4	yellow	0.826526	0.00601519
Dnajc12	4	yellow	0.764462	0.016439
Corin	5	green	0.98485	1.38844e-06
Kit	5	green	0.975065	7.86678e-06
Gm20743	5	green	0.969696	1.54849e-05
Grin3b	5	green	0.966471	2.19924e-05
Prr14l	5	green	0.964166	2.76918e-05
Tcp11l1	5	green	0.955728	5.75637e-05
Me1	5	green	0.953254	6.94592e-05
Lpp	5	green	0.951127	8.09939e-05
Slc6a12	5	green	0.948803	9.50746e-05
Prkcb	5	green	0.947018	0.000107005
Lrp8	5	green	0.945776	0.000115902
Slc12a6	5	green	0.943876	0.000130501
Cacng2	5	green	0.94114	0.000153741
Ywhag	5	green	0.941057	0.000154485
Lrrc75b	5	green	0.936486	0.000199738
Ppp1r15b	5	green	0.936136	0.000203546
Exog	5	green	0.936073	0.000204237
Jarid2	5	green	0.934973	0.000216559
Phlpp2	5	green	0.933953	0.000228458
Xpo7	5	green	0.933679	0.000231726
Pcyt1b	5	green	0.932532	0.000245784
Tmem30b	5	green	0.930447	0.000272841
Ino80d	5	green	0.928806	0.000295549
Sh3gl2	5	green	0.927829	0.000309694
Hnrnpul2	5	green	0.926272	0.000333198
Erich5	5	green	0.926193	0.000334421
Rnf24	5	green	0.92457	0.000360286
Zic4	5	green	0.921496	0.000413076
Clmp	5	green	0.91977	0.000444986
Cep120	5	green	0.918932	0.000461085
Ldlrap1	5	green	0.918515	0.000469227
Trip11	5	green	0.918406	0.000471388
Uso1	5	green	0.917327	0.00049304
Slc3a1	5	green	0.916763	0.000504615
Psg16	5	green	0.916703	0.000505869
Ddx18	5	green	0.916133	0.000517789
Hdlbp	5	green	0.915663	0.000527761
Tnrc6b	5	green	0.914999	0.000542099
Pcdhgb6	5	green	0.912641	0.000595167
Rprd2	5	green	0.911775	0.00061553
Grb2	5	green	0.910747	0.000640354
Tmtc2	5	green	0.91017	0.000654572
Gm15663	5	green	0.90962	0.000668332
Adi1	5	green	0.907834	0.000714434
Sirpa	5	green	0.907417	0.000725514
Synj1	5	green	0.907323	0.000728022
Syt11	5	green	0.906971	0.000737494
Ap2b1	5	green	0.906319	0.000755248
Tlr7	5	green	0.902485	0.000865726
Usf3	5	green	0.901775	0.000887353
Snx12	5	green	0.900529	0.000926208
Paqr9	5	green	0.89904	0.000974184
Rbpj	5	green	0.897827	0.00101452
Nol10	5	green	0.896772	0.00105054
Atp6v1b2	5	green	0.894846	0.0011186
Nuak1	5	green	0.893099	0.0011829
Cpeb3	5	green	0.890862	0.00126898
Nup160	5	green	0.890369	0.0012885
Eno2	5	green	0.887457	0.00140815
Kank2	5	green	0.881996	0.00165298
Hmgn5	5	green	0.879611	0.00176864
Pappa	5	green	0.879493	0.00177445
Scamp3	5	green	0.878451	0.00182681
Whsc1l1	5	green	0.877702	0.00186513
Mccc1	5	green	0.870832	0.00224252
Socs4	5	green	0.87004	0.00228919
Pias3	5	green	0.869826	0.00230191
Ctnnd1	5	green	0.868159	0.00240263
Gsk3b	5	green	0.866678	0.00249468
Syp	5	green	0.86525	0.00258567
Ptpn9	5	green	0.863521	0.00269894
4833412C05Rik	5	green	0.860678	0.00289242
Steap3	5	green	0.858378	0.00305587
Tnfrsf11b	5	green	0.857943	0.00308747
Adam19	5	green	0.856155	0.00321974
Tgoln1	5	green	0.850865	0.00363379
Prrg3	5	green	0.850864	0.00363384
Acpp	5	green	0.838653	0.00472642
Cops6	5	green	0.835553	0.00503583
Smcr8	5	green	0.835438	0.00504754
Htra3	5	green	0.831903	0.00541752
Mab21l2	5	green	0.827631	0.00588886
Satb2	5	green	0.827574	0.00589535
Fam160b1	5	green	0.825511	0.00613282
Csnk1g1	5	green	0.808639	0.00832404
Zfand3	6	red	0.98648	9.33732e-07
Rundc3a	6	red	0.971396	1.26728e-05
Piezo1	6	red	0.965203	2.50123e-05
Ap3d1	6	red	0.963003	3.09322e-05
Tssc4	6	red	0.962759	3.16447e-05
Cd3eap	6	red	0.95912	4.36953e-05
Wdr25	6	red	0.957689	4.92193e-05
Clpb	6	red	0.956042	5.61664e-05
Eef1d	6	red	0.955915	5.67258e-05
Paxip1	6	red	0.955453	5.88095e-05
Ctbp2	6	red	0.954812	6.17833e-05
Tln2	6	red	0.954255	6.44559e-05
Bap1	6	red	0.951237	8.03696e-05
Zc3h18	6	red	0.951055	8.14093e-05
Rrp1	6	red	0.950431	8.5048e-05
Atp9a	6	red	0.950195	8.64511e-05
Ap3b2	6	red	0.950092	8.70701e-05
Scyl1	6	red	0.948756	9.53806e-05
Rangap1	6	red	0.948296	9.83666e-05
Man1b1	6	red	0.947563	0.000103258
Ccar2	6	red	0.947231	0.000105525
Ldoc1l	6	red	0.946489	0.000110735
Lhx6	6	red	0.945797	0.000115745
Rrp9	6	red	0.944242	0.000127591
Lzts1	6	red	0.943131	0.000136567
Pfkl	6	red	0.940581	0.000158824
Cmtr1	6	red	0.940498	0.000159592
Nudc	6	red	0.939445	0.000169514
Ric8a	6	red	0.937572	0.000188236
Kifc3	6	red	0.936073	0.000204231
Angptl6	6	red	0.935873	0.000206436
Cdh4	6	red	0.935526	0.000210305
Ppp1r26	6	red	0.934675	0.000219986
Eif6	6	red	0.930772	0.000268488
Tecpr2	6	red	0.930238	0.00027566
Nf2	6	red	0.928392	0.00030149
Flt4	6	red	0.927736	0.000311067
Robo4	6	red	0.92727	0.000317996
Mir3082	6	red	0.9268	0.000325091
Thnsl2	6	red	0.925717	0.000341877
Gpatch4	6	red	0.925147	0.000350934
Elfn1	6	red	0.924595	0.000359888
Nolc1	6	red	0.922216	0.00040026
Amph	6	red	0.92169	0.000409592
Adap1	6	red	0.92158	0.000411579
Grin2b	6	red	0.919991	0.000440801
Camk1g	6	red	0.919637	0.000447515
Thoc6	6	red	0.919566	0.000448864
Dhx38	6	red	0.919443	0.000451211
Chd3	6	red	0.918093	0.000477589
Zbtb17	6	red	0.917171	0.000496222
Wars	6	red	0.917023	0.000499251
Pex16	6	red	0.916865	0.000502518
Snrnp200	6	red	0.916252	0.000515281
Rab1b	6	red	0.91623	0.000515749
Pabpc4	6	red	0.91441	0.000555037
Acvr1b	6	red	0.913979	0.000564633
Cpsf1	6	red	0.913817	0.000568275
Slc7a5	6	red	0.912503	0.000598382
Rabl6	6	red	0.912372	0.000601453
Hectd3	6	red	0.911953	0.000611325
Med26	6	red	0.908344	0.000701066
Usp5	6	red	0.908037	0.000709091
Spns1	6	red	0.906493	0.000750483
Trmt2a	6	red	0.904796	0.000797874
Zfp777	6	red	0.903319	0.000840784
Rhpn1	6	red	0.903276	0.000842065
Cog7	6	red	0.903176	0.00084504
Gpatch1	6	red	0.899997	0.000943144
Mapt	6	red	0.899642	0.000954576
Lrrc51	6	red	0.898415	0.000994824
Chd5	6	red	0.897727	0.00101789
Nelfe	6	red	0.896228	0.00106946
Mirlet7d	6	red	0.89433	0.00113732
Golga4	6	red	0.893003	0.00118651
Dnajc17	6	red	0.892889	0.00119081
Tnpo2	6	red	0.892475	0.00120648
Morn4	6	red	0.891773	0.00123342
Itga9	6	red	0.891707	0.00123597
Tcf20	6	red	0.890462	0.00128479
Prpf6	6	red	0.890164	0.00129669
Psmd2	6	red	0.889128	0.00133858
Fosb	6	red	0.887707	0.00139759
Megf6	6	red	0.884116	0.00155471
Tldc1	6	red	0.881785	0.00166298
Acy1	6	red	0.881116	0.001695
Fxyd5	6	red	0.879361	0.00178107
Golgb1	6	red	0.876616	0.00192158
Myh10	6	red	0.873048	0.00211552
Rap1gap2	6	red	0.869302	0.00233325
Stk11ip	6	red	0.868761	0.00236596
Cdc25c	6	red	0.854791	0.00332318
Gcc1	6	red	0.849429	0.0037522
Mbtps1	6	red	0.848532	0.00382745
Gne	6	red	0.847569	0.00390941
Myzap	6	red	0.845664	0.0040751
Armcx4	6	red	0.839934	0.00460246
Ddx60	6	red	0.826482	0.00602024
Atp13a5	6	red	0.81862	0.00697313
Xdh	6	red	0.812128	0.00783327
Acsf3	6	red	0.811412	0.00793235
Mettl7a3	6	red	0.803438	0.00909369
Camkk1	6	red	0.796008	0.0102745
Nfkbil1	6	red	0.782497	0.0126787
Xpnpep1	6	red	0.756749	0.0182514
Nfkbia	7	black	0.978956	4.36067e-06
Cmtm3	7	black	0.974615	8.3717e-06
Entpd6	7	black	0.973371	9.88549e-06
Ngfrap1	7	black	0.972143	1.15603e-05
Agrn	7	black	0.970905	1.34452e-05
Igsf8	7	black	0.970546	1.40301e-05
Drap1	7	black	0.969069	1.66252e-05
Dvl1	7	black	0.968759	1.72102e-05
Jag2	7	black	0.966581	2.17425e-05
Otub1	7	black	0.966124	2.27913e-05
Vps51	7	black	0.966077	2.29017e-05
Gas8	7	black	0.96604	2.2988e-05
Pqbp1	7	black	0.965392	2.45452e-05
Usf1	7	black	0.964756	2.61439e-05
Zfp408	7	black	0.962428	3.26276e-05
Als2cl	7	black	0.960601	3.84571e-05
Mroh7	7	black	0.960393	3.9164e-05
Erf	7	black	0.959395	4.26873e-05
Rhbdl3	7	black	0.959153	4.3573e-05
Fam192a	7	black	0.958367	4.65428e-05
Rcc2	7	black	0.957295	5.08208e-05
Ccdc85c	7	black	0.956674	5.34219e-05
Sart1	7	black	0.956626	5.3625e-05
Fsd1	7	black	0.955815	5.71713e-05
Rapgef3	7	black	0.955381	5.91389e-05
Klf15	7	black	0.955258	5.97048e-05
Kdm4a	7	black	0.954953	6.11201e-05
Pex14	7	black	0.954847	6.16189e-05
Ehmt2	7	black	0.954785	6.19145e-05
Limd2	7	black	0.954038	6.552e-05
Golga2	7	black	0.953702	6.71872e-05
Szrd1	7	black	0.952911	7.12372e-05
Alox12b	7	black	0.951964	7.63078e-05
Map3k4	7	black	0.95164	7.80971e-05
Dbn1	7	black	0.951219	8.04724e-05
Cc2d1a	7	black	0.951165	8.07768e-05
Eif3d	7	black	0.950772	8.30442e-05
Fbxo31	7	black	0.950377	8.53641e-05
Degs2	7	black	0.95016	8.6663e-05
Lrfn4	7	black	0.949351	9.16098e-05
Tfpt	7	black	0.949069	9.33847e-05
Rnf31	7	black	0.948984	9.39257e-05
Abhd8	7	black	0.948495	9.70644e-05
Egln2	7	black	0.947413	0.000104277
Cdk5	7	black	0.946956	0.000107439
Fbxl19	7	black	0.946874	0.000108014
Nyap2	7	black	0.94595	0.000114626
Slc25a34	7	black	0.945789	0.000115802
Gpaa1	7	black	0.94558	0.000117349
Mxd4	7	black	0.945136	0.000120682
Hdgfl2	7	black	0.943831	0.000130867
Mt3	7	black	0.943503	0.000133515
Wdr6	7	black	0.942854	0.000138874
Slc2a1	7	black	0.941998	0.000146162
Ssbp4	7	black	0.941608	0.000149571
Csnk1g2	7	black	0.941412	0.000151313
Ecel1	7	black	0.940676	0.000157953
Atad3a	7	black	0.939933	0.00016486
Vegfb	7	black	0.939173	0.000172149
Myrip	7	black	0.938876	0.000175055
Ciz1	7	black	0.938102	0.000182798
Kcnj4	7	black	0.937731	0.000186593
Gsk3a	7	black	0.936991	0.000194333
Sod1	7	black	0.93696	0.000194656
Nadk	7	black	0.935867	0.000206499
Prkcsh	7	black	0.935723	0.000208097
Ptbp1	7	black	0.935698	0.000208383
Poc1a	7	black	0.935439	0.000211275
Zmym3	7	black	0.934611	0.000220733
Galnt16	7	black	0.934554	0.000221395
Xrcc1	7	black	0.933431	0.000234721
Fxr2	7	black	0.933332	0.000235919
Gpsm1	7	black	0.932896	0.000241258
Camkv	7	black	0.932639	0.000244449
Eif3k	7	black	0.932204	0.000249906
Shisa4	7	black	0.931755	0.000255632
Dlk2	7	black	0.931739	0.000255831
Phb2	7	black	0.931376	0.000260529
Adcy6	7	black	0.930939	0.000266276
2510039O18Rik	7	black	0.93091	0.000266662
Aldoc	7	black	0.930827	0.000267753
Stub1	7	black	0.930238	0.000275654
Tinagl1	7	black	0.929699	0.000283039
Kctd13	7	black	0.929548	0.000285125
Cacna1h	7	black	0.929215	0.000289775
Ndrg2	7	black	0.929011	0.000292647
Cyp46a1	7	black	0.928161	0.000304835
Slc27a1	7	black	0.928014	0.000306985
Gpt2	7	black	0.927094	0.000320645
Efemp2	7	black	0.926083	0.00033613
Fbf1	7	black	0.925999	0.00033744
Rnf215	7	black	0.925564	0.000344287
Shc3	7	black	0.925384	0.000347145
Stk16	7	black	0.924391	0.000363225
Eif4h	7	black	0.923212	0.000382989
Tbc1d10b	7	black	0.922997	0.000386676
Usp30	7	black	0.922489	0.00039547
Mfsd7c	7	black	0.921825	0.000407194
Mpped1	7	black	0.921404	0.000414735
Rpn2	7	black	0.921152	0.000419305
Psd	7	black	0.920908	0.000423763
Galnt2	7	black	0.920278	0.000435427
Pomgnt2	7	black	0.919852	0.000443436
Keap1	7	black	0.919166	0.000456545
Ptprn2	7	black	0.919043	0.000458931
Lrrc59	7	black	0.919029	0.000459188
1810043G02Rik	7	black	0.918554	0.000468471
Dnah9	7	black	0.918464	0.000470244
Slc25a29	7	black	0.917445	0.000490636
Eif4a3	7	black	0.917209	0.000495433
Cotl1	7	black	0.917069	0.000498304
Cul7	7	black	0.915525	0.000530719
Fcho1	7	black	0.915394	0.000533539
Kptn	7	black	0.915349	0.000534501
Sult1a1	7	black	0.913975	0.000564713
Tcof1	7	black	0.91355	0.000574302
Ptprf	7	black	0.912523	0.000597923
Dpf1	7	black	0.911532	0.000621336
Chst8	7	black	0.911123	0.000631195
Lrrc14	7	black	0.908986	0.000684458
Ntsr2	7	black	0.907698	0.000718037
Eif3g	7	black	0.905975	0.000764731
Hist3h2bb-ps	7	black	0.905113	0.000788857
2310011J03Rik	7	black	0.903608	0.00083226
Myo7a	7	black	0.903557	0.000833756
Prodh	7	black	0.903505	0.000835295
Mical1	7	black	0.90317	0.000845214
Polr3h	7	black	0.902822	0.000855598
Tub	7	black	0.902039	0.000879256
Smox	7	black	0.901753	0.000888034
Mtch1	7	black	0.900699	0.000920847
Cntrob	7	black	0.900603	0.00092386
Gaa	7	black	0.900573	0.000924833
Unk	7	black	0.900061	0.000941124
Actl6b	7	black	0.900029	0.000942124
Lfng	7	black	0.89917	0.000969915
Dxo	7	black	0.89915	0.000970593
Tns2	7	black	0.896815	0.00104905
Mex3d	7	black	0.896579	0.00105725
Ets2	7	black	0.896503	0.00105987
Tnnt2	7	black	0.896279	0.00106769
C2cd2l	7	black	0.89584	0.00108309
Fam20c	7	black	0.895742	0.00108657
Arrb2	7	black	0.895486	0.00109564
Ccm2l	7	black	0.892829	0.00119307
Flot1	7	black	0.892427	0.00120831
Gm1821	7	black	0.890328	0.00129015
Pde1b	7	black	0.888368	0.00136991
Pkdcc	7	black	0.882655	0.001622
A230050P20Rik	7	black	0.882488	0.00162979
Bdh1	7	black	0.882161	0.00164516
2010300C02Rik	7	black	0.880598	0.00172009
Ss18l1	7	black	0.880404	0.00172956
Snd1	7	black	0.88028	0.00173564
Fam19a5	7	black	0.874629	0.00202801
Tmem132e	7	black	0.874122	0.00205576
2900079G21Rik	7	black	0.873978	0.00206375
Ube2m	7	black	0.873764	0.00207557
Mfsd2a	7	black	0.87053	0.00226024
Mir330	7	black	0.870119	0.00228453
Smarcd3	7	black	0.867144	0.00246546
Map3k3	7	black	0.866414	0.00251135
AU022252	7	black	0.8617	0.00282184
Exosc4	7	black	0.854499	0.00334562
Serhl	7	black	0.846515	0.00400052
Gps2	7	black	0.841483	0.00445552
Mir6935	7	black	0.841151	0.00448674
Adck4	7	black	0.838914	0.00470097
Trpv4	7	black	0.838861	0.00470613
Ctns	7	black	0.835666	0.00502428
Fkbp10	7	black	0.81061	0.00804433
Foxp1	8	pink	0.952335	7.42924e-05
Pbld2	8	pink	0.944837	0.000122967
Hlcs	8	pink	0.937779	0.000186101
Gnaq	8	pink	0.935077	0.000215378
Abhd6	8	pink	0.933993	0.000227981
Gbp6	8	pink	0.933848	0.00022971
Arf1	8	pink	0.933427	0.000234761
Cenph	8	pink	0.931469	0.000259331
Ncbp3	8	pink	0.929973	0.000279269
0610038B21Rik	8	pink	0.923706	0.000374628
Foxj3	8	pink	0.919058	0.000458636
Snap91	8	pink	0.916586	0.000508297
Sbno1	8	pink	0.91518	0.000538154
Vldlr	8	pink	0.912362	0.000601681
Zfp791	8	pink	0.908913	0.000686319
Cul5	8	pink	0.907373	0.000726696
Gfpt1	8	pink	0.901359	0.000900187
Cdh1	8	pink	0.90132	0.0009014
Grk5	8	pink	0.899941	0.000944944
Mir6359	8	pink	0.899029	0.000974552
Tdgf1	8	pink	0.897659	0.00102021
Avpr1a	8	pink	0.888706	0.00135594
Cdyl2	8	pink	0.885463	0.00149438
Wdr41	8	pink	0.881855	0.00165966
Lrrc42	8	pink	0.879629	0.00176771
Ywhaz	8	pink	0.878265	0.0018363
Efna5	8	pink	0.878223	0.00183841
Sel1l	8	pink	0.869624	0.00231396
Slc9b1	8	pink	0.866477	0.00250735
Slc26a2	8	pink	0.865363	0.00257839
Kctd21	8	pink	0.864628	0.00262602
Noct	8	pink	0.862877	0.00274194
Tbl1xr1	8	pink	0.862145	0.00279142
Zc3hav1l	8	pink	0.857496	0.00312015
CK137956	8	pink	0.85619	0.00321707
Usp12	8	pink	0.85592	0.00323735
Zfhx4	8	pink	0.851667	0.00356876
Cd274	8	pink	0.848555	0.00382554
Fhdc1	8	pink	0.846888	0.00396811
1700028P14Rik	8	pink	0.841827	0.00442339
Cdc40	8	pink	0.839351	0.00465865
Tnfrsf9	8	pink	0.834303	0.00516443
Alkbh7	8	pink	0.82755	0.00589801
Camk2n1	8	pink	0.817861	0.00707014
Adamts15	8	pink	0.809064	0.00826324
Casz1	8	pink	0.800797	0.00950216
Coa5	8	pink	0.796397	0.0102102
Dtx3l	8	pink	0.779761	0.0132076
Mir7042	8	pink	0.775446	0.0140714
Lsamp	8	pink	0.772337	0.0147167
Snora30	8	pink	0.767679	0.0157201
Txnrd3	8	pink	0.76327	0.0167109
Hsd17b1	8	pink	0.748482	0.0203362
Pcdhga1	8	pink	0.713937	0.0307448
Myo18a	9	magenta	0.984516	1.49822e-06
Tmem63b	9	magenta	0.982981	2.08236e-06
Letm1	9	magenta	0.981724	2.66918e-06
Rasgrf1	9	magenta	0.981274	2.90527e-06
Atg2a	9	magenta	0.980017	3.64261e-06
Aco2	9	magenta	0.979137	4.23171e-06
Cabin1	9	magenta	0.979115	4.24749e-06
Mtor	9	magenta	0.978818	4.46107e-06
Ccdc64	9	magenta	0.978387	4.78504e-06
Vash1	9	magenta	0.978341	4.82052e-06
Zswim8	9	magenta	0.977044	5.90123e-06
Polrmt	9	magenta	0.977	5.94021e-06
Zdhhc7	9	magenta	0.976556	6.34938e-06
Ddx54	9	magenta	0.975662	7.23123e-06
Pik3r2	9	magenta	0.9752	7.71922e-06
Lrp3	9	magenta	0.974372	8.65292e-06
Pura	9	magenta	0.973585	9.61179e-06
Pitpnm1	9	magenta	0.973201	1.01056e-05
Mafg	9	magenta	0.973009	1.03593e-05
Ints1	9	magenta	0.972304	1.13308e-05
Ablim2	9	magenta	0.97115	1.30565e-05
Cdc42bpb	9	magenta	0.970398	1.42756e-05
Strip1	9	magenta	0.970111	1.47618e-05
Krba1	9	magenta	0.969375	1.60614e-05
Fbxw5	9	magenta	0.968411	1.78861e-05
Unc13a	9	magenta	0.968245	1.82138e-05
Safb	9	magenta	0.967897	1.89149e-05
Trio	9	magenta	0.96632	2.23364e-05
Ppp1r37	9	magenta	0.966288	2.24121e-05
Pkn1	9	magenta	0.966126	2.27859e-05
Dapk1	9	magenta	0.96577	2.36265e-05
Rusc2	9	magenta	0.965452	2.4398e-05
Usp20	9	magenta	0.965388	2.45545e-05
Sidt2	9	magenta	0.964841	2.59265e-05
Sugp2	9	magenta	0.964756	2.61436e-05
Rbck1	9	magenta	0.96465	2.64157e-05
Atp13a2	9	magenta	0.96437	2.71484e-05
Ube2o	9	magenta	0.964214	2.75636e-05
Zfp646	9	magenta	0.963883	2.84571e-05
Rab11fip3	9	magenta	0.963648	2.9104e-05
Trappc9	9	magenta	0.963507	2.94949e-05
Sf3b2	9	magenta	0.962175	3.3394e-05
Scap	9	magenta	0.962	3.39335e-05
Cdc34	9	magenta	0.961999	3.3937e-05
Apba2	9	magenta	0.960413	3.90949e-05
Neurl4	9	magenta	0.959776	4.13152e-05
Lrrc8a	9	magenta	0.959474	4.24005e-05
Cacnb1	9	magenta	0.958628	4.55429e-05
Mknk2	9	magenta	0.958498	4.60384e-05
Gpi1	9	magenta	0.95807	4.77004e-05
Mapk8ip3	9	magenta	0.957864	4.85181e-05
Copg1	9	magenta	0.957494	5.00062e-05
Usp22	9	magenta	0.956701	5.33073e-05
Trrap	9	magenta	0.955046	6.06847e-05
Unc5a	9	magenta	0.955003	6.08857e-05
Hgs	9	magenta	0.954341	6.40365e-05
Cpt1c	9	magenta	0.954139	6.50212e-05
Megf8	9	magenta	0.952741	7.2129e-05
Scrib	9	magenta	0.952609	7.28281e-05
Plekhg5	9	magenta	0.952334	7.42983e-05
Fbxl18	9	magenta	0.951636	7.81194e-05
Zfp553	9	magenta	0.951615	7.82352e-05
Fam193b	9	magenta	0.951542	7.86472e-05
AU040320	9	magenta	0.951538	7.86666e-05
Rpap1	9	magenta	0.951451	7.91596e-05
Tmem94	9	magenta	0.951294	8.00444e-05
Pcx	9	magenta	0.949314	9.18451e-05
Poldip3	9	magenta	0.949242	9.22919e-05
Arvcf	9	magenta	0.949139	9.29406e-05
Ergic1	9	magenta	0.94913	9.29993e-05
Mapk8ip2	9	magenta	0.949023	9.36753e-05
Strada	9	magenta	0.948648	9.60737e-05
Lemd2	9	magenta	0.947708	0.000102276
Cluh	9	magenta	0.946602	0.000109929
Gna11	9	magenta	0.944961	0.000122014
Mark1	9	magenta	0.94478	0.0001234
Edc4	9	magenta	0.944638	0.000124497
Numbl	9	magenta	0.944496	0.0001256
Hmgxb3	9	magenta	0.944432	0.000126103
Pnpla6	9	magenta	0.944119	0.000128564
Ip6k2	9	magenta	0.943436	0.000134063
Zfp821	9	magenta	0.943421	0.00013418
Ntrk3	9	magenta	0.942378	0.000142895
Nckipsd	9	magenta	0.941345	0.000151909
Cope	9	magenta	0.940883	0.000156068
Lrrc47	9	magenta	0.940195	0.000162403
Mlf2	9	magenta	0.939946	0.00016474
Acacb	9	magenta	0.939746	0.000166638
Ambra1	9	magenta	0.939194	0.000171943
Gak	9	magenta	0.939173	0.000172146
Odf2	9	magenta	0.938971	0.000174129
Zfp335	9	magenta	0.938867	0.000175148
Tmem201	9	magenta	0.938452	0.000179274
Skiv2l	9	magenta	0.938383	0.000179965
Rasal1	9	magenta	0.937654	0.000187392
Akt1	9	magenta	0.937402	0.000190002
Flywch1	9	magenta	0.937175	0.000192386
St3gal3	9	magenta	0.937035	0.000193859
Abca3	9	magenta	0.936714	0.000197277
Clip2	9	magenta	0.936293	0.000201825
Ppfia3	9	magenta	0.934663	0.000220135
Rell2	9	magenta	0.933915	0.000228905
Sipa1l2	9	magenta	0.933884	0.000229274
Ndst2	9	magenta	0.933225	0.000237223
Coro7	9	magenta	0.932782	0.000242662
Bscl2	9	magenta	0.932723	0.000243399
Tcf25	9	magenta	0.931516	0.000258714
Coro1c	9	magenta	0.930466	0.000272583
Gabbr2	9	magenta	0.930405	0.000273404
Nckap5l	9	magenta	0.93032	0.000274546
Ppp6r1	9	magenta	0.93028	0.000275094
Atg9a	9	magenta	0.930172	0.000276554
Plcg1	9	magenta	0.929935	0.000279793
Kirrel2	9	magenta	0.929929	0.000279871
Grina	9	magenta	0.929848	0.00028098
AI837181	9	magenta	0.928433	0.0003009
Crmp1	9	magenta	0.928302	0.000302791
Dgcr2	9	magenta	0.9272	0.000319045
Rap1gap	9	magenta	0.926226	0.000333914
Safb2	9	magenta	0.925691	0.000342274
Znfx1	9	magenta	0.925317	0.000348218
E4f1	9	magenta	0.925045	0.000352578
Supt5	9	magenta	0.924684	0.000358433
Rnpepl1	9	magenta	0.924204	0.000366318
Eps15l1	9	magenta	0.923741	0.000374031
Plscr3	9	magenta	0.923577	0.000376802
6430548M08Rik	9	magenta	0.923491	0.000378256
Ramp2	9	magenta	0.923287	0.00038171
Mapkbp1	9	magenta	0.922917	0.000388045
Mycbp2	9	magenta	0.922803	0.000390023
Arf5	9	magenta	0.922575	0.00039398
Rab11fip5	9	magenta	0.922466	0.000395882
Smarcc2	9	magenta	0.922368	0.000397584
Tatdn2	9	magenta	0.922136	0.000401678
Sap130	9	magenta	0.9207	0.000427588
Dhx16	9	magenta	0.920466	0.000431919
Cacna1b	9	magenta	0.920428	0.000432635
Card9	9	magenta	0.918367	0.00047216
Arhgef11	9	magenta	0.918183	0.000475806
Anks6	9	magenta	0.918074	0.000477968
Ano8	9	magenta	0.917925	0.000480945
Habp4	9	magenta	0.91777	0.000484056
Zfp414	9	magenta	0.916636	0.000507265
Ampd2	9	magenta	0.915364	0.000534182
Pld3	9	magenta	0.914769	0.000547123
Brf1	9	magenta	0.914719	0.000548219
Pde10a	9	magenta	0.91464	0.000549954
Rhot2	9	magenta	0.913202	0.000582235
Pcnt	9	magenta	0.912938	0.00058829
Per1	9	magenta	0.91177	0.000615662
Adcy3	9	magenta	0.910329	0.000650626
Tbc1d17	9	magenta	0.908947	0.000685459
Zdhhc8	9	magenta	0.908639	0.000693388
Sbno2	9	magenta	0.907084	0.000734439
Mapk7	9	magenta	0.905632	0.000774269
Ap2a2	9	magenta	0.90484	0.000796619
Acot11	9	magenta	0.903468	0.0008364
Ipo4	9	magenta	0.903072	0.000848114
Cap1	9	magenta	0.902038	0.000879292
Sptbn4	9	magenta	0.901474	0.000896621
Man2b2	9	magenta	0.899987	0.000943475
Fam131a	9	magenta	0.89929	0.000966021
Nr1d1	9	magenta	0.899184	0.000969482
Men1	9	magenta	0.89487	0.00111772
Acsl6	9	magenta	0.894234	0.00114083
Rab11fip4	9	magenta	0.893606	0.00116398
Pde4dip	9	magenta	0.890857	0.00126916
Zkscan17	9	magenta	0.882977	0.00160697
Mt2	9	magenta	0.879898	0.00175439
Nfe2l1	9	magenta	0.871958	0.00217735
Scaf4	9	magenta	0.869182	0.00234047
Col7a1	9	magenta	0.863831	0.00267835
Gpr137	9	magenta	0.860416	0.00291075
Itpr3	9	magenta	0.859249	0.00299324
Trmt44	9	magenta	0.855836	0.00324369
Pcnx2	9	magenta	0.854999	0.00330725
Ice1	9	magenta	0.8535	0.00342318
Acsbg1	9	magenta	0.850166	0.00369111
P3h3	9	magenta	0.842466	0.00436399
Pgs1	9	magenta	0.831182	0.0054952
Rnd2	9	magenta	0.830562	0.00556263
Atrip	9	magenta	0.822037	0.00654721
Cracr2b	9	magenta	0.811991	0.00785215
Obsl1	9	magenta	0.808603	0.00832926
Des	9	magenta	0.807875	0.00843422
Smtnl2	10	purple	0.97284	1.05864e-05
Clic4	10	purple	0.966161	2.27044e-05
Gm21949	10	purple	0.965702	2.37908e-05
Mgst1	10	purple	0.954247	6.44946e-05
Mdfic	10	purple	0.945259	0.000119754
Pdlim5	10	purple	0.934551	0.000221433
Efhd1	10	purple	0.933855	0.000229617
Rhoj	10	purple	0.933075	0.000239052
Slc7a2	10	purple	0.930228	0.000275792
Spc25	10	purple	0.929552	0.000285067
Atp1b3	10	purple	0.929105	0.000291324
Mb21d1	10	purple	0.928382	0.00030164
Grb14	10	purple	0.924767	0.000357086
Ick	10	purple	0.924503	0.000361383
Tgfb2	10	purple	0.92382	0.000372706
Mill2	10	purple	0.919101	0.000457807
Dock10	10	purple	0.915524	0.000530752
Myoc	10	purple	0.914295	0.000557574
Tm7sf3	10	purple	0.907112	0.000733673
Efna1	10	purple	0.906365	0.000753982
St6gal1	10	purple	0.906183	0.000758984
Lox	10	purple	0.905122	0.000788608
Sspn	10	purple	0.905021	0.000791468
Prkcq	10	purple	0.904677	0.000801283
Wfikkn2	10	purple	0.903975	0.000821529
Cybrd1	10	purple	0.894049	0.00114764
Rsad2	10	purple	0.893909	0.00115277
Lpar4	10	purple	0.89378	0.00115752
BC064078	10	purple	0.89159	0.00124048
Eya1	10	purple	0.89136	0.00124943
Amotl2	10	purple	0.891084	0.00126024
Ak3	10	purple	0.88823	0.00137568
Kctd12b	10	purple	0.888067	0.00138246
Glul	10	purple	0.887134	0.0014219
Top2a	10	purple	0.883193	0.00159699
Glud1	10	purple	0.881993	0.00165312
Lif	10	purple	0.881294	0.00168645
Ccdc59	10	purple	0.880185	0.00174029
Cd109	10	purple	0.879246	0.00178681
Fzd8	10	purple	0.878955	0.00180137
Zc3hav1	10	purple	0.878803	0.001809
S100a3	10	purple	0.878594	0.00181957
Cenpf	10	purple	0.872845	0.00212694
A630089N07Rik	10	purple	0.871558	0.00220038
Litaf	10	purple	0.870648	0.00225335
Fgf1	10	purple	0.867791	0.00242533
Lamp1	10	purple	0.866415	0.00251125
Hist1h3c	10	purple	0.866024	0.00253607
Perp	10	purple	0.865417	0.00257496
Adora2b	10	purple	0.862585	0.00276159
Ldlrad3	10	purple	0.861158	0.00285914
Fam171b	10	purple	0.860887	0.00287794
Sfrp1	10	purple	0.859798	0.00295426
Bmp2k	10	purple	0.856903	0.00316391
Plcl1	10	purple	0.855369	0.0032791
Hmga2-ps1	10	purple	0.85152	0.00358063
1700007K13Rik	10	purple	0.84923	0.00376875
Bdh2	10	purple	0.842736	0.00433913
Fam122a	10	purple	0.841249	0.00447756
Sox1	10	purple	0.836088	0.00498146
Sgce	10	purple	0.817812	0.00707641
Vcan	10	purple	0.812384	0.00779811
4930523C07Rik	10	purple	0.811779	0.00788153
Col4a5	10	purple	0.803466	0.00908942
Frmd4b	10	purple	0.800478	0.00955247
Rhoq	10	purple	0.796861	0.0101339
Chrnb1	10	purple	0.791066	0.0111145
Fignl1	10	purple	0.786402	0.0119486
Arl2bp	10	purple	0.783371	0.0125127
Htr1d	10	purple	0.774891	0.0141852
Hist1h3a	10	purple	0.769406	0.015343
Zfp36l2	10	purple	0.742382	0.0219716
Tubb2b	11	greenyellow	0.981339	2.87037e-06
Rpl8	11	greenyellow	0.978049	5.05032e-06
Zdhhc22	11	greenyellow	0.975753	7.13743e-06
Egfl7	11	greenyellow	0.975694	7.19802e-06
D10Jhu81e	11	greenyellow	0.968037	1.86302e-05
Tubb2a	11	greenyellow	0.967811	1.90909e-05
Usp11	11	greenyellow	0.964721	2.62326e-05
Grcc10	11	greenyellow	0.963852	2.85406e-05
Tuba1b	11	greenyellow	0.962381	3.27707e-05
Arhgap1	11	greenyellow	0.957069	5.17572e-05
Ak1	11	greenyellow	0.956067	5.6052e-05
Ncaph2	11	greenyellow	0.954016	6.56257e-05
Caly	11	greenyellow	0.953014	7.07025e-05
Rac3	11	greenyellow	0.95301	7.07213e-05
Pja1	11	greenyellow	0.952235	7.48292e-05
Rtcb	11	greenyellow	0.952176	7.5148e-05
Chmp7	11	greenyellow	0.952054	7.58167e-05
D030028A08Rik	11	greenyellow	0.949463	9.09121e-05
Mesdc2	11	greenyellow	0.945424	0.000118517
2810029C07Rik	11	greenyellow	0.944661	0.000124324
Acot7	11	greenyellow	0.942673	0.000140387
Ppp1r11	11	greenyellow	0.941313	0.000152191
Dnpep	11	greenyellow	0.941029	0.00015474
Parp8	11	greenyellow	0.940436	0.000160165
Mea1	11	greenyellow	0.939848	0.000165664
Nhp2	11	greenyellow	0.938937	0.000174459
Rnf167	11	greenyellow	0.938907	0.000174751
Dmap1	11	greenyellow	0.938672	0.000177071
Abca12	11	greenyellow	0.938313	0.000180669
Stk25	11	greenyellow	0.937501	0.000188975
Fam220a	11	greenyellow	0.93731	0.000190969
Capns1	11	greenyellow	0.935721	0.000208119
Ndufs8	11	greenyellow	0.935461	0.000211026
Sh3gl1	11	greenyellow	0.935298	0.000212864
Cnpy3	11	greenyellow	0.934859	0.000217864
Zfp532	11	greenyellow	0.934276	0.000224646
Chchd6	11	greenyellow	0.933303	0.000236271
G6pc3	11	greenyellow	0.933024	0.000239674
Kctd3	11	greenyellow	0.932764	0.00024289
Crlf2	11	greenyellow	0.932362	0.000247905
Pfdn6	11	greenyellow	0.932234	0.000249519
Eif3i	11	greenyellow	0.931863	0.000254249
Nmt1	11	greenyellow	0.930999	0.000265475
Nop56	11	greenyellow	0.930504	0.000272074
Rrp15	11	greenyellow	0.928345	0.000302169
Tmem179	11	greenyellow	0.925545	0.000344591
Higd1b	11	greenyellow	0.925141	0.000351033
U2af2	11	greenyellow	0.924974	0.000353722
Rfc2	11	greenyellow	0.924124	0.000367646
Mettl13	11	greenyellow	0.923967	0.000370257
Smim10l2a	11	greenyellow	0.923704	0.000374661
Taf6	11	greenyellow	0.92346	0.00037877
Zfp13	11	greenyellow	0.923055	0.00038567
Lrrc24	11	greenyellow	0.922851	0.000389183
Cda	11	greenyellow	0.921982	0.000404392
Kank3	11	greenyellow	0.919416	0.000451726
Pepd	11	greenyellow	0.919245	0.000455015
Ccm2	11	greenyellow	0.918818	0.000463298
Uqcc3	11	greenyellow	0.91869	0.000465801
9030624J02Rik	11	greenyellow	0.918456	0.000470408
Dpp7	11	greenyellow	0.917547	0.000488564
Rsph3a	11	greenyellow	0.917028	0.000499149
Ifi35	11	greenyellow	0.91681	0.000503643
Fam213b	11	greenyellow	0.915682	0.000527369
Prkrip1	11	greenyellow	0.915568	0.000529794
0610012G03Rik	11	greenyellow	0.914573	0.000551435
Rrp7a	11	greenyellow	0.912729	0.000593133
Atp6v1f	11	greenyellow	0.912157	0.000606499
Tmem91	11	greenyellow	0.912046	0.000609111
Ccdc94	11	greenyellow	0.91087	0.000637341
Sdad1	11	greenyellow	0.908321	0.000701664
Top1mt	11	greenyellow	0.908319	0.000701708
Optn	11	greenyellow	0.907496	0.000723399
Psen2	11	greenyellow	0.907054	0.000735242
Actl6a	11	greenyellow	0.905389	0.000781068
Psma7	11	greenyellow	0.904784	0.000798199
Dph1	11	greenyellow	0.904771	0.000798592
Mrps34	11	greenyellow	0.904144	0.000816623
Tubb5	11	greenyellow	0.903884	0.00082419
Mrps18a	11	greenyellow	0.903726	0.000828793
Tbcb	11	greenyellow	0.903001	0.000850235
Mrps12	11	greenyellow	0.901897	0.000883618
Gps1	11	greenyellow	0.901059	0.000909545
Tspyl3	11	greenyellow	0.899323	0.000964952
Dbnl	11	greenyellow	0.899105	0.000972049
Kars	11	greenyellow	0.897095	0.00103944
Ruvbl1	11	greenyellow	0.896706	0.00105283
Mrpl43	11	greenyellow	0.895865	0.00108221
Cnot10	11	greenyellow	0.894398	0.00113486
Polr1c	11	greenyellow	0.89429	0.00113879
Zfp251	11	greenyellow	0.892825	0.00119323
Tsr3	11	greenyellow	0.89191	0.00122813
Myg1	11	greenyellow	0.887964	0.00138681
Mum1	11	greenyellow	0.887871	0.00139068
Sh3bgrl3	11	greenyellow	0.887198	0.00141915
Psmc4	11	greenyellow	0.883155	0.00159874
Hdac11	11	greenyellow	0.883064	0.00160294
Hsdl1	11	greenyellow	0.881169	0.00169245
Rgag1	11	greenyellow	0.880913	0.00170481
Bola2	11	greenyellow	0.880115	0.0017437
Lhfpl5	11	greenyellow	0.879527	0.00177281
Wash1	11	greenyellow	0.878834	0.00180745
Nsrp1	11	greenyellow	0.877863	0.00185681
Lamtor4	11	greenyellow	0.874312	0.00204534
Jmjd6	11	greenyellow	0.874142	0.00205472
Wipi2	11	greenyellow	0.868268	0.00239597
Rexo4	11	greenyellow	0.867101	0.00246814
Ahsa1	11	greenyellow	0.865774	0.00255202
Leng1	11	greenyellow	0.864887	0.00260919
C1qtnf2	11	greenyellow	0.862901	0.00274035
Ttc38	11	greenyellow	0.859575	0.00297004
Spr	11	greenyellow	0.85722	0.00314048
Pold4	11	greenyellow	0.851821	0.00355636
Rabl2	11	greenyellow	0.850428	0.00366949
Kat5	11	greenyellow	0.847858	0.00388474
Tmem143	11	greenyellow	0.840834	0.00451674
Gstm4	11	greenyellow	0.833837	0.00521288
Zfp637	11	greenyellow	0.831396	0.00547213
Imp4	11	greenyellow	0.829718	0.0056552
Gpn2	11	greenyellow	0.816304	0.00727214
Mdn1	12	tan	0.953965	6.58779e-05
Mir138-2	12	tan	0.950272	8.59897e-05
Pou5f2	12	tan	0.925467	0.00034583
Adam1a	12	tan	0.921754	0.000408458
Ing4	12	tan	0.921413	0.000414571
Mir6976	12	tan	0.919233	0.000455243
Nxf1	12	tan	0.919025	0.000459275
Snora44	12	tan	0.915671	0.000527594
Zfyve27	12	tan	0.9137	0.000570911
Mirlet7c-1	12	tan	0.910088	0.000656605
Ptcd1	12	tan	0.903218	0.000843786
Txnrd2	12	tan	0.901079	0.000908923
Mir7046	12	tan	0.900335	0.000932357
Amhr2	12	tan	0.900133	0.000938801
Tmed9	12	tan	0.899403	0.000962322
Usp48	12	tan	0.899263	0.000966888
Plk1	12	tan	0.898927	0.000977911
Upf3b	12	tan	0.896398	0.00106354
Sfxn2	12	tan	0.893029	0.00118555
Slc2a4rg-ps	12	tan	0.883984	0.00156068
Dok5	12	tan	0.883002	0.00160585
Lrrfip1	12	tan	0.881997	0.00165295
Abcc5	12	tan	0.872833	0.00212765
Prpf38b	12	tan	0.866649	0.00249654
Srpk3	12	tan	0.865279	0.00258383
Cntrl	12	tan	0.865184	0.00258992
Usp40	12	tan	0.86462	0.00262658
Dst	12	tan	0.861149	0.00285973
Mettl17	12	tan	0.853087	0.00345567
Traip	12	tan	0.852035	0.00353918
Mydgf	12	tan	0.846243	0.00402429
Snord57	12	tan	0.83933	0.00466059
Fam109a	12	tan	0.834349	0.00515965
Snord45c	12	tan	0.832932	0.00530802
Col11a2	12	tan	0.829141	0.00571924
4930563E22Rik	12	tan	0.828018	0.00584506
Adam1b	12	tan	0.827291	0.00592755
Scarna9	12	tan	0.82607	0.00606783
Srxn1	12	tan	0.824666	0.00623189
Tpgs1	12	tan	0.823163	0.00641086
Cep63	12	tan	0.823056	0.00642377
Snhg17	12	tan	0.818628	0.00697207
Prdm15	12	tan	0.818358	0.00700655
Chp2	12	tan	0.816255	0.00727865
Fam135b	12	tan	0.815757	0.00734412
Drd2	12	tan	0.809584	0.00818913
6430550D23Rik	12	tan	0.786844	0.0118679
Mir5134	12	tan	0.773471	0.014479
Pex5	12	tan	0.770471	0.0151133
Hmgcl	12	tan	0.761938	0.0170183
Fyco1	12	tan	0.754251	0.0188656
Hmgb1-rs17	12	tan	0.723686	0.0275192
Sptan1	13	salmon	0.942427	0.000142474
Ifnar1	13	salmon	0.941294	0.000152365
Mir5129	13	salmon	0.93725	0.000191599
Fhod3	13	salmon	0.930956	0.000266044
Kcnh6	13	salmon	0.924441	0.00036241
Ttl	13	salmon	0.917076	0.000498172
Mir1931	13	salmon	0.911061	0.000632693
Mir6392	13	salmon	0.909201	0.000678957
Slc25a35	13	salmon	0.906196	0.000758619
Adcy2	13	salmon	0.903044	0.000848942
4930452B06Rik	13	salmon	0.892573	0.00120277
Tti2	13	salmon	0.891394	0.00124813
Sult4a1	13	salmon	0.887199	0.00141912
Ldhd	13	salmon	0.887108	0.00142298
Nefl	13	salmon	0.885324	0.00150055
Pnpla1	13	salmon	0.884394	0.0015421
A930033H14Rik	13	salmon	0.881683	0.00166784
Prdm9	13	salmon	0.879089	0.00179464
Bag5	13	salmon	0.878511	0.00182379
Pcdha11	13	salmon	0.875443	0.00198393
Tyw1	13	salmon	0.873264	0.00210344
Cdh22	13	salmon	0.872209	0.00216303
Murc	13	salmon	0.868724	0.00236816
Rab42	13	salmon	0.868506	0.00238141
Tnnc1	13	salmon	0.86843	0.0023861
Naif1	13	salmon	0.862987	0.00273457
Traf3ip1	13	salmon	0.859536	0.00297283
Sstr3	13	salmon	0.859233	0.00299435
Elmo2	13	salmon	0.851347	0.0035946
Stx6	13	salmon	0.847745	0.00389433
Mir425	13	salmon	0.843921	0.00423094
Fhad1	13	salmon	0.833812	0.00521557
Fam212b	13	salmon	0.831341	0.00547803
Aimp2	13	salmon	0.8299	0.00563517
Ccdc15	13	salmon	0.823409	0.00638136
Gm14169	13	salmon	0.819831	0.00682007
Fam221b	13	salmon	0.813064	0.00770512
Ccne1	13	salmon	0.803813	0.00903654
Sergef	13	salmon	0.794398	0.0105432
Pradc1	13	salmon	0.783642	0.0124616
4833422C13Rik	13	salmon	0.774663	0.0142322
Cmss1	13	salmon	0.773916	0.0143866
1810011H11Rik	13	salmon	0.754123	0.0188974
Ubqln4	14	cyan	0.972669	1.08196e-05
Fras1	14	cyan	0.95554	5.84142e-05
Wfs1	14	cyan	0.951086	8.1228e-05
Slc16a2	14	cyan	0.949639	8.98291e-05
Fam163a	14	cyan	0.948307	9.82908e-05
Slc38a10	14	cyan	0.945492	0.000118007
Capg	14	cyan	0.944031	0.000129263
Lrrtm1	14	cyan	0.940282	0.000161587
Rtn2	14	cyan	0.940253	0.000161859
Slc24a4	14	cyan	0.938506	0.000178727
Lgals3bp	14	cyan	0.936382	0.000200861
Alk	14	cyan	0.934907	0.000217318
Ddn	14	cyan	0.932048	0.000251883
Ace	14	cyan	0.931562	0.000258115
Tubb6	14	cyan	0.929296	0.000288632
Lamb1	14	cyan	0.926499	0.000329703
Smarca2	14	cyan	0.925682	0.000342417
Tie1	14	cyan	0.924351	0.00036388
Arhgap45	14	cyan	0.9238	0.000373048
Otof	14	cyan	0.922641	0.000392819
Tenm4	14	cyan	0.921191	0.000418602
Dcaf7	14	cyan	0.920396	0.000433213
Wnt4	14	cyan	0.919187	0.000456146
Pbxip1	14	cyan	0.916492	0.000510256
Fbxo10	14	cyan	0.914859	0.000545156
Fn1	14	cyan	0.91288	0.00058962
Tmcc2	14	cyan	0.912337	0.000602274
Ppp1r9b	14	cyan	0.911621	0.00061922
Nectin2	14	cyan	0.904651	0.000802023
Adgre5	14	cyan	0.903706	0.000829392
Helz2	14	cyan	0.899957	0.000944434
Nagk	14	cyan	0.899417	0.000961872
Cyyr1	14	cyan	0.898954	0.000977025
Dok6	14	cyan	0.896223	0.00106963
Rapgef2	14	cyan	0.895815	0.00108399
Notch4	14	cyan	0.895525	0.00109426
C2cd4c	14	cyan	0.894208	0.00114179
Bcam	14	cyan	0.893147	0.00118111
Nkd1	14	cyan	0.885314	0.00150101
Trim26	14	cyan	0.882273	0.00163989
3110062M04Rik	14	cyan	0.877528	0.00187406
Cux2	14	cyan	0.876804	0.00191174
2700081O15Rik	14	cyan	0.87527	0.00199324
Slc25a30	14	cyan	0.873814	0.00207279
Aldh7a1	14	cyan	0.869869	0.00229936
Pnmal2	14	cyan	0.869326	0.00233183
Nkpd1	14	cyan	0.863167	0.00272251
Kctd15	14	cyan	0.858895	0.00301856
Itpripl1	14	cyan	0.857157	0.00314516
Iba57	14	cyan	0.854621	0.00333625
Ptges	14	cyan	0.853503	0.003423
Faap20	14	cyan	0.853022	0.00346076
Pgpep1	14	cyan	0.852948	0.0034666
Mob3c	14	cyan	0.851806	0.00355762
Cemip	14	cyan	0.851679	0.00356784
Cpxm2	14	cyan	0.851459	0.00358551
F11r	14	cyan	0.843886	0.0042341
Fmnl3	14	cyan	0.834788	0.00511428
Etnk2	14	cyan	0.83115	0.00549865
Fam124a	14	cyan	0.829125	0.00572095
Chst2	14	cyan	0.826137	0.00606009
Zfp831	14	cyan	0.816575	0.00723674
Fgd2	14	cyan	0.811336	0.00794295
Itgb2	14	cyan	0.779953	0.0131701
Meig1	14	cyan	0.767761	0.015702
Fam160a2	14	cyan	0.736472	0.0236368
Ap5b1	14	cyan	0.703831	0.0343388
Csnk1g3	15	midnightblue	0.995061	2.77443e-08
Naa50	15	midnightblue	0.990857	2.38468e-07
Ugcg	15	midnightblue	0.989942	3.32682e-07
Selt	15	midnightblue	0.986731	8.74798e-07
Arih1	15	midnightblue	0.986054	1.04033e-06
Kif2a	15	midnightblue	0.984097	1.64436e-06
Atp13a3	15	midnightblue	0.983422	1.90038e-06
Actr2	15	midnightblue	0.982783	2.16812e-06
Yipf5	15	midnightblue	0.980467	3.36488e-06
B4galt6	15	midnightblue	0.980062	3.61373e-06
Sos2	15	midnightblue	0.979226	4.16914e-06
Ube2k	15	midnightblue	0.979197	4.18928e-06
Naa15	15	midnightblue	0.978508	4.69267e-06
Asb7	15	midnightblue	0.978236	4.90207e-06
Zfp706	15	midnightblue	0.978118	4.99555e-06
Ppp3cb	15	midnightblue	0.977203	5.76041e-06
Erlec1	15	midnightblue	0.976737	6.18048e-06
Pten	15	midnightblue	0.976523	6.38006e-06
Kras	15	midnightblue	0.974645	8.33735e-06
Vcpip1	15	midnightblue	0.974585	8.40604e-06
Ireb2	15	midnightblue	0.974209	8.84628e-06
Zfp871	15	midnightblue	0.973776	9.37276e-06
Kdm7a	15	midnightblue	0.973607	9.58366e-06
Tmem170b	15	midnightblue	0.972852	1.05709e-05
Elavl1	15	midnightblue	0.971762	1.21193e-05
Rb1	15	midnightblue	0.971602	1.23598e-05
Nufip2	15	midnightblue	0.970989	1.33101e-05
AW549877	15	midnightblue	0.970715	1.37512e-05
Cbll1	15	midnightblue	0.970449	1.41908e-05
Spred1	15	midnightblue	0.970381	1.43035e-05
Cnot6l	15	midnightblue	0.969539	1.57659e-05
2210408I21Rik	15	midnightblue	0.968892	1.69583e-05
Rsbn1l	15	midnightblue	0.967311	2.01397e-05
Rps6ka3	15	midnightblue	0.966366	2.22324e-05
Gspt1	15	midnightblue	0.966314	2.2352e-05
Micu3	15	midnightblue	0.966248	2.25038e-05
Etaa1	15	midnightblue	0.964701	2.62836e-05
Usp32	15	midnightblue	0.964545	2.66897e-05
Ralgapa1	15	midnightblue	0.962862	3.13405e-05
Fam13c	15	midnightblue	0.962831	3.14306e-05
Ppp3r1	15	midnightblue	0.962531	3.23189e-05
Xrn1	15	midnightblue	0.96249	3.24408e-05
Arfgef1	15	midnightblue	0.962479	3.24758e-05
Ubxn7	15	midnightblue	0.962239	3.32011e-05
B3galt1	15	midnightblue	0.959999	4.05307e-05
Tdrkh	15	midnightblue	0.959913	4.08303e-05
AI314180	15	midnightblue	0.959827	4.11344e-05
Cltc	15	midnightblue	0.959376	4.27553e-05
Anp32e	15	midnightblue	0.959205	4.3381e-05
Gtpbp8	15	midnightblue	0.958525	4.59334e-05
Pdpk1	15	midnightblue	0.957917	4.83085e-05
Mrpl35	15	midnightblue	0.95723	5.10893e-05
Vps37a	15	midnightblue	0.95684	5.27183e-05
Zbtb33	15	midnightblue	0.95665	5.35264e-05
Adam10	15	midnightblue	0.956549	5.3956e-05
Atl3	15	midnightblue	0.955689	5.77399e-05
Fut8	15	midnightblue	0.955471	5.87244e-05
Jmy	15	midnightblue	0.955274	5.9631e-05
Papola	15	midnightblue	0.954598	6.27995e-05
Ttbk2	15	midnightblue	0.953932	6.60438e-05
Top1	15	midnightblue	0.953641	6.74959e-05
Rab14	15	midnightblue	0.952426	7.38041e-05
Fam73a	15	midnightblue	0.952088	7.56299e-05
Sgip1	15	midnightblue	0.952053	7.58186e-05
Hint3	15	midnightblue	0.9513	8.00107e-05
Sos1	15	midnightblue	0.951243	8.03312e-05
Atp7a	15	midnightblue	0.951139	8.0924e-05
Cnot6	15	midnightblue	0.950202	8.6407e-05
Xpr1	15	midnightblue	0.949547	9.0393e-05
Dhx9	15	midnightblue	0.947952	0.000100637
Zdbf2	15	midnightblue	0.947648	0.000102677
Mbtd1	15	midnightblue	0.947246	0.000105428
Aftph	15	midnightblue	0.947189	0.000105819
Tmod2	15	midnightblue	0.946556	0.000110256
Rmnd5a	15	midnightblue	0.946371	0.000111578
Akap10	15	midnightblue	0.945955	0.000114587
Elmod1	15	midnightblue	0.945642	0.000116888
Sfmbt1	15	midnightblue	0.944719	0.000123872
Fbxo11	15	midnightblue	0.94418	0.000128083
Lrch3	15	midnightblue	0.94375	0.000131517
Rgs7bp	15	midnightblue	0.943417	0.000134216
Cdk19	15	midnightblue	0.942827	0.000139092
Naaladl2	15	midnightblue	0.942172	0.000144656
Purb	15	midnightblue	0.941484	0.000150669
Nlk	15	midnightblue	0.940819	0.000156644
Epm2aip1	15	midnightblue	0.940559	0.000159029
Hlf	15	midnightblue	0.93962	0.000167833
Morf4l1b	15	midnightblue	0.939286	0.000171057
Ppp2r5e	15	midnightblue	0.93795	0.000184351
Khdrbs1	15	midnightblue	0.93741	0.000189922
Tbc1d8b	15	midnightblue	0.93728	0.000191285
Rbbp6	15	midnightblue	0.936072	0.00020424
Fam13b	15	midnightblue	0.934996	0.000216304
Stim2	15	midnightblue	0.934802	0.000218526
Fam98b	15	midnightblue	0.932852	0.000241793
Brdt	15	midnightblue	0.932572	0.000245274
Dnajc3	15	midnightblue	0.931497	0.00025896
Lnpep	15	midnightblue	0.93111	0.000264017
Bcap29	15	midnightblue	0.930792	0.000268224
St8sia3	15	midnightblue	0.928803	0.000295598
Ccni	15	midnightblue	0.927907	0.000308554
Senp5	15	midnightblue	0.927771	0.000310553
Hspa4l	15	midnightblue	0.926237	0.000333732
Tial1	15	midnightblue	0.925998	0.000337459
Rif1	15	midnightblue	0.925774	0.000340971
Dennd5b	15	midnightblue	0.925461	0.000345917
Ero1lb	15	midnightblue	0.925418	0.000346607
Nfat5	15	midnightblue	0.924958	0.000353979
Rnf182	15	midnightblue	0.924291	0.00036487
Sp1	15	midnightblue	0.92396	0.000370363
Tbc1d15	15	midnightblue	0.923165	0.000383799
Nipbl	15	midnightblue	0.922819	0.000389733
Dnajb9	15	midnightblue	0.922	0.000404071
1600012H06Rik	15	midnightblue	0.921702	0.00040938
Cstf3	15	midnightblue	0.921562	0.000411888
Sec63	15	midnightblue	0.921461	0.000413705
Aebp2	15	midnightblue	0.920791	0.000425921
Tlk1	15	midnightblue	0.920057	0.00043957
Aqp4	15	midnightblue	0.919935	0.000441868
Spcs2	15	midnightblue	0.91936	0.000452814
Nckap1	15	midnightblue	0.919086	0.000458081
Ado	15	midnightblue	0.918852	0.000462643
Haus3	15	midnightblue	0.918595	0.000467659
Unc5c	15	midnightblue	0.91677	0.000504473
Usp31	15	midnightblue	0.915992	0.000520778
Ankrd29	15	midnightblue	0.914994	0.00054221
Ap1g1	15	midnightblue	0.914658	0.000549565
Manf	15	midnightblue	0.914129	0.000561278
2610301B20Rik	15	midnightblue	0.91303	0.000586161
Wasl	15	midnightblue	0.912998	0.000586917
Asb13	15	midnightblue	0.912347	0.000602026
Lats1	15	midnightblue	0.911906	0.000612435
Ccdc127	15	midnightblue	0.911213	0.000629008
C130030K03Rik	15	midnightblue	0.910467	0.000647228
Rnf103	15	midnightblue	0.910347	0.000650177
Cep170	15	midnightblue	0.910326	0.000650712
Phc3	15	midnightblue	0.910133	0.000655508
Pde4b	15	midnightblue	0.908387	0.000699942
Ugdh	15	midnightblue	0.908132	0.000706586
Ints8	15	midnightblue	0.907544	0.000722133
Senp2	15	midnightblue	0.905842	0.000768416
Prkab2	15	midnightblue	0.905721	0.000771771
1700020I14Rik	15	midnightblue	0.904861	0.000796018
Alkbh8	15	midnightblue	0.904302	0.000812055
Dcaf17	15	midnightblue	0.904192	0.000815229
Tmem59	15	midnightblue	0.9041	0.000817893
Vsnl1	15	midnightblue	0.903013	0.000849886
Tnfrsf22	15	midnightblue	0.901484	0.000896307
Atg4c	15	midnightblue	0.900827	0.000916797
Arcn1	15	midnightblue	0.900655	0.000922224
Seh1l	15	midnightblue	0.900419	0.000929704
Elovl6	15	midnightblue	0.899496	0.000959323
Med13	15	midnightblue	0.899054	0.000973731
Kcnk2	15	midnightblue	0.897914	0.0010116
Wee1	15	midnightblue	0.895788	0.00108494
Dusp3	15	midnightblue	0.895706	0.00108785
Pcf11	15	midnightblue	0.89338	0.0011724
Mon2	15	midnightblue	0.892257	0.00121482
Rab1a	15	midnightblue	0.891498	0.00124406
Ppp1r35	15	midnightblue	0.888967	0.00134519
Slc35e2	15	midnightblue	0.886672	0.00144168
Cerkl	15	midnightblue	0.886073	0.00146763
Zfyve9	15	midnightblue	0.885976	0.00147188
Jak1	15	midnightblue	0.885488	0.00149332
Nfib	15	midnightblue	0.884499	0.0015374
Qk	15	midnightblue	0.884449	0.00153962
Rnf38	15	midnightblue	0.883085	0.001602
Uba3	15	midnightblue	0.881727	0.00166574
Dennd4a	15	midnightblue	0.879409	0.00177867
Uhrf1bp1l	15	midnightblue	0.879212	0.00178846
Mpp6	15	midnightblue	0.877165	0.00189288
Csnk1a1	15	midnightblue	0.876553	0.00192492
Tbc1d24	15	midnightblue	0.876101	0.00194882
Usp6nl	15	midnightblue	0.875674	0.00197153
Ulk2	15	midnightblue	0.873792	0.00207405
Ap1s1	15	midnightblue	0.870493	0.00226241
Zfp280b	15	midnightblue	0.869882	0.00229859
Daam1	15	midnightblue	0.86801	0.00241181
Pank1	15	midnightblue	0.861549	0.00283216
Pou2f1	15	midnightblue	0.860335	0.0029164
Gm13152	15	midnightblue	0.859909	0.0029464
Rab23	15	midnightblue	0.855802	0.00324631
Smad5	15	midnightblue	0.855421	0.0032751
Maf	15	midnightblue	0.853499	0.00342333
Sox5	15	midnightblue	0.852699	0.00348632
Slc37a3	15	midnightblue	0.829548	0.00567403
Secisbp2l	15	midnightblue	0.827285	0.00592815
Tspyl1	15	midnightblue	0.823816	0.00633267
Zfp451	15	midnightblue	0.816532	0.0072423
Pabpc4l	15	midnightblue	0.8135	0.00764579
Sike1	15	midnightblue	0.794364	0.0105489
Cacna2d3	16	lightcyan	0.975637	7.25716e-06
Dph2	16	lightcyan	0.953815	6.66245e-05
Gm13889	16	lightcyan	0.950305	8.57927e-05
Cfap44	16	lightcyan	0.943718	0.000131774
Iqgap1	16	lightcyan	0.943594	0.000132774
Xkr4	16	lightcyan	0.940089	0.000163396
Zfp459	16	lightcyan	0.934989	0.000216382
H2-Q4	16	lightcyan	0.934407	0.000223104
Aes	16	lightcyan	0.926301	0.000332753
Col22a1	16	lightcyan	0.918028	0.000478885
Ppp1r12a	16	lightcyan	0.911701	0.000617305
Prkag1	16	lightcyan	0.90931	0.000676187
Cldn23	16	lightcyan	0.907446	0.000724734
Trip6	16	lightcyan	0.907275	0.000729316
Shc1	16	lightcyan	0.903311	0.000841016
Rnaseh2c	16	lightcyan	0.901303	0.000901924
Rcsd1	16	lightcyan	0.894937	0.0011153
Aqp11	16	lightcyan	0.893506	0.0011677
Oaz2	16	lightcyan	0.889958	0.00130495
Ttn	16	lightcyan	0.889823	0.00131039
Romo1	16	lightcyan	0.882306	0.00163833
Dync1li1	16	lightcyan	0.876454	0.00193011
Thbs3	16	lightcyan	0.873664	0.00208114
Epha6	16	lightcyan	0.873305	0.0021011
Eda	16	lightcyan	0.87218	0.00216465
Acer2	16	lightcyan	0.868702	0.0023695
Fkbpl	16	lightcyan	0.867131	0.00246626
Ms4a6c	16	lightcyan	0.859186	0.00299774
Bdnf	16	lightcyan	0.859155	0.00299992
Fam179a	16	lightcyan	0.851698	0.00356631
Mta2	16	lightcyan	0.848377	0.00384059
Epc1	16	lightcyan	0.844827	0.00414942
Plppr4	16	lightcyan	0.843347	0.00428304
Omd	16	lightcyan	0.842521	0.00435898
Plac9b	16	lightcyan	0.840975	0.00450336
Rbmxl1	16	lightcyan	0.832595	0.00534371
Sertm1	16	lightcyan	0.832034	0.00540349
Cntnap5a	16	lightcyan	0.831865	0.00542167
Taf11	16	lightcyan	0.831324	0.00547985
Osmr	16	lightcyan	0.828513	0.00578936
Syk	16	lightcyan	0.827234	0.00593403
Mvp	16	lightcyan	0.822615	0.00647701
Kpnb1	16	lightcyan	0.820953	0.00668031
Tlr12	16	lightcyan	0.820379	0.00675155
Myom1	16	lightcyan	0.817432	0.00712548
Sephs2	16	lightcyan	0.812197	0.00782376
Baz1a	16	lightcyan	0.799712	0.00967364
Trit1	16	lightcyan	0.790247	0.0112581
Tmem82	16	lightcyan	0.789298	0.0114259
Exoc3l4	16	lightcyan	0.788061	0.0116473
4930427A07Rik	16	lightcyan	0.761785	0.0170538
Bpnt1	16	lightcyan	0.75276	0.0192386
Slc43a3	16	lightcyan	0.745357	0.0211636
Prnp	16	lightcyan	0.745172	0.0212132
Mir7004	16	lightcyan	0.715348	0.0302632
Igf2	17	grey60	0.976914	6.01837e-06
Fmod	17	grey60	0.961906	3.42258e-05
Zfp819	17	grey60	0.95589	5.68372e-05
Dock8	17	grey60	0.95074	8.32282e-05
Sash1	17	grey60	0.948006	0.000100278
1700025G04Rik	17	grey60	0.945323	0.000119273
Cd38	17	grey60	0.935656	0.000208845
Enc1	17	grey60	0.935289	0.000212965
Loxl2	17	grey60	0.921434	0.000414209
Slc7a14	17	grey60	0.915452	0.000532289
Dusp27	17	grey60	0.908556	0.000695545
Slc13a3	17	grey60	0.903243	0.000843035
Nat8f3	17	grey60	0.902813	0.000855861
Gpd2	17	grey60	0.902793	0.000856468
Lonrf1	17	grey60	0.901835	0.000885508
Comp	17	grey60	0.900822	0.000916958
Il6st	17	grey60	0.896846	0.00104801
Zak	17	grey60	0.892279	0.00121395
Nedd4	17	grey60	0.886342	0.00145594
Mmp28	17	grey60	0.885741	0.00148215
Fignl2	17	grey60	0.884018	0.00155916
Rtkn2	17	grey60	0.883141	0.00159937
C1qtnf7	17	grey60	0.882304	0.00163844
Anpep	17	grey60	0.874695	0.00202439
Ehd2	17	grey60	0.873628	0.00208312
Srr	17	grey60	0.872953	0.00212087
Ifit1	17	grey60	0.870607	0.00225575
Aebp1	17	grey60	0.87043	0.00226615
Btg3	17	grey60	0.864856	0.00261123
Ak4	17	grey60	0.862034	0.00279901
Cacng4	17	grey60	0.861531	0.00283344
Nhej1	17	grey60	0.861198	0.00285638
D130017N08Rik	17	grey60	0.859009	0.00301042
Nhsl1	17	grey60	0.858004	0.00308298
Eif4e3	17	grey60	0.851952	0.00354588
Nlrp3	17	grey60	0.836744	0.00491541
Uhmk1	17	grey60	0.831257	0.0054871
Parvb	17	grey60	0.825872	0.00609081
Plekhh2	17	grey60	0.822254	0.0065208
Slc12a7	17	grey60	0.819511	0.00686028
Homer2	17	grey60	0.818312	0.00701242
Vcp	17	grey60	0.818051	0.00704572
Oasl2	17	grey60	0.81695	0.0071879
Sncaip	17	grey60	0.816843	0.00720176
Aldh9a1	17	grey60	0.809992	0.00813135
Adamtsl1	17	grey60	0.809669	0.00817703
Serpind1	17	grey60	0.803443	0.00909289
Col6a3	17	grey60	0.799746	0.00966821
Dusp18	17	grey60	0.793708	0.01066
AV039307	17	grey60	0.793369	0.0107175
Gpr165	17	grey60	0.789015	0.0114764
Tfcp2l1	17	grey60	0.78868	0.0115361
Lrmp	17	grey60	0.787129	0.0118161
Prx	17	grey60	0.771353	0.0149249
Rab38	17	grey60	0.767584	0.0157409
Rdh5	17	grey60	0.751026	0.0196788
Zfp212	17	grey60	0.750929	0.0197036
Mrvi1	17	grey60	0.747522	0.020588
Abl2	17	grey60	0.741456	0.0222274
Slc16a9	17	grey60	0.739183	0.022863
Kmt2c	18	lightgreen	0.953327	6.90865e-05
Nrd1	18	lightgreen	0.948708	9.56885e-05
Son	18	lightgreen	0.94634	0.000111799
Apeh	18	lightgreen	0.941839	0.00014755
Atp5e	18	lightgreen	0.923019	0.000386303
Rab40c	18	lightgreen	0.922818	0.000389751
Hnrnpa2b1	18	lightgreen	0.914476	0.000553563
Ssh2	18	lightgreen	0.912253	0.000604243
Smg1	18	lightgreen	0.906563	0.000748549
4932438A13Rik	18	lightgreen	0.905731	0.000771496
Snord66	18	lightgreen	0.893868	0.00115428
Mat2a	18	lightgreen	0.892159	0.00121855
3632454L22Rik	18	lightgreen	0.88752	0.00140548
Trp53i13	18	lightgreen	0.88212	0.00164711
Snhg9	18	lightgreen	0.869943	0.00229494
Ylpm1	18	lightgreen	0.862202	0.00278758
Tgfbr3l	18	lightgreen	0.858635	0.0030373
4933427E11Rik	18	lightgreen	0.849172	0.0037736
Epb41l4b	18	lightgreen	0.848913	0.00379535
B3galt5	18	lightgreen	0.846948	0.00396295
Bbox1	18	lightgreen	0.845286	0.00410859
Tbl2	18	lightgreen	0.843525	0.00426686
Slc15a4	18	lightgreen	0.84294	0.00432034
Vezt	18	lightgreen	0.841839	0.00442223
Dnmt3a	18	lightgreen	0.832305	0.00537459
Arhgap17	18	lightgreen	0.829325	0.00569869
Kansl3	18	lightgreen	0.828036	0.00584301
Slc20a1	18	lightgreen	0.822308	0.00651422
Pyroxd2	18	lightgreen	0.817064	0.00717313
Prkag2	18	lightgreen	0.814017	0.00757596
Ldhal6b	18	lightgreen	0.813215	0.00768448
Fndc9	18	lightgreen	0.812909	0.00772616
Ciapin1	18	lightgreen	0.811861	0.00787021
Mcu	18	lightgreen	0.80764	0.00846834
Psmc2	18	lightgreen	0.800536	0.00954334
Prpf3	18	lightgreen	0.793671	0.0106661
Ubn1	18	lightgreen	0.790283	0.0112517
Mir382	18	lightgreen	0.783465	0.012495
1110001J03Rik	18	lightgreen	0.780125	0.0131364
Il1r1	18	lightgreen	0.760733	0.0172995
Pcsk1	18	lightgreen	0.747452	0.0206066
BC037704	18	lightgreen	0.737388	0.0233736
Socs7	19	lightyellow	0.978252	4.88993e-06
Arhgdia	19	lightyellow	0.976122	6.76704e-06
Supt6	19	lightyellow	0.975785	7.10463e-06
Blvrb	19	lightyellow	0.960821	3.77181e-05
Fkbp15	19	lightyellow	0.957075	5.17299e-05
Smarca4	19	lightyellow	0.955882	5.68736e-05
Klhl3	19	lightyellow	0.953071	7.04054e-05
Adrbk1	19	lightyellow	0.949272	9.2109e-05
Spock2	19	lightyellow	0.948426	9.75117e-05
Numa1	19	lightyellow	0.94816	9.92566e-05
Rgp1	19	lightyellow	0.947532	0.00010347
Hk1	19	lightyellow	0.94551	0.000117876
Ssc5d	19	lightyellow	0.945148	0.000120593
Sall2	19	lightyellow	0.945111	0.00012087
Tox2	19	lightyellow	0.942959	0.000137996
Nol6	19	lightyellow	0.9428	0.00013932
Gata2	19	lightyellow	0.939724	0.000166844
D17Wsu92e	19	lightyellow	0.939331	0.000170618
Nav1	19	lightyellow	0.936968	0.000194569
Pdxk	19	lightyellow	0.93646	0.000200011
Dpysl5	19	lightyellow	0.935932	0.000205784
Txlna	19	lightyellow	0.93463	0.000220511
Rims4	19	lightyellow	0.931253	0.000262143
Trim46	19	lightyellow	0.931245	0.000262243
Stk40	19	lightyellow	0.930188	0.000276338
Rad54l2	19	lightyellow	0.928003	0.000307137
Gcn1l1	19	lightyellow	0.927219	0.000318752
Mlxipl	19	lightyellow	0.926917	0.000323314
Ergic3	19	lightyellow	0.926569	0.000328618
Ddx23	19	lightyellow	0.926194	0.000334405
Mbd5	19	lightyellow	0.925283	0.000348764
Phrf1	19	lightyellow	0.924768	0.000357055
Dync1h1	19	lightyellow	0.924633	0.000359269
Adar	19	lightyellow	0.924531	0.000360934
Taok2	19	lightyellow	0.921109	0.000420094
Asic1	19	lightyellow	0.920897	0.000423971
Gpr157	19	lightyellow	0.919119	0.000457457
Zc3h4	19	lightyellow	0.918411	0.000471288
Atxn10	19	lightyellow	0.917801	0.000483433
Rxra	19	lightyellow	0.917792	0.000483619
Tm9sf4	19	lightyellow	0.917491	0.000489696
Nptx2	19	lightyellow	0.916796	0.000503934
Acsm5	19	lightyellow	0.916719	0.000505524
Adnp2	19	lightyellow	0.915206	0.00053759
Fosl2	19	lightyellow	0.91516	0.000538605
Ddx28	19	lightyellow	0.914021	0.000563681
Ncln	19	lightyellow	0.912547	0.000597345
Mbd3	19	lightyellow	0.911889	0.000612839
Dctn1	19	lightyellow	0.911281	0.000627381
Arrb1	19	lightyellow	0.910991	0.000634394
Sox13	19	lightyellow	0.909402	0.000673853
Ankrd11	19	lightyellow	0.908629	0.000693643
Clcn6	19	lightyellow	0.907073	0.000734728
Tbcc	19	lightyellow	0.906499	0.000750301
Mprip	19	lightyellow	0.904899	0.000794948
Babam1	19	lightyellow	0.90409	0.000818192
Tmem132a	19	lightyellow	0.904068	0.000818816
Xylt1	19	lightyellow	0.903235	0.000843291
Tchp	19	lightyellow	0.898909	0.000978495
Sgsm1	19	lightyellow	0.894713	0.0011234
Cdt1	19	lightyellow	0.894297	0.00113854
Eif4e2	19	lightyellow	0.891457	0.00124566
Zfp398	19	lightyellow	0.891152	0.00125757
Nrsn2	19	lightyellow	0.890753	0.00127326
L1cam	19	lightyellow	0.889986	0.00130382
Thap4	19	lightyellow	0.888234	0.00137549
Cdc37	19	lightyellow	0.884071	0.00155676
Rnft2	19	lightyellow	0.883416	0.00158671
Tbc1d13	19	lightyellow	0.883153	0.00159884
Tcp11	19	lightyellow	0.878456	0.00182659
Frmpd3	19	lightyellow	0.877884	0.00185576
Il11ra1	19	lightyellow	0.875609	0.00197501
Tmc6	19	lightyellow	0.874569	0.00203126
Cdk18	19	lightyellow	0.873064	0.00211463
Mon1b	19	lightyellow	0.872307	0.00215744
Vav2	19	lightyellow	0.86882	0.00236238
Bcas3	19	lightyellow	0.8685	0.00238183
Ercc3	19	lightyellow	0.867072	0.00246996
Alg12	19	lightyellow	0.866494	0.00250629
Prr5	19	lightyellow	0.862421	0.00277273
Mir3068	19	lightyellow	0.861046	0.00286685
Mfsd3	19	lightyellow	0.860247	0.00292258
Bace1	19	lightyellow	0.860119	0.00293156
2610318N02Rik	19	lightyellow	0.857924	0.0030888
Ap2m1	19	lightyellow	0.857163	0.00314471
Sec24c	19	lightyellow	0.855629	0.00325934
Arfgap2	19	lightyellow	0.855204	0.00329164
Ubxn10	19	lightyellow	0.852916	0.00346918
Bicd2	19	lightyellow	0.850649	0.00365144
Mllt4	19	lightyellow	0.850566	0.00365817
Vps72	19	lightyellow	0.848482	0.00383165
Rhbdd2	19	lightyellow	0.848347	0.00384313
Dock6	19	lightyellow	0.848209	0.00385479
Csf2rb	19	lightyellow	0.848009	0.00387187
Hnrnpul1	19	lightyellow	0.847675	0.00390034
Dyrk2	19	lightyellow	0.846057	0.00404061
Ntsr1	19	lightyellow	0.845387	0.00409959
Fcgbp	19	lightyellow	0.842597	0.00435188
Phactr4	19	lightyellow	0.835673	0.00502361
Asphd1	19	lightyellow	0.835425	0.0050489
Aff3	19	lightyellow	0.834527	0.00514117
Pdcd2l	19	lightyellow	0.827033	0.00595697
Wdr4	19	lightyellow	0.822405	0.00650241
Poll	19	lightyellow	0.817429	0.00712584
Sh3rf1	19	lightyellow	0.814603	0.00749738
Snx8	19	lightyellow	0.81079	0.0080191
Ptpa	19	lightyellow	0.80742	0.00850032
Cdh23	19	lightyellow	0.779658	0.0132278
Gm4890	19	lightyellow	0.778976	0.013362
Fkbp2	19	lightyellow	0.76952	0.0153183
Rreb1	19	lightyellow	0.760234	0.0174169
Rab43	19	lightyellow	0.748837	0.0202436
Canx	20	royalblue	0.969521	1.57983e-05
Zfand2b	20	royalblue	0.963874	2.84799e-05
Pik3r1	20	royalblue	0.959988	4.05667e-05
Fiz1	20	royalblue	0.942251	0.00014398
Ppp1r13l	20	royalblue	0.939877	0.000165393
4933409K07Rik	20	royalblue	0.939744	0.000166651
Glrx5	20	royalblue	0.938333	0.000180466
Pcid2	20	royalblue	0.928993	0.000292902
Snf8	20	royalblue	0.923509	0.000377943
A830011K09Rik	20	royalblue	0.921911	0.000405653
Zfp3	20	royalblue	0.916773	0.000504406
Scrn2	20	royalblue	0.915704	0.000526882
Bcs1l	20	royalblue	0.907954	0.000711276
Pmm1	20	royalblue	0.906246	0.000757242
Heyl	20	royalblue	0.906077	0.000761916
Fbxl7	20	royalblue	0.904049	0.00081937
Zfp524	20	royalblue	0.903049	0.000848814
Rad51c	20	royalblue	0.897834	0.0010143
Mir3076	20	royalblue	0.894459	0.00113262
Llgl2	20	royalblue	0.893944	0.0011515
Pigv	20	royalblue	0.893202	0.00117903
Slc16a3	20	royalblue	0.886389	0.0014539
A330093E20Rik	20	royalblue	0.876845	0.00190961
Gm3893	20	royalblue	0.872797	0.00212965
Acy3	20	royalblue	0.871116	0.00222601
Fam117a	20	royalblue	0.86333	0.00271162
Slc3a2	20	royalblue	0.863201	0.00272026
A330048O09Rik	20	royalblue	0.858198	0.00306889
Iqgap3	20	royalblue	0.856602	0.00318631
Spint1	20	royalblue	0.855837	0.00324366
Cbarp	20	royalblue	0.85466	0.00333323
Scarna17	20	royalblue	0.849849	0.00371725
Masp1	20	royalblue	0.849095	0.0037801
Zfp444	20	royalblue	0.84899	0.00378889
4931428F04Rik	20	royalblue	0.848599	0.00382181
Tpbgl	20	royalblue	0.846596	0.00399351
Cux1	20	royalblue	0.842043	0.00440329
Sepn1	20	royalblue	0.816888	0.00719594
Pgd	20	royalblue	0.81432	0.0075352
2610305D13Rik	20	royalblue	0.807332	0.00851307
Tmem160	20	royalblue	0.806924	0.00857281
Rpl26	20	royalblue	0.804906	0.00887181
Gm7008	20	royalblue	0.797159	0.0100852
Dhcr7	20	royalblue	0.795125	0.0104213
Dis3l	20	royalblue	0.787317	0.0117819
Fbxl15	20	royalblue	0.784822	0.0122405
Ckap4	20	royalblue	0.782675	0.0126448
Sfxn1	20	royalblue	0.774071	0.0143544
Fbxo17	20	royalblue	0.767765	0.0157011
Hexim2	20	royalblue	0.760463	0.017363
Mfsd7a	20	royalblue	0.756848	0.0182274
1700096K18Rik	20	royalblue	0.736959	0.0234968
Zfp781	20	royalblue	0.73005	0.0255384
Sbf1	21	darkred	0.980288	3.473e-06
Tgfb1i1	21	darkred	0.978603	4.62041e-06
Rnf220	21	darkred	0.975222	7.69571e-06
Sympk	21	darkred	0.97014	1.47124e-05
Emc1	21	darkred	0.970128	1.47332e-05
Map1s	21	darkred	0.969248	1.62945e-05
Sema6b	21	darkred	0.968728	1.72711e-05
Ldb1	21	darkred	0.967944	1.88187e-05
Dtx1	21	darkred	0.967141	2.05058e-05
Slc22a17	21	darkred	0.96706	2.06822e-05
Mier2	21	darkred	0.96656	2.17892e-05
Por	21	darkred	0.966029	2.3014e-05
Rfx1	21	darkred	0.964764	2.61238e-05
Ptov1	21	darkred	0.963907	2.83917e-05
Zfp358	21	darkred	0.962965	3.10413e-05
Tcf3	21	darkred	0.96202	3.38724e-05
Adam15	21	darkred	0.961217	3.64144e-05
Map2k2	21	darkred	0.960863	3.758e-05
Nacad	21	darkred	0.960853	3.76123e-05
Smtn	21	darkred	0.958122	4.7497e-05
Ap2a1	21	darkred	0.955892	5.683e-05
Srm	21	darkred	0.953036	7.05837e-05
Med25	21	darkred	0.952761	7.20245e-05
Taf1c	21	darkred	0.952181	7.51216e-05
Adgrb2	21	darkred	0.951551	7.85942e-05
Fam214b	21	darkred	0.950966	8.19227e-05
Fbxw8	21	darkred	0.950631	8.38649e-05
Zfp574	21	darkred	0.947946	0.000100677
Kdm4b	21	darkred	0.947566	0.000103235
Mepce	21	darkred	0.946365	0.000111619
Pim3	21	darkred	0.945842	0.000115416
Dmwd	21	darkred	0.945209	0.000120129
Osbpl7	21	darkred	0.944173	0.000128139
Aatk	21	darkred	0.943997	0.00012954
Gnb2	21	darkred	0.943899	0.000130319
Ptms	21	darkred	0.94203	0.000145888
Plch2	21	darkred	0.940476	0.000159796
Exoc7	21	darkred	0.939072	0.000173135
Mrps15	21	darkred	0.937907	0.000184784
Hid1	21	darkred	0.937095	0.000193226
Map7d1	21	darkred	0.936598	0.000198523
Adrm1	21	darkred	0.936433	0.000200303
Slc35a4	21	darkred	0.936386	0.000200813
Pnpla2	21	darkred	0.935617	0.000209283
Dnaaf5	21	darkred	0.934008	0.000227798
Hist1h4d	21	darkred	0.932778	0.000242712
Rnf126	21	darkred	0.932634	0.000244507
Psmd3	21	darkred	0.932113	0.000251053
Vars	21	darkred	0.93055	0.000271448
Sox12	21	darkred	0.928594	0.000298588
Sqstm1	21	darkred	0.927973	0.000307588
Comtd1	21	darkred	0.927945	0.000307988
Tspan33	21	darkred	0.92521	0.000349934
Arhgef10l	21	darkred	0.925059	0.000352351
Ptk2b	21	darkred	0.92464	0.000359143
Klhl35	21	darkred	0.923009	0.000386467
Sec16a	21	darkred	0.920373	0.000433651
Capzb	21	darkred	0.920299	0.000435027
Arl2	21	darkred	0.919723	0.000445873
Zbtb12	21	darkred	0.919617	0.000447885
Sema4c	21	darkred	0.919613	0.000447965
Lrrc4b	21	darkred	0.919206	0.000455773
Rnf208	21	darkred	0.91892	0.000461307
Rrs1	21	darkred	0.916224	0.000515869
Chpf	21	darkred	0.915448	0.00053238
Gnl1	21	darkred	0.915091	0.000540101
Slit1	21	darkred	0.913915	0.000566054
Wdr62	21	darkred	0.912792	0.000591661
Dnaic1	21	darkred	0.912767	0.000592249
Slc45a1	21	darkred	0.909868	0.000662101
Tmem259	21	darkred	0.909329	0.000675697
Dym	21	darkred	0.908922	0.000686096
Parm1	21	darkred	0.908728	0.000691107
Wbp1	21	darkred	0.908115	0.000707052
Cebpa	21	darkred	0.907666	0.000718872
Dnttip1	21	darkred	0.905794	0.000769761
Wdr81	21	darkred	0.904546	0.000805024
Ccdc86	21	darkred	0.903955	0.000822123
Qsox1	21	darkred	0.903456	0.000836748
6030419C18Rik	21	darkred	0.903381	0.00083897
Cnnm3	21	darkred	0.901998	0.000880504
Nrbp2	21	darkred	0.900243	0.000935309
Mcm7	21	darkred	0.900089	0.000940224
Trim28	21	darkred	0.899786	0.00094995
Adcy8	21	darkred	0.89723	0.00103482
Phf12	21	darkred	0.895989	0.00107786
Dscaml1	21	darkred	0.89038	0.00128806
5031439G07Rik	21	darkred	0.889575	0.00132039
Zfp746	21	darkred	0.88858	0.00136113
Phf13	21	darkred	0.886283	0.00145851
A330040F15Rik	21	darkred	0.883046	0.00160379
Acin1	21	darkred	0.882737	0.00161814
Surf4	21	darkred	0.881011	0.00170006
Kcnj11	21	darkred	0.880108	0.00174405
Gmppa	21	darkred	0.879343	0.00178192
Shmt2	21	darkred	0.877566	0.00187212
Tmem52	21	darkred	0.875966	0.00195596
Slc39a13	21	darkred	0.875323	0.00199038
Sox8	21	darkred	0.874137	0.00205499
H13	21	darkred	0.870607	0.00225573
Clcn7	21	darkred	0.868788	0.00236427
Smco4	21	darkred	0.86362	0.00269231
Setdb1	21	darkred	0.862861	0.00274303
Cuedc1	21	darkred	0.862172	0.00278958
Rtn4rl2	21	darkred	0.860026	0.00293815
Map1lc3a	21	darkred	0.856992	0.00315731
Fam171a2	21	darkred	0.848691	0.00381407
Glmp	21	darkred	0.839044	0.00468838
Smad7	21	darkred	0.838879	0.00470443
Tprgl	21	darkred	0.83091	0.00552473
Thap11	21	darkred	0.799328	0.00973472
Tmem206	21	darkred	0.798695	0.00983615
Zfp94	22	darkgreen	0.955818	5.71581e-05
Endou	22	darkgreen	0.949617	8.99607e-05
Capn1	22	darkgreen	0.942957	0.000138009
Ntpcr	22	darkgreen	0.934938	0.000216959
Zscan21	22	darkgreen	0.931965	0.000252938
Sars	22	darkgreen	0.923473	0.000378557
Pwp2	22	darkgreen	0.922856	0.000389099
Mrm2	22	darkgreen	0.910044	0.000657711
Upf3a	22	darkgreen	0.905147	0.000787895
Zfp518b	22	darkgreen	0.903543	0.000834192
Nsun2	22	darkgreen	0.903332	0.000840415
Zdhhc6	22	darkgreen	0.902954	0.000851628
Gsg2	22	darkgreen	0.900647	0.000922466
Svop	22	darkgreen	0.895968	0.00107858
Afmid	22	darkgreen	0.893033	0.00118537
Fam217a	22	darkgreen	0.889657	0.00131705
Evpl	22	darkgreen	0.887014	0.00142701
Thg1l	22	darkgreen	0.882776	0.00161636
Hspa8	22	darkgreen	0.881336	0.00168442
Sfn	22	darkgreen	0.871837	0.00218429
Shq1	22	darkgreen	0.871502	0.00220359
Lsg1	22	darkgreen	0.868254	0.00239683
Sco2	22	darkgreen	0.866059	0.00253384
Cdkn2b	22	darkgreen	0.865679	0.00255809
4933407L21Rik	22	darkgreen	0.864658	0.00262406
Gm2762	22	darkgreen	0.862168	0.00278988
Crb1	22	darkgreen	0.852791	0.00347905
Coq6	22	darkgreen	0.850858	0.00363431
Ago4	22	darkgreen	0.850411	0.0036709
Pus1	22	darkgreen	0.850081	0.00369809
Mir1192	22	darkgreen	0.845881	0.00405603
Tle6	22	darkgreen	0.843351	0.00428271
Med4	22	darkgreen	0.838219	0.00476893
Elp6	22	darkgreen	0.835531	0.00503811
Wdr74	22	darkgreen	0.833872	0.00520927
LOC100861978	22	darkgreen	0.822923	0.00643983
Tnfaip8l1	22	darkgreen	0.815655	0.00735754
Hspb3	22	darkgreen	0.814561	0.00750296
Cyb561a3	22	darkgreen	0.806505	0.00863431
Pnn	22	darkgreen	0.762889	0.0167984
Cops5	23	darkturquoise	0.964623	2.64877e-05
Fam196b	23	darkturquoise	0.952005	7.6081e-05
4930528A17Rik	23	darkturquoise	0.940243	0.000161956
Alg13	23	darkturquoise	0.933733	0.000231075
Rnu11	23	darkturquoise	0.933395	0.000235145
Wdr33	23	darkturquoise	0.931934	0.000253336
Nrm	23	darkturquoise	0.923547	0.000377303
Ppt1	23	darkturquoise	0.918518	0.000469177
Mrpl1	23	darkturquoise	0.91687	0.000502406
Abracl	23	darkturquoise	0.916555	0.000508948
Gm20199	23	darkturquoise	0.914869	0.000544925
Isca2	23	darkturquoise	0.91309	0.00058479
Tmc3	23	darkturquoise	0.908068	0.000708275
BC048546	23	darkturquoise	0.907824	0.00071469
A730056A06Rik	23	darkturquoise	0.90109	0.000908574
C130071C03Rik	23	darkturquoise	0.900579	0.00092464
Tada2a	23	darkturquoise	0.897735	0.00101763
2810047C21Rik1	23	darkturquoise	0.897085	0.00103978
Usmg5	23	darkturquoise	0.895948	0.00107929
Hist1h2al	23	darkturquoise	0.894883	0.00111727
Mascrna	23	darkturquoise	0.891962	0.00122613
DQ267102	23	darkturquoise	0.89039	0.00128767
Crlf3	23	darkturquoise	0.890257	0.00129296
Mir99ahg	23	darkturquoise	0.88722	0.00141822
2810403A07Rik	23	darkturquoise	0.887104	0.00142315
Abhd3	23	darkturquoise	0.886539	0.00144741
Pwwp2a	23	darkturquoise	0.886052	0.00146857
C030023E24Rik	23	darkturquoise	0.880111	0.00174395
F630028O10Rik	23	darkturquoise	0.878734	0.00181248
A530072M11Rik	23	darkturquoise	0.876518	0.00192676
Gpcpd1	23	darkturquoise	0.87609	0.00194938
A230057D06Rik	23	darkturquoise	0.875772	0.00196633
Gm32014	23	darkturquoise	0.871011	0.00223213
Zfp114	23	darkturquoise	0.87027	0.00227558
Ndufa4	23	darkturquoise	0.862721	0.00275242
Tacr2	23	darkturquoise	0.855748	0.00325036
Lekr1	23	darkturquoise	0.854204	0.00336839
Gm21992	23	darkturquoise	0.852642	0.00349083
Rdh9	23	darkturquoise	0.840585	0.00454033
Ankrd37	23	darkturquoise	0.840029	0.00459335
Tex14	23	darkturquoise	0.837867	0.0048036
Cstb	23	darkturquoise	0.836939	0.00489586
Sesn1	23	darkturquoise	0.827451	0.00590933
Mdrl	23	darkturquoise	0.827258	0.00593122
Plag1	23	darkturquoise	0.826093	0.00606513
Abhd18	23	darkturquoise	0.81346	0.00765129
Mir350	23	darkturquoise	0.804361	0.00895365
Ccl17	23	darkturquoise	0.790956	0.0111338
Tmem39a	23	darkturquoise	0.788741	0.0115252
Ccdc167	23	darkturquoise	0.785938	0.012034
Platr17	23	darkturquoise	0.785791	0.012061
Mir7079	23	darkturquoise	0.76457	0.0164146
Vaultrc5	23	darkturquoise	0.76051	0.0173519
Mir761	23	darkturquoise	0.756039	0.0184246
9830166K06Rik	23	darkturquoise	0.751994	0.0194322
5530601H04Rik	23	darkturquoise	0.749391	0.0200996
Rai14	24	darkgrey	0.981334	2.8726e-06
Ctgf	24	darkgrey	0.978095	5.0138e-06
Gm38402	24	darkgrey	0.956478	5.42624e-05
Mir704	24	darkgrey	0.94135	0.000151864
Gm5617	24	darkgrey	0.932168	0.000250363
Cidea	24	darkgrey	0.929873	0.000280644
Rtkn	24	darkgrey	0.921584	0.000411493
Chrnb3	24	darkgrey	0.911801	0.000614917
Dip2a	24	darkgrey	0.906875	0.000740071
Plvap	24	darkgrey	0.905893	0.00076699
Sema5b	24	darkgrey	0.905452	0.000779299
[truncated: 13,492 more rows]
