# Supplementary material for: Synaptotagmin-4 induces anhedonic responses to chronic stress via BDNF signaling in the medial prefrontal cortex
Source: Exp Mol Med. 2024 Feb 1;56(2):329–43. doi: 10.1038/s12276-024-01156-8 (PMC10907712; doi:10.1038/s12276-024-01156-8)
Supplement: Supplementary file 5 — Supplementary table 6 [file 12276_2024_1156_MOESM5_ESM.xlsx]

## Sheet: Sheet1
Module colors	R^2 (linear regression)	p-value (linear regression)	Module labels	Module size	CUS correlation coefficient	CUS p-value	Susceptibility correlation coefficient	Susceptibility p-value
grey	0.138497	0.639396	0	151	0.061	0.9	-0.52	0.1
turquoise	0.294419	0.351269	1	32	-0.45	0.2	0.37	0.3
blue	0.831883	0.00475154	2	105	-0.9	0.0009	-0.48	0.2
brown	0.0695991	0.805398	3	38	-0.21	0.6	-0.17	0.7
yellow	0.426794	0.188336	4	138	0.61	0.08	0.32	0.4
green	0.392629	0.224059	5	85	0.43	0.2	-0.51	0.2
red	0.806866	0.00720399	6	105	-0.9	0.001	0.11	0.8
black	0.796901	0.00837761	7	171	-0.87	0.002	0.46	0.2
pink	0.415386	0.199806	8	54	0.64	0.06	-0.061	0.9
magenta	0.749181	0.015779	9	185	-0.81	0.009	-0.59	0.09
purple	0.22736	0.461245	10	72	0.47	0.2	0.11	0.8
greenyellow	0.676856	0.0337433	11	120	-0.79	0.01	0.43	0.3
tan	0.51913	0.111195	12	52	-0.65	0.06	-0.69	0.04
salmon	0.146561	0.62161	13	43	-0.38	0.3	0.067	0.9
cyan	0.40492	0.21073	14	67	-0.59	0.09	0.3	0.4
midnightblue	0.8098	0.00688073	15	191	0.88	0.002	-0.63	0.07
lightcyan	0.682975	0.0318627	16	55	-0.54	0.1	0.84	0.005
grey60	0.0358886	0.896152	17	60	0.19	0.6	-0.031	0.9
lightgreen	0.39866	0.217451	18	42	0.011	1	-0.8	0.009
lightyellow	0.670215	0.0358669	19	112	-0.69	0.04	-0.62	0.08
royalblue	0.107695	0.71046	20	53	-0.024	1	-0.36	0.3
darkred	0.448663	0.167591	21	112	-0.64	0.06	-0.32	0.4
darkgreen	0.309171	0.329694	22	40	-0.41	0.3	0.42	0.3
darkturquoise	0.206974	0.498726	23	56	0.34	0.4	-0.33	0.4
darkgrey	0.241851	0.435777	24	52	-0.26	0.5	-0.58	0.1
orange	0.247105	0.42678	25	63	-0.3	0.4	-0.42	0.3
darkorange	0.333235	0.296427	26	94	-0.22	0.6	-0.56	0.1
white	0.0940652	0.743517	27	30	-0.053	0.9	-0.32	0.4
skyblue	0.183809	0.543721	28	49	0.12	0.8	0.47	0.2
saddlebrown	0.559833	0.0852807	29	60	-0.11	0.8	0.92	0.0005
steelblue	0.178327	0.554751	30	40	-0.39	0.3	0.18	0.6
paleturquoise	0.664387	0.037802	31	140	-0.81	0.008	-0.1	0.8
violet	0.248548	0.42433	32	39	-0.49	0.2	-0.097	0.8
darkolivegreen	0.854452	0.00308331	33	111	0.56	0.1	-0.9	0.0008
darkmagenta	0.534721	0.100726	34	132	0.52	0.2	0.73	0.02
sienna3	0.559079	0.0857201	35	86	0.031	0.9	0.76	0.02
yellowgreen	0.406315	0.209251	36	108	-0.5	0.2	-0.45	0.2
skyblue3	0.583694	0.0721503	37	84	0.15	0.7	0.8	0.01
plum1	0.195646	0.520405	38	61	0.21	0.6	0.43	0.2
orangered4	0.305832	0.334499	39	104	-0.25	0.5	-0.51	0.2
mediumpurple3	0.422843	0.192256	40	82	-0.65	0.06	-0.1	0.8
lightsteelblue1	0.328137	0.303279	41	88	0.57	0.1	-0.063	0.9
lightcyan1	0.704137	0.0258983	42	101	0.72	0.03	-0.63	0.07
ivory	0.534206	0.101061	43	135	0.69	0.04	0.34	0.4
floralwhite	0.0979829	0.733913	44	35	-0.25	0.5	0.24	0.5
darkorange2	0.134333	0.648713	45	46	0.17	0.7	0.39	0.3
brown4	0.319399	0.315266	46	54	-0.47	0.2	0.42	0.3
bisque4	0.378257	0.240344	47	66	0.4	0.3	-0.58	0.1
darkslateblue	0.554104	0.0886543	48	98	-0.53	0.1	-0.69	0.04
plum2	0.427433	0.187706	49	76	0.65	0.06	-0.12	0.8
thistle2	0.574767	0.076892	50	105	-0.73	0.03	0.3	0.4
thistle1	0.642203	0.0458045	51	62	-0.57	0.1	0.78	0.01
salmon4	0.64345	0.0453273	52	62	0.67	0.05	0.61	0.08
palevioletred3	0.371558	0.248196	53	83	-0.6	0.08	0.1	0.8
navajowhite2	0.591246	0.0682945	54	87	0.77	0.02	-0.061	0.9
maroon	0.0325932	0.905373	55	41	-0.034	0.9	0.27	0.5
lightpink4	0.604686	0.0617769	56	47	0.013	1	0.86	0.003
lavenderblush3	0.548915	0.0917858	57	71	-0.65	0.06	-0.53	0.1
honeydew1	0.359178	0.263156	58	31	-0.41	0.3	0.49	0.2
darkseagreen4	0.645725	0.0444655	59	101	-0.098	0.8	-0.8	0.009
coral1	0.348785	0.276168	60	70	0.27	0.5	0.61	0.08
antiquewhite4	0.112363	0.699368	61	66	-0.19	0.6	0.31	0.4
coral2	0.479484	0.141027	62	214	0.29	0.4	-0.66	0.05
mediumorchid	0.287743	0.361335	63	43	0.37	0.3	0.46	0.2
skyblue2	0.346657	0.278884	64	55	0.58	0.1	0.13	0.7
yellow4	0.375236	0.243864	65	42	-0.55	0.1	0.39	0.3
skyblue1	0.230776	0.455154	66	59	-0.35	0.4	-0.38	0.3
plum	0.613596	0.0576933	67	111	0.67	0.05	0.57	0.1
orangered3	0.496623	0.12755	68	99	-0.18	0.6	0.7	0.04
mediumpurple2	0.0476719	0.863694	69	51	0.13	0.7	-0.19	0.6
lightsteelblue	0.141804	0.632061	70	62	0.041	0.9	0.38	0.3
lightcoral	0.0787604	0.78184	71	32	0.27	0.5	-0.13	0.7
indianred4	0.6385	0.0472416	72	56	-0.65	0.06	0.78	0.01
firebrick4	0.287032	0.362418	73	52	0.44	0.2	0.51	0.2
darkolivegreen4	0.558814	0.0858748	74	65	0.58	0.1	-0.59	0.09
brown2	0.0946205	0.742151	75	57	0.0022	1	-0.32	0.4
blue2	0.403957	0.211754	76	55	-0.4	0.3	0.56	0.1
darkviolet	0.0688747	0.80728	77	47	-0.18	0.6	0.25	0.5
plum3	0.0742074	0.793489	78	52	-0.19	0.6	0.21	0.6
thistle3	0.0809414	0.7763	79	51	0.27	0.5	0.11	0.8
thistle	0.484541	0.136956	80	73	0.69	0.04	0.49	0.2
salmon2	0.120328	0.68071	81	96	0.24	0.5	0.29	0.5
palevioletred2	0.105081	0.716723	82	54	-0.31	0.4	0.091	0.8
navajowhite1	0.726988	0.0203491	83	98	0.62	0.07	-0.77	0.02
magenta4	0.156001	0.601209	84	45	0.24	0.5	-0.34	0.4
lightpink3	0.153808	0.605909	85	58	-0.065	0.9	-0.5	0.2
lavenderblush2	0.107124	0.711826	86	49	-0.13	0.7	0.32	0.4
honeydew	0.0701568	0.80395	87	51	-0.26	0.5	0.09	0.8
darkseagreen3	0.679493	0.0329241	88	100	-0.45	0.2	0.78	0.01
coral	0.647178	0.0439204	89	89	-0.58	0.1	0.73	0.03
antiquewhite2	0.621557	0.0542003	90	47	0.7	0.04	-0.6	0.09
coral3	0.836446	0.00437504	91	215	0.9	0.0009	0.45	0.2
mediumpurple4	0.0536064	0.847648	92	47	-0.039	0.9	-0.31	0.4
skyblue4	0.154156	0.605161	93	56	0.35	0.4	0.26	0.5
yellow3	0.240955	0.437324	94	47	0.091	0.8	0.51	0.2
sienna4	0.441929	0.173808	95	67	0.3	0.4	-0.66	0.05
pink4	0.191316	0.528855	96	86	0.15	0.7	-0.42	0.3
orangered1	0.260087	0.405082	97	53	-0.42	0.3	-0.4	0.3
mediumpurple1	0.291317	0.355923	98	48	-0.52	0.2	-0.21	0.6
lightslateblue	0.132463	0.652926	99	48	0.082	0.8	-0.44	0.2
lightblue4	0.0907468	0.751717	100	48	-0.051	0.9	-0.31	0.4
indianred3	0.0826224	0.772048	101	55	-0.11	0.8	0.27	0.5
firebrick3	0.60353	0.0623204	102	133	0.71	0.03	0.45	0.2
darkolivegreen2	0.377448	0.241283	103	93	-0.61	0.08	0.11	0.8
blueviolet	0.728594	0.0199921	104	89	-0.31	0.4	0.86	0.003
blue4	0.582307	0.0728739	105	128	0.22	0.6	0.81	0.008
deeppink	0.156914	0.59926	106	41	-0.3	0.4	-0.38	0.3
plum4	0.16607	0.579947	107	41	0.025	0.9	0.45	0.2
thistle4	0.647344	0.0438585	108	93	-0.76	0.02	-0.55	0.1
tan4	0.105532	0.715639	109	58	0.24	0.5	0.27	0.5
salmon1	0.157688	0.597611	110	62	-0.39	0.3	-0.045	0.9
palevioletred1	0.786075	0.00979007	111	89	0.85	0.003	-0.47	0.2
navajowhite	0.240201	0.438628	112	71	0.18	0.6	-0.51	0.2
magenta3	0.277665	0.376891	113	52	0.32	0.4	-0.47	0.2
lightpink2	0.459694	0.157732	114	99	0.59	0.09	0.44	0.2
lavenderblush1	0.601963	0.0630623	115	50	-0.15	0.7	0.8	0.01
green4	0.803113	0.00763218	116	77	0.032	0.9	-0.91	0.0007
darkseagreen2	0.26854	0.391356	117	95	0.25	0.5	0.51	0.2
chocolate4	0.736269	0.0183435	118	74	0.55	0.1	0.81	0.009
antiquewhite1	0.718087	0.0224051	119	67	0.14	0.7	0.91	0.0006
coral4	0.567857	0.0807019	120	86	-0.66	0.05	0.52	0.1
mistyrose	0.700644	0.0268266	121	72	-0.84	0.005	-0.054	0.9
slateblue	0.250374	0.421245	122	55	-0.31	0.4	0.46	0.2
yellow2	0.151079	0.61179	123	50	-0.38	0.3	-0.1	0.8
sienna2	0.191076	0.529325	124	73	-0.13	0.7	-0.42	0.3
pink3	0.241022	0.437208	125	45	0.49	0.2	0.088	0.8
orangered	0.865752	0.00241946	126	149	0.92	0.0005	0.48	0.2
mediumpurple	0.458591	0.158699	127	81	0.34	0.4	0.65	0.06
lightskyblue4	0.244218	0.431707	128	47	-0.38	0.3	0.4	0.3
lightblue3	0.511311	0.116707	129	79	-0.7	0.03	0.5	0.2
indianred2	0.598606	0.0646716	130	123	0.77	0.02	0.49	0.2
firebrick2	0.102752	0.722332	131	51	-0.15	0.7	-0.29	0.4
darkolivegreen1	0.10598	0.714564	132	61	0.12	0.8	0.31	0.4
blue3	0.800961	0.00788519	133	75	-0.79	0.01	0.76	0.02
brown1	0.284925	0.365642	134	57	-0.41	0.3	-0.38	0.3
deeppink1	0.717238	0.022608	135	90	-0.023	1	-0.96	5e-05
powderblue	0.222136	0.470664	136	105	0.21	0.6	0.45	0.2
tomato	0.4476	0.168563	137	51	0.18	0.6	-0.67	0.05
tan3	0.282151	0.369913	138	51	0.5	0.2	-0.22	0.6
royalblue3	0.182884	0.545571	139	45	-0.43	0.3	0.032	0.9
palevioletred	0.26305	0.400233	140	57	-0.5	0.2	0.15	0.7
moccasin	0.437992	0.177512	141	58	0.18	0.6	0.66	0.06
magenta2	0.397934	0.218239	142	90	-0.27	0.5	0.6	0.09
lightpink1	0.62051	0.0546513	143	234	-0.43	0.2	-0.75	0.02
lavenderblush	0.536942	0.0992901	144	73	0.62	0.08	0.6	0.09
green3	0.553368	0.0890941	145	67	0.25	0.5	0.75	0.02
darkseagreen1	0.315208	0.321127	146	57	0.53	0.1	-0.27	0.5
chocolate3	0.067921	0.809763	147	55	-0.18	0.6	-0.19	0.6
aliceblue	0.792429	0.00894333	148	62	-0.51	0.2	0.94	0.0002
cornflowerblue	0.783482	0.0101503	149	63	-0.8	0.009	0.74	0.02
navajowhite3	0.215602	0.482625	150	95	0.044	0.9	-0.47	0.2
slateblue1	0.0461411	0.867866	151	50	0.16	0.7	-0.15	0.7
whitesmoke	0.728488	0.0200155	152	46	0.074	0.8	0.87	0.002
sienna1	0.0241653	0.929242	153	34	-0.1	0.8	0.2	0.6
pink2	0.415818	0.199363	154	130	0.61	0.08	-0.28	0.5
orange4	0.119168	0.683406	155	49	0.05	0.9	0.41	0.3
mediumorchid4	0.622225	0.0539137	156	219	0.041	0.9	-0.79	0.01
lightskyblue3	0.338515	0.289442	157	54	-0.58	0.1	0.024	1
lightblue2	0.492803	0.130476	158	87	-0.18	0.6	-0.73	0.03
indianred1	0.396432	0.219877	159	114	-0.58	0.1	-0.31	0.4
firebrick	0.107421	0.711115	160	47	-0.14	0.7	0.31	0.4
darkgoldenrod4	0.673531	0.0347957	161	63	0.48	0.2	0.83	0.006
blue1	0.104158	0.718943	162	70	-0.3	0.4	0.12	0.8
brown3	0.63803	0.0474262	163	197	0.5	0.2	0.76	0.02
deeppink2	0.125509	0.668753	164	54	0.011	1	-0.36	0.3
purple2	0.0441645	0.873272	165	51	0.19	0.6	0.083	0.8
tomato2	0.814257	0.00640826	166	77	0.64	0.06	0.96	3e-05
tan2	0.592739	0.067549	167	61	0.65	0.06	0.54	0.1
royalblue2	0.783304	0.0101754	168	136	0.88	0.002	0.2	0.6
paleturquoise4	0.675589	0.0341418	169	63	-0.82	0.007	-0.063	0.9
mistyrose4	0.476994	0.143061	170	82	-0.58	0.1	0.46	0.2
magenta1	0.0970726	0.736137	171	48	-0.069	0.9	-0.41	0.3
lightpink	0.359413	0.262866	172	114	0.42	0.3	-0.48	0.2
lavender	0.16239	0.587659	173	56	-0.38	0.3	0.2	0.6
green2	0.103311	0.720983	174	59	0.32	0.4	-0.011	1
darkseagreen	0.36985	0.250226	175	80	-0.45	0.2	0.54	0.1
chocolate2	0.285622	0.364572	176	60	-0.35	0.3	0.46	0.2
antiquewhite	0.0988604	0.731773	177	40	0.16	0.7	-0.3	0.4
cornsilk	0.490889	0.131959	178	78	-0.63	0.07	-0.6	0.09
navajowhite4	0.00910583	0.972931	179	50	0.013	1	0.13	0.7
slateblue2	0.821026	0.00573288	180	73	0.77	0.02	-0.82	0.007
wheat3	0.557121	0.0868674	181	104	-0.48	0.2	-0.69	0.04
sienna	0.404029	0.211677	182	50	-0.63	0.07	0.16	0.7
pink1	0.20742	0.497885	183	50	0.45	0.2	0.043	0.9
orange3	0.333339	0.296288	184	82	-0.42	0.3	-0.55	0.1
mediumorchid3	0.162315	0.587817	185	41	0.4	0.3	-0.08	0.8
lightskyblue2	0.867957	0.00230222	186	96	-0.84	0.005	0.77	0.01
lightblue1	0.178364	0.554674	187	84	0.23	0.5	0.37	0.3
indianred	0.648985	0.0432489	188	69	-0.56	0.1	0.8	0.009
dodgerblue4	0.483812	0.137538	189	63	-0.037	0.9	0.8	0.01
darkgoldenrod3	0.224638	0.466137	190	51	0.018	1	0.48	0.2
blanchedalmond	0.0273737	0.920106	191	39	-0.036	0.9	0.18	0.6
burlywood	0.162706	0.586995	192	50	0.4	0.3	-0.078	0.8
deepskyblue	0.281316	0.371205	193	58	0.43	0.2	0.45	0.2
red1	0.783287	0.0101779	194	258	0.78	0.01	0.8	0.01
tomato4	0.474501	0.145116	195	67	-0.28	0.5	0.69	0.04
tan1	0.616528	0.0563898	196	66	0.23	0.5	-0.79	0.01
rosybrown4	0.540495	0.0970223	197	81	-0.5	0.2	-0.64	0.06
paleturquoise3	0.31463	0.321941	198	44	-0.55	0.1	-0.1	0.8
mistyrose3	0.832554	0.00469486	199	152	-0.91	0.0006	-0.092	0.8
linen	0.109506	0.706144	200	49	-0.32	0.4	-0.11	0.8
lightgoldenrodyellow	0.250298	0.421372	201	74	-0.021	1	0.51	0.2
khaki4	0.247205	0.42661	202	62	0.074	0.9	0.5	0.2
green1	0.763396	0.0132454	203	109	-0.6	0.09	-0.96	3e-05
