# Supplementary material for: Synaptotagmin-4 induces anhedonic responses to chronic stress via BDNF signaling in the medial prefrontal cortex
Source: Exp Mol Med. 2024 Feb 1;56(2):329–43. doi: 10.1038/s12276-024-01156-8 (PMC10907712; doi:10.1038/s12276-024-01156-8)
Supplement: Supplementary file 6 — Supplementary table 7 [file 12276_2024_1156_MOESM6_ESM.xlsx]

## Sheet: Sheet1
Module number	Module color	Module size	Interpretation (Expression pattern)	Interpretation (Functional description)	Top 10 hub genes	Category	Term	Count	%	PValue	Genes	List Total	Pop Hits	Pop Total	Fold Enrichment	Bonferroni	Benjamini	FDR
M91	coral3	215	CUS-up	Protein transport & modification, synapse	Fmr1, Impad1, Tmem30a, Clcn3, Snx13, Elovl4, Top2b, Nipa2, Rap2c, Mfsd14b	GO_BP	macromolecule localization	59	29.798	5.03e-08	ATF2, TMEM41B, FMR1, GDI2, SNX13, 5730455P16RIK, CTDSPL2, ZDHHC2, PPP3CA, PCM1, NPTN, KPNA4, DNM1L, SNAP29, SH3GLB1, BNIP3L, LYPLA1, ATP11C, POT1A, SCAMP1, CKAP5, SIRT1, TIMM8A1, LMBRD1, CCNE2, RUFY3, CRK, CLOCK, PAFAH1B1, RALA, PRKAA2, RABGAP1, INSIG2, ROCK2, EIF5A2, HIF1A, GNAI1, RTN4, CYB5R4, RAB6A, EPS15, RABGAP1L, NDFIP1, TMEM30A, ABCA5, NUP153, WAPL, RAB11A, TTC39B, VMP1, SPCS3, CCDC88A, UF…	183	3148	19891	2.03715	0.000199	0.000199	0.000196
						GO_CC	endoplasmic reticulum	45	22.7273	3.54e-07	ANKLE2, TMEM41B, UBXN2A, INSIG2, FMR1, EIF5A2, ARHGAP5, ZDHHC2, RTN4, MTDH, RNFT1, SYNCRIP, CYB5R4, DNM1L, SH3GLB1, EDEM3, BNIP3L, LYPLA1, NDFIP1, TMEM30A, ELOVL4, YIPF4, MBOAT2, ATP11C, TMEM64, CGRRF1, PJA2, VMP1, SPCS3, CCDC88A, LMBRD1, UFM1, NCEH1, GLRB, TMEM33, VMA21, ACER3, RAB18, PGR, SERINC1, CHPT1, CLOCK, MBTPS2, CNIH4, CPEB4	173	1949	16633	2.21986	0.00018	0.00018	0.000173
						GO_CC	synapse	41	20.7071	1.18e-06	GABRB2, USP14, RALA, ROCK2, FMR1, SYAP1, GDI2, ELAVL4, NR3C1, CLCN3, ZDHHC2, RTN4, GLS, PPP3CA, SLITRK2, NPTN, ATP6V1H, EMB, RAB6A, DNM1L, SNAP29, EPS15, KCNJ3, ATAD1, SH3GLB1, GABRA1, FZD3, NDFIP1, CADM2, SCAMP1, CKAP5, PJA2, RAB11A, GLRB, RPS6KB1, RAB18, PGR, CRK, PFN2, PAFAH1B1, CPEB4	173	1759	16633	2.241	0.000598	0.000299	0.000287
						GO_BP	single-organism membrane organization	24	12.1212	4.25e-06	SH3GLB1, ATF2, BNIP3L, ANKLE2, LYPLA1, TMEM30A, UBXN2A, ROCK2, YIPF4, ATP11C, GHITM, LEMD3, ZDHHC2, RTN4, RAB11A, CCDC88A, LAPTM4B, GLRB, TOMM70A, SLMAP, DNM1L, SNAP29, PAFAH1B1, SLC25A46	183	863	19891	3.02278	0.0167142	0.00189915	0.00186179
						GO_BP	nervous system development	48	24.2424	6.66e-06	GABRB2, ATF2, TOP2B, MTPN, ANKLE2, RALA, TMEM41B, ROCK2, USP33, FMR1, ELAVL4, MSI2, NR3C1, HIF1A, ZDHHC2, RTN4, PPP3CA, PCM1, SLITRK2, NPTN, EMB, DNM1L, SLC25A46, SH3GLB1, MEF2A, GABRA1, FZD3, RRM1, MBNL1, TMEM30A, CADM2, RPGRIP1L, SOD2, CKAP5, POU3F2, SIRT1, RAB11A, DHFR, CCDC88A, UFM1, GLRB, TDP2, RUFY3, ACER3, RAB18, STRAP, CRK, PAFAH1B1	183	2691	19891	1.9388	0.0260526	0.0023992	0.002352
						GO_BP	positive regulation of cardiac muscle hypertrophy	6	3.0303	3.92e-05	MEF2A, MTPN, PPP3CA, ROCK2, NR3C1, SIRT1	183	42	19891	15.5277	0.144126	0.00970913	0.00951813
						GO_BP	protein modification by small protein conjugation or removal	23	11.6162	9.8e-05	USP14, NDFIP1, UBXN2A, USP33, USP45, DCUN1D1, WWP1, XIAP, ZFP91, UBE2G1, UBE2A, HIF1A, SIRT1, PJA2, KLHL42, RNFT1, UBE2W, UFM1, UBE2N, DCAF10, KBTBD7, DNM1L, TRIM33	183	983	19891	2.5432	0.321977	0.0157507	0.0154409
						GO_CC	synapse part	30	15.1515	0.000123	GABRB2, RALA, FMR1, SYAP1, NR3C1, CLCN3, ZDHHC2, RTN4, PPP3CA, SLITRK2, NPTN, ATP6V1H, RAB6A, DNM1L, SNAP29, EPS15, KCNJ3, ATAD1, SH3GLB1, GABRA1, FZD3, SCAMP1, CKAP5, PJA2, RAB11A, GLRB, RPS6KB1, PGR, PFN2, CPEB4	173	1348	16633	2.13971	0.0606345	0.0208489	0.0200281
						GO_MF	enzyme binding	40	20.202	0.000171	ATF2, TOP2B, ANKLE2, RALA, RABGAP1, ROCK2, USP33, FMR1, GDI2, DCUN1D1, DDX20, XIAP, NR3C1, HIF1A, RTN4, LAPTM4B, PPP3CA, ZMYM2, MIER1, RAB6A, DNM1L, CCDC50, MEF2A, RABGAP1L, POT1A, NUP153, UBE2G1, UBE2A, SOD2, SIRT1, PJA2, MOB1B, CCDC88A, UBE2W, CCNE2, RPS6KB1, UBE2N, PGR, SERINC1, CRK	165	2374	17898	1.82768	0.101659	0.0473694	0.0469923
						GO_MF	ion binding	82	41.4141	0.00022	ATF2, TOP2B, AMD2, ZFAND4, USP33, SNX13, ARHGAP5, NR3C1, NUDT4, IKZF5, LAPTM4B, PPP3CA, ZMYM2, TRPS1, DNM1L, FGFBP3, SH3GLB1, GUCY1A2, MBNL1, USP45, ATP11C, ZFP91, CGRRF1, SIRT1, TIMM8A1, ZFX, DCK, RSBN1, PJA2, PGM2L1, RAP2C, RUFY3, CDH12, PGR, PFN2, RALA, PRKAA2, ROCK2, DDX20, XIAP, CLCN3, GNAI1, RTN4, RNFT1, CYB5R4, ERI1, REPS2, RAB6A, EPS15, ATAD1, EDEM3, SRPK2, RRM1, GM10033, ABCA5, NEBL, NR1…	165	6398	17898	1.39024	0.129128	0.0473694	0.0469923
						GO_MF	drug binding	5	2.52525	0.000254	DHFR, GABRA1, PPP3CA, PPIG, DCK	165	34	17898	15.9519	0.147639	0.0473694	0.0469923
						GO_MF	protein domain specific binding	20	10.101	0.000302	ATF2, RRM1, FZD3, NDFIP1, FMR1, DDX20, ARHGAP5, CLCN3, SCAMP1, POU3F2, HIF1A, SIRT1, IKZF5, CCDC88A, RPS6KB1, TRPS1, RAB6A, DNM1L, CRK, EPS15	165	851	17898	2.5493	0.172632	0.0473694	0.0469923
						GO_CC	Schaffer collateral - CA1 synapse	8	4.0404	0.000781	PPP3CA, RALA, ROCK2, FMR1, NPTN, RAB11A, PFN2, PAFAH1B1	173	145	16633	5.30452	0.327713	0.0637702	0.0612596
						GO_MF	ubiquitin protein ligase binding	11	5.55556	0.000887	LAPTM4B, UBE2W, RALA, UBE2N, UBE2G1, UBE2A, DNM1L, CRK, HIF1A, RTN4, CCDC50	165	327	17898	3.64893	0.427169	0.0966004	0.0958312
						GO_CC	neuron part	39	19.697	0.000974	GABRB2, MTPN, PRKAA2, USP33, FMR1, SYAP1, ELAVL4, NR3C1, CLCN3, HIF1A, RTN4, SYNCRIP, PPP3CA, NPTN, ATP6V1H, EMB, RAB6A, DNM1L, SNAP29, KCNJ3, SH3GLB1, GABRA1, FZD3, RRM1, NDFIP1, CADM2, USP45, RPGRIP1L, SCAMP1, CKAP5, SIRT1, RAB11A, GLRB, RPS6KB1, RUFY3, PGR, PFN2, PAFAH1B1, CPEB4	173	2210	16633	1.69667	0.39038	0.0637702	0.0612596
						KEGG	Longevity regulating pathway	5	2.52525	0.00938733	ATF2, PRKAA2, RPS6KB1, SOD2, SIRT1	84	90	9011	5.95966	0.855358	0.684068	0.684068
						KEGG	Autophagy - animal	6	3.0303	0.00983863	SH3GLB1, VMP1, PRKAA2, RPS6KB1, HIF1A, SNAP29	84	142	9011	4.5327	0.868258	0.684068	0.684068
						KEGG	Ubiquitin mediated proteolysis	6	3.0303	0.0113168	UBE2W, UBE2N, WWP1, XIAP, UBE2G1, UBE2A	84	147	9011	4.37852	0.903012	0.684068	0.684068
						KEGG	Oxytocin signaling pathway	6	3.0303	0.0132829	GUCY1A2, PPP3CA, PRKAA2, ROCK2, GNAI1, KCNJ3	84	153	9011	4.20682	0.935509	0.684068	0.684068
						KEGG	Circadian rhythm	3	1.51515	0.0388769	PRKAA2, NR1D2, CLOCK	84	34	9011	9.46534	0.999705	0.983857	0.983857
M166	tomato2	77	SUS-up	Nucleotide binding, development	Cacna2d1, Dgkb, Acvr1c, Fam19a1, Ube3c, Syt4, Actr3, Prkg1, Mapk1, Ube2e3	GO_MF	purine ribonucleoside triphosphate binding	18	24.3243	8.59e-05	ACTR3, GM266, LRGUK, CAMK2D, ABCD3, DGKB, UBE2E3, ATAD2, IFI47, KIF27, ARL4C, EHD4, ACVR1C, OPA1, RRAGD, MAPK1, PRKACB, PRKG1	60	1891	17898	2.83945	0.0298004	0.0121752	0.0117947
						GO_BP	positive regulation of nucleobase-containing compound metabolic process	17	22.973	0.00152396	ACTR3, CD74, CAMK2D, CSRNP3, ATAD2, CKAP2, NRL, RFX3, FANCB, FHL5, DCAF6, APLN, WNT6, ZXDB, CASP3, MAPK1, NKX3-1	70	2059	19891	2.34613	0.9755	1	1
						GO_BP	embryonic epithelial tube formation	5	6.75676	0.00232245	WNT6, OPA1, CASP3, PRKACB, HS2ST1	70	160	19891	8.87991	0.996499	1	1
						KEGG	Adrenergic signaling in cardiomyocytes	5	6.75676	0.00271292	CAMK2D, CACNA2D1, SCN7A, MAPK1, PRKACB	36	152	9011	8.23374	0.439338	0.279721	0.278414
						GO_MF	ion binding	33	44.5946	0.00277327	GM266, CAMK2D, LRGUK, ABCD3, DGKB, GDA, PCDH10, CPNE4, FHL5, UGT1A7C, ACVR1C, OPA1, MAN1A2, ZXDB, TNFSF10, CAR13, MAPK1, PRKACB, PRKG1, ACTR3, SYT4, CACNA2D1, UBE2E3, ATAD2, CMC1, IFI47, KIF27, THAP1, ARL4C, CYLD, EHD4, RRAGD, S100A6	60	6398	17898	1.53859	0.623767	0.0813492	0.0788071
						GO_BP	regulation of intrinsic apoptotic signaling pathway	5	6.75676	0.00383657	CYLD, CD74, OPA1, TXNDC12, NKX3-1	70	184	19891	7.72166	0.999913	1	1
						KEGG	Gap junction	4	5.40541	0.00440693	PDGFC, MAPK1, PRKACB, PRKG1	36	86	9011	11.6421	0.609665	0.279721	0.278414
						KEGG	Tuberculosis	5	6.75676	0.00497165	CD74, CAMK2D, CASP3, MAPK1, H2-AB1	36	180	9011	6.95293	0.654099	0.279721	0.278414
						GO_CC	cytosol	26	35.1351	0.0064386	CAMK2D, LRGUK, SET, DGKB, GDA, NRL, TPGS2, DCAF6, DACH1, OPA1, CASP3, PDGFC, CAR13, MAPK1, PRKACB, PRKG1, HERC6, NKX3-1, WLS, CKAP2, DNAJC13, ARL4C, CYLD, MRPL50, S100A6, HNRNPC	61	4355	16633	1.62789	0.841331	1	1
						KEGG	Proteoglycans in cancer	5	6.75676	0.00784265	WNT6, CAMK2D, CASP3, MAPK1, PRKACB	36	205	9011	6.10501	0.813079	0.279721	0.278414
						GO_CC	perinuclear region of cytoplasm	9	12.1622	0.0102189	ACTR3, CYLD, SYT4, CAMK2D, SET, EHD4, S100A6, PRKACB, APLN	61	840	16633	2.92149	0.946462	1	1
						GO_BP	regulation of peptide transport	8	10.8108	0.0104348	ACTR3, CD74, SYT4, ACVR1C, MAPK1, RFX3, WLS, APLN	70	698	19891	3.25682	1	1	1
						GO_BP	embryonic morphogenesis	8	10.8108	0.0105892	WNT6, OPA1, CASP3, MAPK1, PRKACB, HS2ST1, WLS, APLN	70	700	19891	3.24751	1	1	1
						GO_MF	protein dimerization activity	9	12.1622	0.0414017	SYT4, CAMK2D, ABCD3, RRAGD, PDGFC, S100A6, KRT10, UGT1A7C, THAP1	60	1195	17898	2.24661	1	0.503054	0.487333
						GO_CC	cell-substrate junction	4	5.40541	0.041588	ACTR3, ITGBL1, MAPK1, DCAF6	61	213	16633	5.1206	0.999994	1	1
						GO_MF	enzyme binding	14	18.9189	0.0428739	ACTR3, CD74, CAMK2D, UGT1A7C, CYLD, OPA1, CASP3, RRAGD, MAPK1, HNRNPC, PRKACB, PRKG1, NKX3-1, H2-AB1	60	2374	17898	1.75914	1	0.503054	0.487333
						GO_MF	kinase activity	7	9.45946	0.049856	LRGUK, CAMK2D, ACVR1C, DGKB, MAPK1, PRKACB, PRKG1	60	810	17898	2.5779	1	0.547676	0.530561
M33	darkolivegreen	111	RES-up	Histione methylation, axon	Celf2, Snord17, Fam168a, Trp53inp2, BC005537, Camta1, Alg2, Gpr137b, BC052040, Nfia	GO_MF	histone-lysine N-methyltransferase activity	5	4.58716	9e-05	KMT2E, SETBP1, NSD1, SETD7, ASH1L	89	48	17898	20.948	0.0373544	0.0292715	0.0289947
						GO_BP	histone methylation	7	6.42202	0.000163	KMT2E, SETBP1, NFYA, NCOA6, NSD1, SETD7, ASH1L	92	177	19891	8.55054	0.319046	0.21107	0.210802
						GO_CC	axon	13	11.9266	0.000213	YWHAE, SLC38A1, GAD2, MYO5A, RAB21, DNM3, DLG2, APC, KIF5C, AAK1, KIF1B, MAP4, FGF13	87	689	16633	3.60724	0.067013	0.0693566	0.0693566
						GO_BP	axo-dendritic transport	5	4.58716	0.000626	RAB21, DLG2, KIF5C, MYO5A, KIF1B	92	85	19891	12.718	0.772038	0.21107	0.210802
						KEGG	Autophagy - animal	6	5.50459	0.000816	RRAGA, PIK3R3, MTMR4, ATG13, ZFYVE1, TRP53INP2	48	142	9011	7.93222	0.131689	0.141963	0.141963
						GO_CC	Golgi apparatus	19	17.4312	0.00109982	RTN3, SLC35B4, SLC35D1, ST8SIA1, PITPNB, MTUS1, GAD2, MYO5A, OCRL, ASH1L, ZFYVE1, RAB21, DNM3, PREPL, APC, SLC39A9, CHST10, ST3GAL5, RGS20	87	1588	16633	2.28746	0.300673	0.17872	0.17872
						GO_CC	Golgi apparatus part	13	11.9266	0.00175711	RTN3, SLC35B4, ST8SIA1, PITPNB, GAD2, OCRL, ZFYVE1, RAB21, PREPL, SLC39A9, CHST10, ST3GAL5, RGS20	87	875	16633	2.84045	0.435358	0.190354	0.190354
						GO_MF	microtubule binding	7	6.42202	0.00244332	DNM3, APC, KIF5C, MTUS1, KIF1B, MAP4, FGF13	89	277	17898	5.08198	0.644698	0.147646	0.14625
						KEGG	Alzheimer disease	8	7.33945	0.00342923	RTN3, PSMD11, APC, SLC39A9, KIF5C, PIK3R3, ATG13, SLC39A14	48	383	9011	3.92124	0.448038	0.257234	0.257234
						GO_BP	positive regulation of transcription, DNA-templated	17	15.5963	0.00411382	KMT2E, NFYA, NCOA6, SETD7, ARNT, ETV1, TBR1, ASH1L, ST18, MED14, NFIA, NSD1, CAMTA1, ARID2, TRP53INP2, BANP, CREB5	92	1696	19891	2.16716	0.999941	0.656238	0.655404
						KEGG	Lysine degradation	4	3.66972	0.00443506	KMT2E, NSD1, SETD7, ASH1L	48	64	9011	11.7331	0.536511	0.257234	0.257234
						GO_CC	cytoplasmic vesicle part	12	11.0092	0.0121508	RAB21, SEC61A1, RRAGA, DLG2, OSBPL6, APC, GAD2, KIF1B, OCRL, SCG3, SLC39A14, EPN2	87	982	16633	2.33626	0.981187	0.658168	0.658168
						GO_BP	movement of cell or subcellular component	19	17.4312	0.0146714	YWHAE, MEGF10, MTUS1, PIK3R3, MYO5A, ETV1, TBR1, ASH1L, RAB21, SCRT2, DLG2, APC, KIF5C, CTNNA3, KIF1B, CD47, MAP4, ARID2, FGF13	92	2287	19891	1.79621	1	1	0.999153
						KEGG	Metabolic pathways	16	14.6789	0.0148244	KMT2E, CERS6, PDE1C, ST8SIA1, SETD7, ALG2, GAD2, OCRL, ASH1L, MTMR4, SGPP2, NSD1, CHST10, PDE3A, ST3GAL5, IDS	48	1621	9011	1.85297	0.924515	0.64486	0.64486
						GO_BP	phospholipid dephosphorylation	3	2.75229	0.0165517	OCRL, MTMR4, SGPP2	92	43	19891	15.0842	1	1	0.999153
						GO_MF	DNA binding	21	19.2661	0.0172954	CERS6, ZFP488, ZBTB25, NFYA, ARNT, ETV1, TBR1, ASH1L, CXXC5, SAMHD1, ST18, SCRT2, ZFP35, SETBP1, NFIA, RFX7, NSD1, CAMTA1, ARID2, BANP, CREB5	89	2498	17898	1.6906	0.999376	0.665087	0.658797
						GO_CC	cytoplasmic vesicle membrane	8	7.33945	0.0222571	SEC61A1, DLG2, APC, GAD2, KIF1B, OCRL, SCG3, EPN2	87	543	16633	2.81671	0.999335	0.803729	0.803729
						GO_MF	phosphoric ester hydrolase activity	6	5.50459	0.0350425	PDE1C, PDE3A, OCRL, SAMHD1, MTMR4, SGPP2	89	368	17898	3.27882	1	0.8235	0.815713
						KEGG	Endometrial cancer	3	2.75229	0.0365825	APC, PIK3R3, CTNNA3	48	58	9011	9.71013	0.998415	1	1
						GO_MF	anion:cation symporter activity	3	2.75229	0.0395798	SLC38A1, SLC4A4, SLC39A14	89	64	17898	9.42662	1	0.88117	0.872838
M199	mistyrose3	152	CUS-down	RNA metabolism, nucleus	Rrp12, Ighmbp2, Pdlim7, Kri1, Katnb1, Haghl, Atg16l2, Gtpbp6, Dtx3, Ccdc9	GO_BP	ncRNA metabolic process	18	12.0805	6.44e-08	AARS2, ELAC2, METTL3, PPAN, URB1, FBLL1, KRI1, RRP8, GTPBP3, TBL3, DALRD3, RPUSD1, POLR1A, ERCC2, RRP12, HRAS, TRMT61A, DUS3L	133	520	19891	5.17695	0.000176	0.000176	0.000175
						GO_CC	nucleoplasm	51	34.2282	5.32e-06	USP36, DOC2A, PRDM4, NOC2L, FBLL1, ECSIT, RRP8, MRPL2, TRAPPC12, MAN2C1, NELFCD, HRAS, NFRKB, UNC45A, BRD1, ZGPAT, PARP1, ELAC2, METTL3, RBM19, ACTR8, GTF2F1, SDHB, RABGGTA, POLR1A, GRWD1, LETMD1, DNMT1, CTDP1, IGHMBP2, ABCB8, DTX3, CIART, FZR1, PUF60, UBC, ATXN1L, RBM10, PDLIM7, ABCF1, BRAP, RANBP3, CLK3, CDK9, TBL3, ATG16L2, P4HA2, ERCC2, TAF8, TAB1, ATG2B	119	3940	16633	1.80925	0.00223777	0.00224027	0.00224027
						GO_CC	nucleolus	20	13.4228	8.66e-05	USP36, DOC2A, ATP8B2, PARP1, DCTN3, RBM19, PPAN, ABCB8, URB1, FBLL1, NOC2L, KRI1, RRP8, TBL3, POLR1A, GRWD1, ATXN1L, RRP12, LETMD1, RBM10	119	1010	16633	2.76778	0.0357985	0.0182267	0.0182267
						GO_MF	RNA binding	23	15.4362	8.97e-05	ZRSR1, EIF2B4, JRK, DNMT1, AARS2, ZFR2, METTL3, RBM19, IGHMBP2, PPAN, FBLL1, GTPBP2, CDK9, DHX30, MRPL2, TBL3, DALRD3, PUF60, CCDC9, RPUSD1, ATXN1L, NELFCD, RBM10	126	1300	17898	2.51315	0.0460821	0.0471756	0.0471756
						KEGG	Salmonella infection	9	6.04027	0.00025	ACTR1B, DCTN2, TUBB3, DCTN3, VPS11, BAX, TAB1, HRAS, RILP	61	253	9011	5.25491	0.0408957	0.0420002	0.0420002
						GO_BP	regulation of organelle organization	23	15.4362	0.000319	DNMT1, L3MBTL2, DOC2A, PARP1, IFT140, HTRA2, KATNB1, ACTR8, NOC2L, CORO1A, RRP8, CDK9, FZR1, CTTN, TRAPPC12, VPS11, FKBP8, PICK1, CEP250, BAX, HRAS, NFRKB, PLXNA3	133	1491	19891	2.30704	0.581417	0.107102	0.106827
						GO_BP	RNA metabolic process	51	34.2282	0.000377	USP36, CSRNP2, PRDM4, CCDC124, PPAN, NOC2L, KRI1, FBLL1, ECSIT, RRP8, MCF2L, FLOT2, RRP12, NELFCD, HRAS, NFRKB, ZGPAT, ZFP653, PARP1, ELAC2, METTL3, RBM19, ACTR8, URB1, GTF2F1, GTPBP2, GTPBP3, DALRD3, POLR1A, RPUSD1, FKBP8, DUS3L, DNMT1, L3MBTL2, AARS2, CTDP1, IGHMBP2, ZFP707, CIART, PRDX5, PUF60, ATXN1L, RBM10, ZRSR1, CLK3, CDK9, TBL3, ATG16L2, ERCC2, TAF8, TRMT61A	133	4851	19891	1.57233	0.643326	0.107102	0.106827
						GO_BP	RNA modification	7	4.69799	0.000482	AARS2, RPUSD1, METTL3, FBLL1, TRMT61A, DUS3L, GTPBP3	133	149	19891	7.02614	0.732135	0.119679	0.119373
						GO_BP	adipose tissue development	5	3.3557	0.00121087	DGAT2, PARP1, HRAS, SLC25A25, AACS	133	70	19891	10.6826	0.963488	0.254376	0.253724
						GO_CC	preribosome	5	3.3557	0.00251393	TBL3, PPAN, FBLL1, KRI1, NOC2L	119	80	16633	8.73582	0.653439	0.352788	0.352788
						GO_MF	methyltransferase activity	7	4.69799	0.00411274	DNMT1, PRDM4, SMYD5, METTL3, FBLL1, TRMT61A, RRP8	126	216	17898	4.6034	0.885566	0.609141	0.609141
						GO_MF	nucleotide binding	27	18.1208	0.0057967	DNMT1, AARS2, IGHMBP2, ABCB8, AACS, DHX30, ACTR1B, UBE2Q1, TUBB3, VPS11, HRAS, ABCF1, MYH7B, RPS6KL1, ATP8B2, PARP1, GTPBP6, ACTR8, GTPBP2, RAB33A, CLK3, GTPBP3, CDK9, DALRD3, IMPDH1, ERCC2, DUS3L	126	2235	17898	1.71601	0.953015	0.609141	0.609141
						GO_CC	nucleoplasm part	18	12.0805	0.00629519	UNC45A, USP36, BRD1, PRDM4, PARP1, METTL3, RBM19, IGHMBP2, FBLL1, GTF2F1, RRP8, CIART, CDK9, ERCC2, TAF8, NELFCD, TAB1, RBM10	119	1236	16633	2.03553	0.929958	0.662569	0.662569
						GO_MF	nucleic acid binding	39	26.1745	0.00743816	JRK, CSRNP2, DNMT1, AARS2, PRDM4, PPAN, IGHMBP2, ZFP707, FBLL1, CIART, DHX30, MRPL2, PRDX5, PUF60, ATXN1L, NELFCD, NFRKB, RBM10, ABCF1, BRAP, ZRSR1, EIF2B4, ZGPAT, ZFP653, PARP1, ZFR2, METTL3, RBM19, GTF2F1, GTPBP2, CDK9, TBL3, DALRD3, CCDC9, RPUSD1, IMPDH1, POLR1A, GRWD1, ERCC2	126	3731	17898	1.48482	0.980299	0.609141	0.609141
						GO_CC	spindle	9	6.04027	0.0115642	CTDP1, CTTN, TUBB3, DCTN3, ERCC2, KLHL21, CEP250, KATNB1, HAUS5	119	430	16633	2.92548	0.99253	0.894382	0.894382
						GO_MF	ion binding	58	38.9262	0.01442	DOC2A, PRDM4, AACS, ACTR1B, HERC2, UBE2Q1, TUBB3, MCF2L, MAN2C1, HRAS, BRD1, RPS6KL1, ZGPAT, ZFP653, PARP1, ELAC2, GTPBP6, TRAFD1, ACTR8, GTPBP2, SDHB, RABGGTA, ARFGAP1, RAB33A, GTPBP3, DALRD3, POLR1A, PICK1, DUS3L, AMER3, DNMT1, L3MBTL2, AARS2, SMYD5, IGHMBP2, ZFP707, ABCB8, DTX3, DHX30, VPS11, SLC25A25, RBM10, PDLIM7, ABCF1, ZRSR1, BRAP, MYH7B, ATP8B2, B3GAT3, ZFR2, HAGHL, SNX21, CLK3, CDK9, P4…	126	6398	17898	1.28771	0.999519	0.758492	0.758492
						KEGG	Basal transcription factors	3	2.01342	0.0344897	ERCC2, TAF8, GTF2F1	61	44	9011	10.0719	0.997153	1	1
M203	green1	109	SUS-down	Presynapse, nervous system development	Tbc1d9b, Tbc1d8, Gba2, Sf3a2, Fam193a, Wasf3, Sh3rf3, Pfas, Peli3, Eefsec	GO_CC	presynapse	12	11.3208	0.00156747	SCAMP5, ARHGAP44, IGSF21, ATCAY, ATP6V1G2, RAB4B, SCRN1, ROGDI, KCNC4, GRIK3, AP2S1, ADRA2A	83	784	16633	3.06731	0.433268	0.269821	0.269821
						GO_BP	nervous system development	24	22.6415	0.00521744	SF3A2, ANKS1, ROGDI, SETD1A, BTBD6, EIF2AK4, GDPD5, GBA2, SULF2, RXRB, ARHGAP44, SDK1, IGSF21, KLF7, VANGL2, ATCAY, DPYSL4, NAV3, DLC1, TYRO3, IFT27, MARK4, SDK2, WASF3	99	2691	19891	1.79192	0.999991	1	1
						GO_BP	cellular lipid catabolic process	6	5.66038	0.00718399	SMPD3, ABCD4, PNPLA7, AUP1, GBA2, CYP4F14	99	244	19891	4.94064	1	1	1
						GO_BP	negative regulation of cell communication	15	14.1509	0.0132468	PTPRU, PRELID1, MGRN1, PELI3, KCNC4, GRIK3, GDPD5, ITFG2, ADRA2A, SULF2, ARHGAP44, KLF7, SAP30L, DLC1, TYRO3	99	1476	19891	2.04186	1	1	1
						GO_CC	transport vesicle	7	6.60377	0.0269536	SCAMP5, VANGL2, ATP6V1G2, RAB4B, PEF1, ROGDI, KCNC4	83	464	16633	3.02324	0.999949	1	1
						GO_MF	ligand-dependent nuclear receptor transcription coactivator activity	3	2.83019	0.0274203	RXRB, CALCOCO1, TADA3	88	53	17898	11.5124	0.999992	1	1
						GO_CC	presynaptic membrane	5	4.71698	0.0346127	IGSF21, KCNC4, GRIK3, AP2S1, ADRA2A	83	249	16633	4.02405	0.999997	1	1
						GO_CC	Golgi membrane	8	7.54717	0.0372398	SMPD3, SCAMP5, RAB36, QPCTL, TMEM59L, IFT27, GBA2, GALNT9	83	636	16633	2.52072	0.999999	1	1
						GO_BP	positive regulation of proteolysis	6	5.66038	0.0376181	SH3RF3, SPON1, PRELID1, DLC1, HSPBP1, ADRA2A	99	374	19891	3.2233	1	1	1
						GO_MF	tRNA binding	3	2.83019	0.0491484	EEFSEC, SARS2, EIF2AK4	88	73	17898	8.35834	1	1	1
M104	blueviolet	89	RES-down	Binding, cell death	Gbp9, Fibin, Hmgb1, Mina, 1700086L19Rik, Arsj, Sec14l3, Gspt2, Nes, 2900052N01Rik	GO_MF	identical protein binding	19	22.8916	0.00115431	NONO, PTPRO, H2-K1, MRE11A, NPL, PYGL, GRHL1, RENBP, ETS1, MYOM3, TRHR, AU021092, IRAK2, DPYD, CHMP1A, FIBIN, CAPN3, PSME2, TEK	63	2437	17898	2.21494	0.367055	0.247136	0.247136
						GO_BP	cell cycle	15	18.0723	0.00257655	LMLN, MRE11A, HMGB1, GSPT2, ETS1, HAUS1, ZC3HC1, RSPH1, CHMP1A, NEK10, CAPN3, PSME2, HMCN1, ABCB1A, NES	70	1762	19891	2.41904	0.995181	1	1
						GO_MF	purine ribonucleoside triphosphate binding	15	18.0723	0.00455899	CDKL4, PRKCH, GBP9, DNAH5, SWAP70, MOK, DDX10, PYGL, GSPT2, RENBP, WARS2, IRAK2, NEK10, TEK, ABCB1A	63	1891	17898	2.25353	0.836262	0.247136	0.247136
						GO_MF	ion binding	33	39.759	0.0074742	DNAH5, COL11A1, FHL4, PYGL, HMGB1, GSPT2, GLRA3, IRAK2, ARSJ, ZBBX, CAPN3, BCO2, HMCN1, ABCB1A, ZKSCAN16, TRIM45, LMLN, CDKL4, PRKCH, GBP9, SWAP70, MOK, DDX10, MRE11A, RENBP, WARS2, ZC3HC1, RCN1, DPYD, NEK10, ACO1, TEK, ADGRL4	63	6398	17898	1.46532	0.948743	0.247136	0.247136
						GO_BP	cell death	16	19.2771	0.0135945	C1QA, PRKCH, MTFP1, NONO, MRE11A, PYGL, HMGB1, ETS1, ZC3HC1, IRAK2, CHMP1A, CAPN3, TNFRSF8, TEK, ABCB1A, NES	70	2352	19891	1.93304	1	1	1
						GO_BP	regulation of cell death	14	16.8675	0.0149662	C1QA, PRKCH, NONO, MRE11A, HMGB1, ETS1, ZC3HC1, IRAK2, CHMP1A, CAPN3, TNFRSF8, TEK, ABCB1A, NES	70	1940	19891	2.05062	1	1	1
						GO_BP	response to metal ion	6	7.22892	0.0167337	C1QA, GLRA3, GSTA4, FIBIN, CAPN3, ACO1	70	430	19891	3.96498	1	1	1
						GO_CC	ciliary part	7	8.43373	0.0196022	RSPH1, DNAH5, GPR161, CCDC113, MOK, SAG, ENKUR	63	573	16633	3.22532	0.997881	1	1
						GO_BP	positive regulation of angiogenesis	4	4.81928	0.0315115	TEK, HMGB1, ETS1, WARS2	70	198	19891	5.74055	1	1	1
						GO_CC	supramolecular fiber	9	10.8434	0.0405323	RSPH1, DNAH5, COL11A1, CHMP1A, CAPN3, TEK, NES, HAUS1, MYOM3	63	1051	16633	2.26084	0.999997	1	1
